# Supplementary material for: Crystal structure of tris­(hydroxyl­ammonium) orthophosphate
Source: Acta Crystallogr E Crystallogr Commun. 2015 Oct 10;71(Pt 11):i10–1. doi: 10.1107/S2056989015018642 (PMC4645030; doi:10.1107/S2056989015018642)
Supplement: Supplementary file 1 [file e-71-00i10-sup1.cif]

##############################################################################
#                                                                            #
# This CIF contains the data in a paper accepted for publication in          #
# Acta Crystallographica Section E. It conforms to the requirements of       #
# Notes for Authors for Acta Crystallographica Section E, and has been       #
# peer reviewed under the auspices of the IUCr Commission on Journals.       #
#                                                                            #
# Full details of the Crystallographic Information File format               #
# are given in the paper "The Crystallographic Information File (CIF):       #
# a New Standard Archive File for Crystallography" by S. R. Hall, F. H.      #
# Allen and I. D. Brown [Acta Cryst. (1991), A47, 655-685].                  #
#                                                                            #
# The current version of the core CIF dictionary is obtainable from          #
# ftp://ftp.iucr.org/pub/cif_core.dic.                                       #
#                                                                            #
# Software is freely available for graphical display of the structure(s)     #
# in this CIF. For information consult the CIF software page                 #
# http://www.iucr.org/resources/cif/software.                                #
#                                                                            #
# This file may be used for bona fide research purposes within the           #
# scientific community so long as proper attribution is given to the journal # 
# article from which it was obtained.                                        #
#                                                                            #
##############################################################################
data_I
_database_code_depnum_ccdc_archive 'CCDC 1429513'
_audit_creation_method     SHELXL-2014
_chemical_name_systematic
;
Tris(hydroxylammonium) orthophosphate
;
_chemical_name_common     ?
_chemical_formula_moiety     '3(H4 N O +), P O4 3-'
_chemical_formula_sum     'H12 N3 O7 P'
_chemical_formula_iupac     '3H4 N O +, P O4 3-'
_chemical_formula_weight     197.10
_chemical_melting_point     ?
_shelx_space_group_comment
;
The symmetry employed for this shelxl refinement is uniquely defined
by the following loop, which should always be used as a source of
symmetry information in preference to the above space-group names.
They are only intended as comments.
;
_space_group_crystal_system     trigonal
_space_group_name_H-M_alt     'R 3 c :H'
_space_group_name_Hall     'R 3 -2"c'
loop_
    _space_group_symop_operation_xyz
    'x, y, z'
    '-y, x-y, z'
    '-x+y, -x, z'
    '-y, -x, z+1/2'
    '-x+y, y, z+1/2'
    'x, x-y, z+1/2'
    'x+2/3, y+1/3, z+1/3'
    '-y+2/3, x-y+1/3, z+1/3'
    '-x+y+2/3, -x+1/3, z+1/3'
    '-y+2/3, -x+1/3, z+5/6'
    '-x+y+2/3, y+1/3, z+5/6'
    'x+2/3, x-y+1/3, z+5/6'
    'x+1/3, y+2/3, z+2/3'
    '-y+1/3, x-y+2/3, z+2/3'
    '-x+y+1/3, -x+2/3, z+2/3'
    '-y+1/3, -x+2/3, z+7/6'
    '-x+y+1/3, y+2/3, z+7/6'
    'x+1/3, x-y+2/3, z+7/6'
_cell_length_a     10.7072(9)
_cell_length_b     10.7072(9)
_cell_length_c     11.0283(13)
_cell_angle_alpha     90
_cell_angle_beta     90
_cell_angle_gamma     120
_cell_volume     1094.9(2)
_cell_formula_units_Z     6
_cell_measurement_reflns_used     5420
_cell_measurement_theta_min     7.64
_cell_measurement_theta_max     59.17
_cell_measurement_temperature     170(2)
_exptl_crystal_description     block
_exptl_crystal_colour     colorless
_exptl_crystal_size_max     0.15
_exptl_crystal_size_mid     0.12
_exptl_crystal_size_min     0.11
_exptl_crystal_density_diffrn     1.793
_exptl_crystal_density_meas     ?
_exptl_crystal_density_method     ?
_exptl_crystal_F_000     624
_exptl_absorpt_coefficient_mu     0.386
_exptl_absorpt_correction_type     none
_exptl_absorpt_process_details     ?
_shelx_estimated_absorpt_T_min     ?
_shelx_estimated_absorpt_T_max     ?
_exptl_absorpt_correction_T_min     ?
_exptl_absorpt_correction_T_max     ?
_exptl_special_details     ?
_diffrn_ambient_temperature     170(2)
_diffrn_radiation_type     MoK\a
_diffrn_radiation_wavelength     0.71073
_diffrn_measurement_device_type     'Stoe IPDS-2'
_diffrn_measurement_method     'Omega scans'
_diffrn_detector_area_resol_mean     ?
_diffrn_reflns_number     5420
_diffrn_reflns_av_R_equivalents     0.0470
_diffrn_reflns_theta_min     3.806
_diffrn_reflns_theta_max     28.980
_diffrn_reflns_theta_full     25.242
_diffrn_measured_fraction_theta_max     1.000
_diffrn_measured_fraction_theta_full     1.000
_diffrn_reflns_limit_h_min     -14
_diffrn_reflns_limit_h_max     14
_diffrn_reflns_limit_k_min     -14
_diffrn_reflns_limit_k_max     14
_diffrn_reflns_limit_l_min     -15
_diffrn_reflns_limit_l_max     15
_refine_special_details     ?
_reflns_number_total     647
_reflns_number_gt     621
_reflns_threshold_expression     'I > 2\s(I)'
_refine_ls_structure_factor_coef     Fsqd
_refine_ls_matrix_type     full
_refine_ls_R_factor_all     0.0360
_refine_ls_R_factor_gt     0.0341
_refine_ls_wR_factor_gt     0.0885
_refine_ls_wR_factor_ref     0.0895
_refine_ls_goodness_of_fit_ref     1.091
_refine_ls_restrained_S_all     1.090
_refine_ls_number_reflns     647
_refine_ls_number_parameters     36
_refine_ls_number_restraints     1
_refine_ls_hydrogen_treatment     constr
_refine_ls_weighting_scheme     calc
_refine_ls_weighting_details
              'w=1/[\s^2^(Fo^2^)+(0.0636P)^2^+0.3897P] where P=(Fo^2^+2Fc^2^)/3'
_atom_sites_solution_hydrogens     geom
_atom_sites_solution_primary     ?
_atom_sites_solution_secondary     ?
_refine_ls_shift/su_max     0.000
_refine_ls_shift/su_mean     0.000
_refine_diff_density_max     0.235
_refine_diff_density_min     -0.324
_refine_ls_extinction_method     none
_refine_ls_extinction_coef     .
_refine_ls_abs_structure_details
;
 Flack x determined using 287 quotients [(I+)-(I-)]/[(I+)+(I-)]
 (Parsons <i>et al</i>., 2013)
;
_refine_ls_abs_structure_Flack     -0.06(9)
loop_
    _atom_type_symbol
    _atom_type_description
    _atom_type_scat_dispersion_real
    _atom_type_scat_dispersion_imag
    _atom_type_scat_source
    'N' 'N' 0.0061 0.0033
                         'International Tables Vol C Tables 4.2.6.8 and 6.1.1.4'
    'H' 'H' 0.0000 0.0000
                         'International Tables Vol C Tables 4.2.6.8 and 6.1.1.4'
    'O' 'O' 0.0106 0.0060
                         'International Tables Vol C Tables 4.2.6.8 and 6.1.1.4'
    'P' 'P' 0.1023 0.0942
                         'International Tables Vol C Tables 4.2.6.8 and 6.1.1.4'
_computing_data_collection     'X-Area (Stoe, 2008)'
_computing_cell_refinement     'X-Area (Stoe, 2008)'
_computing_data_reduction     'X-Area (Stoe, 2008)'
_computing_structure_solution     'SHELXS97 (Sheldrick, 2008)'
_computing_structure_refinement     'SHELXL2014 (Sheldrick, 2015)'
_computing_molecular_graphics
               'XP in SHELXTL (Sheldrick, 2008) and DIAMOND (Brandenburg, 1999)'
_computing_publication_material     'publcif (Westrip, 2010)'
loop_
    _atom_site_type_symbol
    _atom_site_label
    _atom_site_fract_x
    _atom_site_fract_y
    _atom_site_fract_z
    _atom_site_U_iso_or_equiv
    _atom_site_adp_type
    _atom_site_calc_flag
    _atom_site_occupancy
    _atom_site_disorder_assembly
    _atom_site_disorder_group
    O O1 0.6408(2) 0.5792(2) 0.5089(3) 0.0230(5) Uani d 1 . .
    H H1O1 0.6827 0.5567 0.4562 0.035 Uiso calc 1 . .
    N N1 0.5202(3) 0.4522(2) 0.5550(2) 0.0203(5) Uani d 1 . .
    H H1N1 0.5515 0.4032 0.6016 0.030 Uiso calc 1 . .
    H H2N1 0.4668 0.3955 0.4922 0.030 Uiso calc 1 . .
    H H3N1 0.4649 0.4767 0.6008 0.030 Uiso calc 1 . .
    P P1 0.3333 0.6667 0.64509(11) 0.0166(3) Uani d 1 . .
    O O2 0.3333 0.6667 0.5059(3) 0.0223(8) Uani d 1 . .
    O O3 0.3977(2) 0.5747(2) 0.69256(18) 0.0202(5) Uani d 1 . .
loop_
    _atom_site_aniso_label
    _atom_site_aniso_U_11
    _atom_site_aniso_U_22
    _atom_site_aniso_U_33
    _atom_site_aniso_U_12
    _atom_site_aniso_U_13
    _atom_site_aniso_U_23
    O1 0.0240(11) 0.0183(9) 0.0246(9) 0.0089(8) 0.0057(9) 0.0017(8)
    N1 0.0201(11) 0.0179(12) 0.0219(12) 0.0087(10) 0.0025(10) 0.0006(10)
    P1 0.0171(3) 0.0171(3) 0.0157(5) 0.00855(17) 0.000 0.000
    O2 0.0233(11) 0.0233(11) 0.0205(18) 0.0116(6) 0.000 0.000
    O3 0.0207(10) 0.0200(9) 0.0200(10) 0.0103(8) -0.0003(9) -0.0002(8)
_geom_special_details
;
 All esds (except the esd in the dihedral angle between two l.s. planes)
 are estimated using the full covariance matrix.  The cell esds are taken
 into account individually in the estimation of esds in distances, angles
 and torsion angles; correlations between esds in cell parameters are only
 used when they are defined by crystal symmetry.  An approximate (isotropic)
 treatment of cell esds is used for estimating esds involving l.s. planes.
;
loop_
    _geom_bond_atom_site_label_1
    _geom_bond_atom_site_label_2
    _geom_bond_site_symmetry_2
    _geom_bond_distance
    _geom_bond_publ_flag
    O1 N1 . 1.421(3) y
    O1 H1O1 . 0.8400 ?
    N1 H1N1 . 0.9100 ?
    N1 H2N1 . 0.9100 ?
    N1 H3N1 . 0.9100 ?
    P1 O2 . 1.535(4) y
    P1 O3 2_665 1.548(2) ?
    P1 O3 3_565 1.548(2) ?
    P1 O3 . 1.548(2) y
loop_
    _geom_angle_atom_site_label_1
    _geom_angle_atom_site_label_2
    _geom_angle_atom_site_label_3
    _geom_angle_site_symmetry_1
    _geom_angle_site_symmetry_3
    _geom_angle
    _geom_angle_publ_flag
    N1 O1 H1O1 . . 109.5 ?
    O1 N1 H1N1 . . 109.5 ?
    O1 N1 H2N1 . . 109.5 ?
    H1N1 N1 H2N1 . . 109.5 ?
    O1 N1 H3N1 . . 109.5 ?
    H1N1 N1 H3N1 . . 109.5 ?
    H2N1 N1 H3N1 . . 109.5 ?
    O2 P1 O3 . 2_665 109.77(9) ?
    O2 P1 O3 . 3_565 109.77(9) ?
    O3 P1 O3 2_665 3_565 109.17(9) ?
    O2 P1 O3 . . 109.77(9) ?
    O3 P1 O3 2_665 . 109.17(9) ?
    O3 P1 O3 3_565 . 109.17(9) ?
loop_
    _geom_hbond_atom_site_label_D
    _geom_hbond_atom_site_label_H
    _geom_hbond_atom_site_label_A
    _geom_hbond_site_symmetry_A
    _geom_hbond_distance_DH
    _geom_hbond_distance_HA
    _geom_hbond_distance_DA
    _geom_hbond_angle_DHA
    O1 H1O1 O3 14_654 0.84 1.70 2.540(3) 172.3
    N1 H1N1 O2 16_654 0.91 1.90 2.785(3) 163.3
    N1 H2N1 O1 12_454 0.91 2.37 3.110(4) 137.9
    N1 H2N1 O3 15_554 0.91 2.20 2.884(3) 131.5
    N1 H3N1 O3 . 0.91 1.84 2.732(3) 164.4
_shelx_hkl_file
;
 -12   1  -1   14.02    8.07   2-0.47498-0.41011 0.10321-0.48900 0.78716-0.85106
 -12   6  -3    2.79   10.85   2-0.48346-0.20924 0.09433-0.09404 0.78465-0.97779
 -10   1  -2  778.30   13.12   2-0.48274-0.24913 0.09509-0.40419 0.78487-0.91306
  -9   3  -3  413.65   11.97   3-0.48436-0.09370 0.09339-0.21015 0.78438-0.97758
  -8   0  -2  282.06   11.25   3-0.48595-0.12987 0.09171-0.40077 0.78390-0.91255
  -6  -2  -1  255.75   11.46   2-0.48072-0.05772 0.09721-0.48266 0.78547-0.84976
  -5   0  -2  284.68   12.92   2-0.47857 0.09392 0.09947-0.29248 0.78611-0.91518
  -5  12   1  204.09   12.07   2-0.48177 0.55820 0.09611 0.63594 0.78516-0.72016
  -4  12   2  359.98   12.05   2-0.47975 0.63328 0.09823 0.67202 0.78576-0.65617
  -3   7  -1  224.79   12.05   3-0.48272 0.52107 0.09511 0.32846 0.78487-0.84990
  -3  13   5    8.31   12.38   3-0.48098 0.74921 0.09693 0.78627 0.78540-0.46122
  -2  -8   6  332.47   14.26   3-0.48856 0.02807 0.08896-0.78119 0.78310-0.39501
  -2   5  -1 1505.93   22.35   3-0.49085 0.52894 0.08654 0.22095 0.78239-0.84717
   0   7   2  159.84   11.21   2-0.48160 0.75088 0.09629 0.44263 0.78521-0.65587
   1   5   2 2848.00   20.10   3-0.48386 0.75340 0.09392 0.32995 0.78453-0.65535
   3  -5   5  243.65   26.38   6-0.53063 0.57020 0.04371-0.31261 0.76884-0.44557
   5   2   9   88.68   10.60   3-0.48297 0.94541 0.09485 0.25218 0.78480-0.20338
   5   3  11   42.68   11.62   2-0.47785 0.97869 0.10022 0.32393 0.78632-0.07533
 -12   9  -3   40.88   13.58   4-0.50268-0.07511 0.07531 0.15518 0.77702-0.97218
 -11   4  -3   20.88   10.04   3-0.49705-0.19503 0.08131-0.19669 0.77886-0.97435
  -8  -6   4   16.88   11.79   3-0.49789-0.34858 0.08042-0.84880 0.77859-0.52174
  -8  13   0   67.56   13.67   4-0.50839 0.39209 0.06920 0.62378 0.77512-0.77563
  -6  -6   3   -3.15   10.55   3-0.49192-0.20150 0.08674-0.77944 0.78049-0.58769
  -6   3  -3   75.59   13.49   4-0.50302 0.15648 0.07495-0.07549 0.77691-0.97133
  -3  -7   4  261.65    9.22   3-0.48979-0.01066 0.08899-0.74341 0.78115-0.52283
  -1   7   1  740.87   13.49   4-0.50251 0.69509 0.07550 0.42515 0.77708-0.71232
  -1  10   4   56.39   10.99   3-0.49574 0.80405 0.08270 0.64964 0.77928-0.52019
  -1  11   6  181.47   11.81   4-0.50166 0.84856 0.07641 0.73291 0.77736-0.38992
   1  -6   4  587.20   14.79   3-0.49472 0.34115 0.08379-0.50698 0.77960-0.52038
   1  -5   3   53.10   11.05   3-0.49414 0.37949 0.08440-0.42998 0.77979-0.58572
   1   8   5   98.84    7.68   3-0.49050 0.87617 0.08824 0.56668 0.78093-0.45732
   1   9   7  116.02   11.01   3-0.49633 0.91945 0.08207 0.64960 0.77909-0.32511
   3   4   5  196.09   11.06   4-0.49688 0.88240 0.08149 0.34235 0.77891-0.45512
   4  -1   5  327.82   12.98   4-0.50161 0.77154 0.07645 0.00083 0.77737-0.45391
   4   5  11    9.37   11.56   3-0.49688 0.99660 0.08149 0.45759 0.77891-0.06627
   5  -3   8 2594.40   25.62   4-0.50604 0.77613 0.07172-0.10960 0.77591-0.25833
 -13   8  -3   19.97   11.99   4-0.51045-0.18258 0.06704 0.04786 0.77474-0.97013
 -12   2  -2    5.81    8.30   4-0.50331-0.34258 0.07470-0.38171 0.77714-0.90796
 -10  14   0   73.18   15.46   5-0.51678 0.28638 0.06023 0.63338 0.77256-0.77259
  -7   2  -3  560.73   13.44   4-0.50978 0.04787 0.06777-0.18386 0.77497-0.96961
  -5  -8   6   56.49   12.27   4-0.51145-0.18003 0.06597-0.87308 0.77440-0.38773
  -4  -5   1   75.94   10.66   5-0.51203 0.01177 0.06535-0.60427 0.77420-0.70973
  -4  13   4  326.11   13.98   4-0.50682 0.69900 0.07094 0.77638 0.77597-0.51721
  -3  -2  -1 1580.92   18.89   5-0.51251 0.20527 0.06483-0.33421 0.77404-0.83860
  -2  -1  -1  574.77   21.15   4-0.50895 0.31748 0.06866-0.22225 0.77525-0.83980
  -2   7   0  854.52   14.66   4-0.50856 0.62403 0.06907 0.39293 0.77539-0.77508
   0  -9   9   13.02   13.80   5-0.51807 0.17273 0.05883-0.75072 0.77210-0.18944
   0   5   1    9.08   11.41   5-0.51067 0.70388 0.06681 0.31667 0.77467-0.70838
   2   0   2 9815.66   51.46   5-0.51726 0.67122 0.05971 0.01729 0.77239-0.64306
   2   6   5  290.11   11.76   4-0.50612 0.89108 0.07169 0.46765 0.77621-0.45215
   2   8   9   79.67    8.39   4-0.50471 0.96774 0.07320 0.62064 0.77668-0.19519
   3  -6   6  205.82   21.54   6-0.53407 0.53401 0.04139-0.38776 0.76627-0.37803
   3   2   4 1040.40   15.10   5-0.51660 0.82481 0.06041 0.20927 0.77262-0.51360
   4   3   7   13.68   10.13   4-0.50797 0.93052 0.06970 0.31499 0.77558-0.32155
   4   4   9   14.37   10.26   5-0.51312 0.97559 0.06418 0.39726 0.77383-0.19205
   5  -5  13    1.17   14.49   5-0.51415 0.70787 0.06307-0.25508 0.77347 0.06695
   5  -4   9   94.23   13.12   5-0.51871 0.75044 0.05814-0.17298 0.77188-0.18941
   5   0   8  237.63   11.17   4-0.50291 0.88878 0.07512 0.11803 0.77728-0.26000
   5   2  12   27.43   11.20   4-0.50896 0.97103 0.06864 0.27858 0.77525 0.00181
 -13   5  -3    4.71   13.87   7-0.53788-0.27140 0.03723-0.15354 0.76492-0.96260
 -11  -2   0  410.35   13.75   5-0.52427-0.39942 0.05214-0.62954 0.76999-0.77170
  -9  -4   1   -0.70   10.91   6-0.52447-0.32274 0.05192-0.70709 0.76992-0.70714
  -9  -3   0  425.76   12.49   5-0.52015-0.28820 0.05661-0.63440 0.77147-0.77311
  -9  -2  -1   60.39   10.70   6-0.52602-0.24368 0.05024-0.55088 0.76936-0.83449
  -7  13   1  135.45   14.56   6-0.53428 0.49573 0.04119 0.69036 0.76629-0.70125
  -6  -7   4   38.31   11.27   5-0.52155-0.20924 0.05509-0.82492 0.77097-0.51516
  -6  -1  -2  736.15   13.76   5-0.52000 0.01985 0.05678-0.36517 0.77153-0.90145
  -5  13   3   25.86   11.05   6-0.52607 0.64214 0.05018 0.75827 0.76934-0.57570
  -4  -6   2  733.28   13.08   5-0.51997-0.01872 0.05681-0.67297 0.77154-0.64288
  -4  -4   0 4350.86   22.48   5-0.52001 0.05846 0.05677-0.51910 0.77152-0.77225
  -3  -8   5  199.97   11.53   6-0.52556-0.01302 0.05074-0.78140 0.76953-0.44705
  -2  10   3  161.65   10.99   6-0.52723 0.75825 0.04891 0.64437 0.76891-0.57437
  -1  -9   8  292.09   13.63   5-0.52482 0.10171 0.05155-0.78220 0.76980-0.25419
  -1   5   0 3734.55   26.56   5-0.51861 0.63411 0.05828 0.28798 0.77202-0.77176
   0  -6   3    7.73   10.28   5-0.52482 0.29339 0.05155-0.51305 0.76980-0.57777
   1  -9  10  105.16   16.05   6-0.53243 0.26310 0.04323-0.69722 0.76699-0.12246
   1  -7   5  322.08   12.66   5-0.52242 0.33013 0.05416-0.55461 0.77066-0.44789
   2  -7   6  987.14   19.27   5-0.52641 0.41097 0.04981-0.51162 0.76922-0.38144
   2  -4   3   14.54   17.77   6-0.53790 0.53785 0.03722-0.26700 0.76491-0.57229
   2   7   7   35.99    7.55   5-0.51858 0.94208 0.05832 0.55795 0.77203-0.31880
   3  -8  11   41.39   20.58   6-0.53866 0.46161 0.03638-0.53595 0.76462-0.05423
   3   5   7    8.28   10.24   5-0.52343 0.94750 0.05305 0.44756 0.77030-0.31717
   3   6   9   19.37    7.79   5-0.51858 0.98115 0.05832 0.51929 0.77203-0.18916
   4   1   6  137.09   10.55   6-0.53102 0.87766 0.04477 0.18594 0.76751-0.37916
   5   1  10  328.67   12.09   5-0.52331 0.94686 0.05319 0.21650 0.77034-0.12321
   5   1  13   33.02   12.42   6-0.52784 0.95335 0.04825 0.22246 0.76869 0.07109
 -14   7  -3   16.26   14.84   7-0.54184-0.26560 0.03289-0.03292 0.76363-0.95727
 -11  -1  -1   15.11    7.99   6-0.53108-0.35317 0.04473-0.54558 0.76773-0.83355
 -10   2  -3   15.62   10.84   6-0.53333-0.16039 0.04227-0.27329 0.76689-0.96186
  -9  -5   2  118.60   12.94   6-0.53657-0.34768 0.03871-0.76962 0.76566-0.63793
  -8   1  -3  172.49   10.81   7-0.54160-0.03590 0.03316-0.26435 0.76373-0.95827
  -7  -5   1  152.68   11.36   6-0.53802-0.19246 0.03711-0.69127 0.76511-0.70136
  -7  -4   0  451.76   12.23   6-0.53523-0.15725 0.04018-0.61774 0.76617-0.76731
  -7  -3  -1   12.11   10.29   7-0.54340-0.10946 0.03117-0.53066 0.76303-0.82882
  -6  10  -1  131.21   10.73   6-0.53817 0.46143 0.03694 0.50228 0.76505-0.82928
  -6  13   2  351.86   13.14   6-0.53756 0.57598 0.03761 0.73252 0.76528-0.63532
  -4  -7   3   22.57   10.19   6-0.53862-0.03785 0.03645-0.72888 0.76488-0.57214
  -2  -9   7   83.25   11.20   7-0.54278 0.04282 0.03186-0.80061 0.76327-0.31251
  -2  11   5   43.59   10.75   7-0.54146 0.81167 0.03331 0.73725 0.76378-0.44034
  -2  12   7   17.03    8.35   6-0.53108 0.83951 0.04473 0.80256 0.76773-0.31494
   0  -7   4 1089.34   14.96   6-0.53891 0.26932 0.03613-0.57509 0.76477-0.50623
   0  -5   2  272.84   11.98   6-0.53246 0.34019 0.04323-0.42806 0.76722-0.63844
   0   8   4  214.58   11.55   6-0.53452 0.84285 0.04097 0.57542 0.76644-0.50711
   0  10   8  301.20   10.04   6-0.53108 0.91714 0.04473 0.72633 0.76773-0.25054
   1  -4   2  890.73   18.68   7-0.54101 0.46438 0.03382-0.30280 0.76396-0.63475
   4   4  12   24.34   12.08   6-0.53314 0.99597 0.04247 0.42066 0.76696 0.00929
   5  -1   9   25.40   12.62   7-0.54327 0.89084 0.03132 0.08461 0.76308-0.18074
 -12   3  -3    0.83   10.68   8-0.55081-0.25798 0.02287-0.25470 0.75992-0.95550
 -11   0  -2  187.24   11.84   7-0.54946-0.29752 0.02438-0.44767 0.76046-0.89060
  -9  -1  -2  752.73   12.84   7-0.54674-0.18473 0.02739-0.45095 0.76155-0.89170
  -9  14   1    5.60   14.40   8-0.56301 0.40965 0.00917 0.72171 0.75487-0.68919
  -7  -6   2  391.84   12.41   7-0.55158-0.21804 0.02201-0.75346 0.75961-0.63204
  -6  14   4   29.62   12.35   8-0.55368 0.63186 0.01966 0.82851 0.75875-0.49956
  -4  -3  -1  228.32    9.09   7-0.54471 0.12158 0.02965-0.41437 0.76235-0.82732
  -3  10   2  589.79   12.24   7-0.55167 0.70589 0.02190 0.63297 0.75957-0.62941
   0   9   6   49.97    7.48   7-0.54539 0.89219 0.02890 0.66461 0.76208-0.37370
   1   6   4  352.26   11.73   8-0.55553 0.86431 0.01759 0.48279 0.75799-0.49874
   2   4   4  227.68   11.90   8-0.55409 0.86245 0.01920 0.36568 0.75858-0.49970
   5  -3  14   90.49   16.55   8-0.56047 0.83051 0.01204-0.04976 0.75594 0.14823
   5   0  11   18.13   10.49   7-0.55216 0.93818 0.02136 0.17238 0.75937-0.04813
 -13   1  -2  142.16   13.24   9-0.57048-0.39142 0.00079-0.42500 0.75155-0.88185
  -8  14   2   35.55   14.97   9-0.57362 0.49602-0.00279 0.77266 0.75017-0.62122
  -7  -2  -2 1191.66   14.56   8-0.56591-0.05000 0.00597-0.42927 0.75353-0.88324
  -7  14   3   32.11   12.32   9-0.56899 0.56914 0.00248 0.80628 0.75220-0.55872
  -5  10   0 1649.98   18.05   8-0.56559 0.56600 0.00633 0.57159 0.75367-0.75329
  -4  -8   4   56.91   11.02   8-0.56559-0.04983 0.00633-0.77554 0.75367-0.49674
  -4  10   1  132.06   10.69   8-0.56559 0.64321 0.00633 0.60995 0.75367-0.68867
  -3  -9   6   45.53   11.63   9-0.56849-0.00840 0.00304-0.81065 0.75242-0.36485
  -1  -7   3  171.15   11.02   9-0.56700 0.22092 0.00473-0.58169 0.75306-0.55912
  -1  -6   2  717.03   13.47   8-0.56161 0.25367 0.01083-0.51128 0.75536-0.62679
   0  -8   5    1.58    9.74   8-0.56559 0.25561 0.00633-0.62230 0.75367-0.42963
   1  -8   6  693.04   14.68   8-0.56450 0.33325 0.00756-0.58544 0.75413-0.36722
   1   0   1    7.09   26.28   8-0.56590 0.64029 0.00598 0.03156 0.75353-0.69159
   1   8   8  373.46   11.92   9-0.56528 0.95075 0.00668 0.64818 0.75380-0.23611
   2   7  10  137.52   11.27   8-0.56131 0.98556 0.01117 0.60489 0.75549-0.10811
   3   5  10  153.92   11.63   9-0.56984 0.99430 0.00151 0.50013 0.75183-0.10551
   4   2   8 1070.08   14.10   8-0.56525 0.95056 0.00671 0.30141 0.75381-0.23600
   4   3  10  236.89   12.02   8-0.56025 0.98432 0.01236 0.37255 0.75593-0.10871
   4   3  13   28.04   11.98   9-0.56471 0.98738 0.00732 0.37808 0.75404 0.08614
   5  -4  12  216.72   15.69   9-0.57074 0.80319 0.00049-0.11388 0.75144 0.02394
   5  -2  10   25.08   12.46   9-0.57012 0.87967 0.00119 0.03818 0.75171-0.10444
   5  -2  13   85.48   14.40   9-0.57531 0.88407-0.00472 0.04486 0.74942 0.09041
   5  -1  12  331.80   13.30   9-0.56990 0.91774 0.00145 0.11551 0.75181 0.02362
 -11   1  -3   90.79   11.32  10-0.58214-0.22693-0.01266-0.33494 0.74628-0.94008
  -9   0  -3    6.73   10.33   9-0.57880-0.11375-0.00883-0.33705 0.74780-0.93960
  -7  -7   3   31.03    8.52   9-0.57154-0.23580-0.00053-0.80737 0.75103-0.55782
  -6   0  -3    9.17   10.73   9-0.58090 0.11894-0.01124-0.21918 0.74684-0.93930
  -6   8  -2  790.03   21.43  11-0.59206 0.43783-0.02413 0.40898 0.74165-0.87129
  -5  -6   1   10.92   10.69   9-0.57585-0.04018-0.00545-0.64981 0.74912-0.68560
  -5  -5   0 1564.50   15.10   9-0.57421-0.00272-0.00357-0.57385 0.74985-0.75056
  -3  11   4  166.37   11.31   9-0.57764 0.76967-0.00749 0.73908 0.74832-0.48921
  -3  12   6  198.56    9.92   9-0.57220 0.80313-0.00129 0.81004 0.75074-0.36298
  -1  -5   1  518.38   13.10   9-0.57425 0.30542-0.00362-0.41940 0.74983-0.68565
  -1   8   3  215.64   11.21   9-0.57364 0.80491-0.00293 0.58051 0.75011-0.55568
  -1  10   7  125.44   11.41  10-0.58209 0.89032-0.01260 0.74544 0.74631-0.29405
   0  -4   1    2.06   12.24  10-0.57688 0.42501-0.00662-0.29954 0.74866-0.68510
   1   7   6  148.22   10.42   9-0.57441 0.92143-0.00380 0.58161 0.74977-0.36154
   2  -9  11   19.58   17.48  10-0.58716 0.39569-0.01845-0.59692 0.74396-0.03405
   2  -8   7   44.67   13.60  10-0.58337 0.42980-0.01407-0.52460 0.74572-0.29320
   2   2   3    1.64   12.39   9-0.57880 0.80914-0.00883 0.24074 0.74780-0.55547
   3  -7   7    6.62   14.13  10-0.59014 0.55091-0.02190-0.40172 0.74256-0.29120
   3   3   6  214.14   11.36   9-0.57709 0.92397-0.00686 0.35356 0.74857-0.36038
   4  -2   6  334.32   15.35  10-0.58648 0.81824-0.01766 0.01879 0.74428-0.35603
   5  -3  11   45.10   13.32  10-0.58276 0.85378-0.01337-0.02292 0.74600-0.03451
 -11   5  -4  123.07   14.29  11-0.59767-0.05696-0.03064-0.00782 0.73894-0.99815
 -10  -4   0   79.66   11.90  10-0.59136-0.33079-0.02330-0.66962 0.74197-0.74328
 -10  -3  -1   40.14   11.08  11-0.59225-0.29307-0.02433-0.59159 0.74155-0.80676
  -9   4  -4  438.14   15.44  11-0.59926 0.06025-0.03249-0.00573 0.73817-0.99727
  -5  -7   2   64.02   10.61  10-0.58763-0.06630-0.01897-0.71369 0.74373-0.61525
  -5  -4  -1   80.59    7.94  10-0.58602 0.04753-0.01711-0.48387 0.74448-0.80895
  -5   1  -3   46.34   11.03  10-0.58928 0.24321-0.02088-0.09519 0.74296-0.93692
  -4  -2  -2  321.66   12.81  11-0.59427 0.20964-0.02667-0.28080 0.74058-0.87043
  -1  -8   4  632.60   13.22  10-0.58873 0.20493-0.02024-0.63406 0.74321-0.48453
  -1   9   5   94.93   10.44  10-0.59188 0.86164-0.02389 0.67882 0.74173-0.41791
   0   9   9   -1.29   11.10  11-0.59414 0.94403-0.02653 0.72206 0.74064-0.15830
   1   8  11   11.79   11.84  10-0.58993 0.97554-0.02163 0.67631 0.74265-0.02936
   2   5   6 1080.09   14.21  10-0.58740 0.93397-0.01870 0.48177 0.74384-0.35587
   2   6   8  214.19    8.38  10-0.58471 0.96993-0.01560 0.55581 0.74509-0.22806
   3   4   8  172.29   10.72  10-0.58667 0.97223-0.01786 0.44258 0.74418-0.22745
   4   0   7    2.82   12.75  10-0.59469 0.90485-0.02716 0.18173 0.74038-0.28812
 -13   2  -3   40.68   12.57  11-0.60290-0.32048-0.03670-0.30993 0.73648-0.93178
 -12  13  -1    6.17   18.78  13-0.62329 0.20037-0.06093 0.60050 0.72595-0.79070
 -10  -2  -2   -0.55   10.65  11-0.60418-0.24259-0.03821-0.50025 0.73584-0.86635
 -10   3  -4  297.94   12.13  12-0.60628-0.04849-0.04068-0.11293 0.73479-0.99367
 -10   6  -4  795.66   18.02  12-0.60811 0.06923-0.04284 0.12045 0.73386-0.99253
  -8  -6   1    5.28   11.83  12-0.60673-0.24035-0.04122-0.72865 0.73456-0.67041
  -8  -5   0   67.84   11.20  11-0.60065-0.20700-0.03407-0.65889 0.73759-0.73941
  -8  -4  -1    0.40   10.34  12-0.60322-0.16723-0.03708-0.57951 0.73632-0.80309
  -8  11  -1  154.91   13.64  12-0.61053 0.41837-0.04570 0.58530 0.73264-0.79704
  -7  -1  -3  202.83   10.65  12-0.60684 0.02917-0.04135-0.30509 0.73451-0.92911
  -5  -8   3    0.23   11.29  11-0.60482-0.08663-0.03896-0.76756 0.73552-0.54194
  -4  -9   5   19.96   11.66  11-0.60139-0.05259-0.03493-0.81290 0.73723-0.41553
  -4  11   3   78.15   10.65  12-0.60576 0.72206-0.04007 0.73363 0.73505-0.54082
  -4  12   5   57.15   11.60  12-0.60794 0.76284-0.04264 0.81349 0.73395-0.41028
  -3  -1  -2  875.82   16.77  11-0.60360 0.33480-0.03753-0.15463 0.73613-0.86568
  -2  -7   2 1128.29   14.63  11-0.60228 0.17874-0.03597-0.58023 0.73679-0.60868
  -2  -6   1  245.59   12.18  11-0.60097 0.21602-0.03444-0.50435 0.73743-0.67346
  -2   8   2  794.43   13.45  12-0.60708 0.76184-0.04163 0.58101 0.73439-0.60427
  -2  11   8  187.43   12.17  12-0.60526 0.87573-0.03949 0.81051 0.73530-0.21795
   0  -9   6 1177.84   18.50  12-0.60921 0.26262-0.04415-0.64855 0.73331-0.34668
   0   6   3    4.87   10.85  12-0.60482 0.83596-0.03896 0.49955 0.73552-0.53976
   2   6  11   61.34   11.45  12-0.60912 0.99474-0.04404 0.58389 0.73335-0.02214
   3  -1   4  286.73   14.39  11-0.60273 0.79494-0.03650 0.07457 0.73656-0.47794
   4   2  11   23.17    7.54  11-0.59840 0.98409-0.03143 0.34018 0.73869-0.02721
 -13   6  -4   36.47   14.63  13-0.62571-0.14261-0.06381 0.02685 0.72466-0.98333
 -12  -1  -2  153.40   10.49  12-0.61120-0.35056-0.04647-0.49235 0.73230-0.86260
 -12   4  -4   57.55   11.32  12-0.61753-0.15116-0.05400-0.09924 0.72902-0.98829
 -12   7  -4   78.28   13.70  13-0.62633-0.02684-0.06455 0.14344 0.72432-0.98299
  -8  -3  -2  126.64   10.77  12-0.61500-0.11638-0.05098-0.48788 0.73034-0.86082
  -5  -3  -2 1855.89   16.56  12-0.61440 0.11398-0.05027-0.37306 0.73065-0.86066
  -5   4  -3  271.55   19.39  14-0.63034 0.40027-0.06939 0.18517 0.72213-0.91586
  -2  -8   3   31.14   10.89  12-0.61579 0.15384-0.05192-0.64144 0.72993-0.53719
  -2  -5   0  825.17   14.05  12-0.61753 0.27091-0.05400-0.40810 0.72902-0.72993
  -1  -9   5    5.38   10.31  12-0.61753 0.19470-0.05400-0.67636 0.72902-0.40508
  -1  -4   0 3783.28   25.17  12-0.61374 0.38302-0.04948-0.29688 0.73100-0.73155
   0   8   7   -3.57   10.17  13-0.61973 0.93002-0.05663 0.67467 0.72786-0.27555
   1  -9   7  114.06   11.87  12-0.61587 0.34609-0.05201-0.60262 0.72989-0.27919
   1   4   3  261.20    9.17  12-0.61057 0.84183-0.04571 0.39193 0.73263-0.53791
   3   1   5  351.63   12.73  12-0.61381 0.88327-0.04956 0.24158 0.73096-0.40724
   3   4  11   18.59   11.12  12-0.61374 0.99935-0.04948 0.47386 0.73100-0.01905
   4   1   9   20.77   10.22  12-0.61480 0.96178-0.05074 0.28236 0.73045-0.14877
 -12   0  -3   -1.44   12.11  13-0.63010-0.29153-0.06899-0.39071 0.72223-0.91430
 -11   2  -4  104.67   11.29  14-0.63285-0.13704-0.07232-0.19738 0.72071-0.97958
 -10  -1  -3   80.95   10.76  13-0.62761-0.18084-0.06599-0.39402 0.72359-0.91935
 -10  12  -1   47.48   15.79  15-0.64336 0.33570-0.08517 0.62462 0.71473-0.77973
  -8   2  -4  296.91   11.96  13-0.62511 0.08673-0.06297-0.08914 0.72495-0.98444
  -6  -7   1  136.01   11.20  14-0.63309-0.09737-0.07262-0.69690 0.72057-0.65661
  -6  -6   0  168.78   11.29  13-0.62699-0.06660-0.06523-0.62639 0.72393-0.72621
  -6  -5  -1   28.82   10.32  13-0.63030-0.02383-0.06924-0.54634 0.72212-0.78700
  -5  11   2  147.06   10.87  13-0.62901 0.66874-0.06768 0.72320 0.72283-0.59161
  -5  13   6  378.33   13.77  13-0.62593 0.74357-0.06395 0.87274 0.72451-0.33422
  -3   8   1  151.42   10.96  14-0.63381 0.71103-0.07350 0.57368 0.72017-0.65557
  -2   9   4   12.04   10.21  14-0.63443 0.82729-0.07425 0.69081 0.71982-0.46062
  -2  10   6  674.72   12.90  13-0.62970 0.86177-0.06852 0.76167 0.72245-0.33270
   0   7   5    1.97   10.24  14-0.63010 0.89895-0.06899 0.60551 0.72223-0.39823
   1   7   9   12.99   10.32  13-0.62658 0.97328-0.06474 0.64194 0.72416-0.14232
   1   7  12  151.75   13.05  14-0.63319 0.98097-0.07275 0.65213 0.72051 0.05465
   4   1  12  378.07   12.56  13-0.62762 0.97387-0.06600 0.29546 0.72359 0.05267
  -9   1  -4  639.27   12.90  14-0.63749-0.01678-0.07812-0.19184 0.71817-0.97735
  -8  -2  -3   41.21   10.31  14-0.64098-0.05052-0.08238-0.38003 0.71618-0.91122
  -8   5  -4  837.22   18.43  15-0.64360 0.22045-0.08560 0.16308 0.71467-0.97321
  -7   3  -4  406.80   15.22  15-0.64548 0.22219-0.08792 0.04977 0.71357-0.97225
  -7  11   0  503.23   13.53  14-0.64091 0.52510-0.08230 0.65982 0.71622-0.71591
  -6  -4  -2  760.67   12.67  15-0.64663 0.03075-0.08934-0.44928 0.71290-0.84371
  -6  11   1   -3.05   10.01  15-0.64206 0.60373-0.08371 0.70005 0.71556-0.65024
  -5   8  -1  164.43   13.50  15-0.64765 0.57109-0.09059 0.51436 0.71230-0.77640
  -5  12   4   68.65   11.14  14-0.63930 0.71668-0.08033 0.81240 0.71714-0.45869
  -4   8   0 4487.14   28.40  15-0.65014 0.65079-0.09368 0.55610 0.71082-0.71010
  -3  -8   2   95.82   10.99  15-0.64584 0.10688-0.08836-0.64284 0.71336-0.58548
  -3  -7   1   12.99   10.07  15-0.64097 0.14295-0.08238-0.57252 0.71619-0.65359
  -3  -6   0  936.25   14.07  14-0.64183 0.18049-0.08343-0.49389 0.71569-0.71623
  -2  -9   4  107.21   11.00  14-0.63829 0.13865-0.07910-0.69033 0.71772-0.46027
  -1   6   2 2858.36   20.33  15-0.64724 0.80178-0.09009 0.51356 0.71254-0.58235
   1   2   2 9932.20   43.32  15-0.64534 0.79940-0.08775 0.27992 0.71366-0.58395
   2  -9   8  601.14   18.28  15-0.64895 0.45576-0.09221-0.52410 0.71153-0.19600
   2   5   9  113.16   10.46  15-0.64209 0.98911-0.08375 0.54625 0.71554-0.13343
   3   2   7  537.54   13.24  15-0.64722 0.95579-0.09007 0.35933 0.71255-0.25936
   3   3   9   13.48   10.40  15-0.64197 0.98819-0.08360 0.43070 0.71561-0.13369
   4   0  13    5.40   11.88  15-0.64401 0.95427-0.08611 0.24201 0.71443 0.12593
 -13   3  -4   19.84   12.55  15-0.65090-0.23363-0.09466-0.17446 0.71035-0.97030
  -9  -5  -1    1.83   11.87  15-0.65452-0.22903-0.09915-0.62952 0.70817-0.77115
  -6  -8   2   26.56    9.18  15-0.64787-0.12115-0.09091-0.75534 0.71214-0.58506
  -6  13   5   67.36   12.32  16-0.65752 0.69634-0.10290 0.87339 0.70635-0.38286
  -3  11   7   32.70   11.07  15-0.65211 0.84528-0.09615 0.82845 0.70962-0.25576
  -2  -4  -1  102.78   11.96  15-0.65395 0.34650-0.09844-0.28615 0.70852-0.77356
  -1 -10   6  246.63   12.78  16-0.65668 0.19483-0.10185-0.70557 0.70686-0.32007
  -1   0  -1    0.91   26.72  16-0.65991 0.58484-0.10589 0.06791 0.70488-0.76816
  -1   9   8  353.19   12.01  15-0.65164 0.92260-0.09558 0.75069 0.70990-0.19173
   0 -10   7    5.38   10.77  16-0.65677 0.27189-0.10197-0.66746 0.70680-0.25596
   0   8  10  197.39   11.93  15-0.65299 0.96121-0.09725 0.71324 0.70909-0.06162
   1   5   5  161.36    8.51  15-0.64909 0.91924-0.09241 0.51617 0.71142-0.38734
   1   6   7  130.32    7.70  15-0.64787 0.95672-0.09091 0.59170 0.71214-0.25896
   2   3   5  239.53    9.23  15-0.64909 0.91890-0.09241 0.40010 0.71142-0.38765
   2   4   7   20.41   10.77  16-0.65871 0.96695-0.10439 0.49057 0.70561-0.25390
   2   5  12  210.24    9.38  15-0.64848 0.99590-0.09166 0.55373 0.71178 0.06453
   3  -8   8   17.58   14.69  16-0.66175 0.58421-0.10821-0.39183 0.70373-0.18678
   3   3  12  228.29    9.77  15-0.64848 0.99558-0.09166 0.43805 0.71178 0.06460
   4  -6  13    7.52   17.43  17-0.67188 0.74865-0.12101-0.18642 0.69731 0.14267
   4  -3   7  144.16   13.65  16-0.65728 0.85036-0.10260 0.02630 0.70649-0.25380
   4  -1   8 1298.20   16.60  16-0.65452 0.92440-0.09915 0.17640 0.70817-0.19048
   4  -1  14  458.04   15.62  16-0.65406 0.92355-0.09858 0.17603 0.70845 0.19611
   4   0  10 1773.05   16.95  16-0.65452 0.96271-0.09915 0.25329 0.70817-0.06111
 -14   8  -4   20.31   17.79  17-0.67728-0.09130-0.12784 0.20497 0.69369-0.95280
 -12   1  -4  224.94   12.74  17-0.66772-0.21757-0.11566-0.26924 0.69989-0.95862
 -10   0  -4   55.45   10.84  16-0.66493-0.10474-0.11213-0.27295 0.70166-0.96156
  -9  -4  -2   96.86   11.61  16-0.66374-0.18237-0.11063-0.54386 0.70240-0.83322
  -7   0  -4 1168.83   15.15  17-0.66721 0.12822-0.11502-0.15459 0.70021-0.95904
  -6  12   3   15.50   10.47  17-0.66604 0.66569-0.11353 0.80641 0.70095-0.50683
  -5  -2  -3  588.83   10.91  16-0.66111 0.19935-0.10732-0.23960 0.70404-0.89819
  -4  12   8  182.00   13.39  16-0.66308 0.81784-0.10980 0.88035 0.70281-0.18552
  -3  -9   3    2.05   10.76  16-0.66290 0.08457-0.10957-0.69919 0.70293-0.51000
  -3  -5  -1  152.22    8.27  16-0.65992 0.23677-0.10583-0.39493 0.70478-0.76984
  -2 -10   5   59.66   11.53  17-0.66885 0.13045-0.11709-0.72884 0.69917-0.37743
  -2  10   9   70.47   11.39  17-0.66940 0.90125-0.11779 0.81167 0.69881-0.11701
  -1   9  11    7.74   11.71  16-0.66645 0.93753-0.11406 0.76996 0.70069 0.01153
   0  -3   0 1629.46   24.13  17-0.66707 0.55211-0.11483-0.11576 0.70030-0.69997
   0   4   2  700.63   15.60  16-0.66596 0.81981-0.11344 0.42099 0.70100-0.57163
   1 -10   8  282.66   16.18  17-0.67455 0.36666-0.12434-0.60710 0.69549-0.18021
 -11  -2  -3   55.60   12.19  17-0.67418-0.24942-0.12377-0.45382 0.69564-0.89118
  -9  -3  -3   -1.02   10.68  18-0.67879-0.12823-0.12968-0.44706 0.69260-0.88807
  -9  12   0  421.42   16.02  18-0.68592 0.45516-0.13888 0.71707 0.68780-0.68722
  -8  -1  -4  699.00   13.08  18-0.67994 0.02557-0.13116-0.25383 0.69184-0.95121
  -7  -7   0  130.80   11.91  17-0.67843-0.12935-0.12923-0.67826 0.69284-0.69424
  -7  -6  -1  153.17   11.35  17-0.67651-0.09275-0.12675-0.60419 0.69411-0.75971
  -7  12   2   48.20   13.46  18-0.68443 0.60808-0.13695 0.79145 0.68881-0.55892
  -7  13   4   29.93   13.86  18-0.68271 0.64636-0.13473 0.86743 0.68998-0.43170
  -6  -3  -3  424.18   12.25  17-0.67531 0.09835-0.12523-0.33673 0.69490-0.88992
  -6   1  -4  589.63   13.20  18-0.68013 0.25705-0.13141-0.02244 0.69171-0.95034
  -4  -8   1   17.59   10.46  18-0.67879 0.06368-0.12969-0.63899 0.69260-0.62956
  -4  -7   0  483.77   12.54  17-0.67532 0.09786-0.12523-0.56775 0.69489-0.69549
  -4  -6  -1  134.18   10.40  18-0.68226 0.14372-0.13415-0.48166 0.69028-0.75569
  -4  -1  -3   58.54    7.89  17-0.67237 0.32578-0.12147-0.10982 0.69681-0.89124
  -4   2  -3   15.31   11.18  18-0.67821 0.44835-0.12893 0.12822 0.69299-0.88650
  -3   9   3  164.01   10.88  17-0.67310 0.78897-0.12240 0.70006 0.69634-0.50192
  -3  10   5   19.48    7.39  17-0.67237 0.82693-0.12147 0.77662 0.69681-0.37344
  -1   7   4  368.79   12.02  18-0.67865 0.87194-0.12951 0.63057 0.69269-0.43387
  -1   8   6  170.92   10.73  17-0.67536 0.90673-0.12528 0.70320 0.69487-0.30638
   1  -3   1  588.40   22.43  18-0.68003 0.64199-0.13128-0.06055 0.69177-0.62698
   1   6  10   84.40   10.11  18-0.67801 0.98644-0.12868 0.62909 0.69312-0.04692
   2   4  13   10.85   11.70  18-0.67937 0.98881-0.13042 0.51671 0.69222 0.14807
   3   2  13   70.84   11.73  17-0.67444 0.98324-0.12411 0.39466 0.69547 0.14497
   4  -4  14  134.82   17.08  18-0.68116 0.83645-0.13273-0.01950 0.69102 0.21269
   4  -1  11   54.16   11.04  18-0.68168 0.95193-0.13341 0.21117 0.69067 0.02020
 -11   8  -4  169.56   18.47  20-0.70338 0.16535-0.16173 0.35622 0.67548-0.93385
 -11  13   0  359.30   18.60  19-0.69849 0.35414-0.15526 0.73467 0.67903-0.67735
  -8  12   1   13.13   10.98  19-0.69142 0.53876-0.14598 0.76288 0.68403-0.61941
  -7  -5  -2   37.85    7.82  18-0.68345-0.04739-0.13562-0.51795 0.68951-0.82029
  -4  -9   2  115.44   11.58  18-0.69051 0.03620-0.14479-0.70057 0.68467-0.55747
  -4  11   6  487.83   12.51  19-0.69417 0.81191-0.14957 0.84319 0.68210-0.29167
  -3 -10   4   19.08   11.86  18-0.68804 0.07286-0.14158-0.74291 0.68637-0.43068
  -3  -4  -2 1284.32   15.71  19-0.69374 0.30883-0.14901-0.27348 0.68241-0.81275
  -2   6   1  114.92   11.47  18-0.68699 0.76427-0.14021 0.52516 0.68710-0.62234
  -1  -3  -1  195.57   14.89  18-0.68693 0.49564-0.14013-0.12874 0.68714-0.75164
   0   7   8 1004.34   13.63  18-0.68707 0.95757-0.14031 0.67992 0.68704-0.16921
   2   4  10   47.28   10.53  19-0.68976 0.99863-0.14381 0.52840 0.68519-0.03884
   3   1  14  318.03   14.61  19-0.69126 0.96134-0.14577 0.33664 0.68414 0.22056
   3   2  10    8.83   10.62  18-0.68518 0.99375-0.13786 0.40728 0.68834-0.04099
   4  -3  13   23.87   13.86  19-0.69955 0.89178-0.15666 0.07938 0.67826 0.16117
   4  -2   9   15.66   13.18  19-0.69803 0.92842-0.15465 0.15402 0.67936-0.09836
   4  -2  12  557.38   16.03  19-0.69801 0.92837-0.15463 0.15295 0.67937 0.09609
 -11  -1  -4  199.58   12.86  19-0.69907-0.18500-0.15585-0.34160 0.67868-0.94009
 -11   3  -5  219.72   12.14  20-0.70253-0.02871-0.16044-0.03055 0.67616-0.99945
  -9  -2  -4   90.63   11.21  20-0.70454-0.06552-0.16310-0.33668 0.67470-0.93442
  -8  13   3   -2.13   11.13  19-0.70119 0.58756-0.15865 0.85383 0.67714-0.48529
  -7  -4  -3   19.62   10.39  19-0.70083 0.00898-0.15819-0.41827 0.67740-0.87307
  -5  12   7   73.49   12.16  20-0.70454 0.78218-0.16310 0.89500 0.67470-0.22140
  -4  -5  -2  568.48   12.68  19-0.70075 0.20002-0.15808-0.38004 0.67746-0.80815
  -4   9   2  545.91   14.97  20-0.70672 0.74601-0.16601 0.70568 0.67309-0.54290
  -2   0  -2 9840.38   51.81  19-0.70085 0.54762-0.15821 0.08150 0.67739-0.80635
  -2   9   7   45.59   10.65  20-0.70398 0.89724-0.16236 0.77895 0.67511-0.22107
   0   7  11   13.41   10.85  19-0.70004 0.96897-0.15714 0.69657 0.67797 0.03389
   2   1   4  289.74   13.89  20-0.70218 0.89498-0.15998 0.31354 0.67642-0.41770
   2   3  14  107.79   13.39  20-0.70280 0.97348-0.16079 0.46945 0.67597 0.22889
   3   0   6 2042.68   19.26  19-0.69944 0.92996-0.15634 0.27062 0.67841-0.29054
   3   1   8 1330.74   15.74  20-0.70614 0.97609-0.16524 0.35744 0.67351-0.15580
   4  -6  10   40.59   18.62  22-0.72399 0.80096-0.18937-0.11804 0.65982-0.01307
   4  -4   8  702.79   18.68  20-0.70961 0.86344-0.16988 0.01555 0.67093-0.15343
 -13   4  -5   -1.79   14.46  21-0.71616-0.12885-0.17861-0.01297 0.66606-0.98994
 -12   2  -5   70.48   12.06  21-0.71601-0.12950-0.17841-0.12842 0.66617-0.98903
 -12   5  -5  182.02   12.20  21-0.71269-0.01875-0.17392 0.09802 0.66871-0.99201
 -10   1  -5   16.65   10.42  21-0.71616-0.01397-0.17861-0.12863 0.66606-0.99013
 -10   4  -5    6.67   10.49  20-0.71139 0.09546-0.17218 0.09406 0.66970-0.99386
 -10  13   1   28.03   14.46  21-0.71876 0.44942-0.18214 0.79767 0.66405-0.59925
  -9   2  -5    3.95   10.72  20-0.71233 0.09911-0.17344-0.01843 0.66899-0.99196
  -9  13   2  113.52   14.74  21-0.71712 0.52473-0.17991 0.83482 0.66532-0.53531
  -5  -8   0   80.53   11.16  20-0.71280 0.01921-0.17408-0.63446 0.66863-0.66896
  -5  -7  -1  191.91   11.09  20-0.71258 0.05766-0.17379-0.55731 0.66879-0.73451
  -4  10   4  849.92   13.58  20-0.71199 0.78955-0.17299 0.78956 0.66924-0.40969
  -2  -3  -2 1153.31   16.71  21-0.71498 0.44600-0.17701-0.13062 0.66697-0.79649
  -1   8   9   29.71   10.41  20-0.71142 0.94283-0.17222 0.74960 0.66967-0.08741
  -1   8  12  157.08   12.81  20-0.70984 0.94160-0.17010 0.74809 0.67086 0.10512
   0   5   4 2018.82   17.97  20-0.71020 0.90316-0.17058 0.55549 0.67059-0.41128
   0   6   6  409.03   12.00  20-0.70966 0.94088-0.16985 0.63177 0.67100-0.28186
   1   5   8 1063.86   13.92  20-0.71098 0.98080-0.17163 0.59518 0.67000-0.15190
   2 -10   9    8.45   16.72  22-0.72818 0.49803-0.19504-0.49919 0.65657-0.07613
   4  -5  12  236.40   18.05  22-0.72217 0.83807-0.18678-0.04310 0.66137 0.11431
 -13   9  -4  118.30   21.40  23-0.74253 0.08925-0.21511 0.40661 0.64478-0.90371
  -9   7  -4   19.88   19.41  24-0.74810 0.32461-0.22301 0.41531 0.63994-0.89914
  -8  -6  -2   68.63   11.69  21-0.72326-0.12295-0.18831-0.58123 0.66068-0.79097
  -6  -2  -4  328.16    8.87  21-0.71785 0.17895-0.18094-0.20398 0.66491-0.92384
  -5  -9   1   20.42   11.53  21-0.72235-0.00861-0.18707-0.69904 0.66140-0.59780
  -5  -6  -2  151.97   10.73  21-0.72164 0.10623-0.18610-0.46825 0.66195-0.79189
  -4  11   9   16.43   11.55  22-0.72487 0.84090-0.19052 0.88400 0.65940-0.07768
  -3   6   0 2413.23   23.04  21-0.72288 0.72306-0.18779 0.53424 0.66098-0.66066
  -3  10   8  227.99   12.21  21-0.71948 0.87363-0.18315 0.83846 0.66365-0.14561
  -2   7   3  514.52   13.20  22-0.72754 0.84339-0.19419 0.65642 0.65725-0.46300
  -2   8   5  314.53   11.67  22-0.72535 0.87988-0.19118 0.73067 0.65901-0.33521
  -2   9  10  156.83   11.69  22-0.72306 0.91613-0.18804 0.80478 0.66084-0.01409
  -1  -8   1  311.21   11.41  22-0.72808 0.34330-0.19493-0.45961 0.65682-0.59294
  -1   4   1  177.30   14.84  21-0.72230 0.79946-0.18700 0.45634 0.66144-0.59652
   0  -9   3    7.21    9.80  22-0.72326 0.37516-0.18831-0.50653 0.66068-0.46655
   0  -8   2  258.33   11.36  21-0.71899 0.41081-0.18248-0.43396 0.66403-0.53564
   0  -7   1    9.79    9.78  21-0.72508 0.45367-0.19081-0.34745 0.65923-0.59587
   0   2   1   -2.72   20.45  22-0.72245 0.79866-0.18720 0.33895 0.66132-0.59726
   1  -9   4  655.94   15.11  22-0.72976 0.46035-0.19725-0.45743 0.65546-0.39802
   1  -8   3  201.72   10.48  21-0.72234 0.49142-0.18706-0.39070 0.66140-0.46814
   1   3   4 2001.03   18.73  21-0.72289 0.91532-0.18780 0.45708 0.66097-0.40209
   1   5  11   14.74   10.44  22-0.72216 0.98988-0.18681 0.61030 0.66155 0.04882
   2   3   8 2475.83   18.00  21-0.71948 0.98920-0.18315 0.49136 0.66365-0.14585
   3  -2   5  624.53   18.16  23-0.73310 0.88747-0.20188 0.16433 0.65273-0.32908
   3   1  11   56.64   10.97  21-0.71975 0.98953-0.18352 0.37634 0.66344 0.04778
   4  -5   9   92.13   15.68  23-0.73629 0.85283-0.20633-0.02241 0.65007-0.06702
   4  -4  11    6.27   14.68  23-0.73656 0.89029-0.20671 0.05376 0.64985 0.05959
   4  -3  10  601.81   14.68  22-0.72409 0.91701-0.18945 0.11293 0.66002-0.01326
 -11   0  -5   12.26   11.42  23-0.73396-0.11234-0.20301-0.21989 0.65202-0.97573
 -10  -3  -4   27.90   11.43  22-0.73463-0.14986-0.20395-0.41158 0.65146-0.90947
  -8  -5  -3   18.46   11.39  22-0.73288-0.07480-0.20151-0.49136 0.65291-0.84878
  -8   0  -5   12.48    9.88  22-0.73442 0.11874-0.20365-0.10441 0.65164-0.97482
  -8   3  -5   71.04   13.87  23-0.73943 0.23803-0.21067 0.13119 0.64744-0.97099
  -8   9  -2   62.47   14.58  23-0.73904 0.46828-0.21012 0.59439 0.64776-0.77888
  -7  -3  -4  281.80    8.54  22-0.72813 0.07392-0.19494-0.30525 0.65679-0.91592
  -5  -1  -4  602.48   11.43  22-0.72867 0.30552-0.19567-0.07383 0.65635-0.91556
  -5   9   1   87.60   10.47  23-0.73468 0.69583-0.20401 0.70464 0.65142-0.58747
  -5  11   5   44.87   10.04  22-0.73326 0.77132-0.20204 0.85692 0.65260-0.32887
  -4  -4  -3   81.47   10.74  22-0.73343 0.27290-0.20228-0.25873 0.65245-0.84720
  -1  -9   2  768.27   13.21  22-0.73032 0.30695-0.19796-0.53354 0.65501-0.52662
  -1  -7   0 1709.11   16.22  23-0.73806 0.39340-0.20875-0.36912 0.64859-0.64733
   0 -10   4   43.39   13.11  23-0.73905 0.35544-0.21013-0.55889 0.64776-0.38867
   0   6  12   48.35   11.14  23-0.73673 0.96820-0.20688 0.67178 0.64971 0.12519
   1  -7   2  744.21   14.27  22-0.73150 0.53913-0.19960-0.30109 0.65404-0.52512
   1   4   6 3680.19   19.69  22-0.72920 0.96058-0.19641 0.54315 0.65592-0.26756
   2  -1   3 1684.46   30.21  23-0.74078 0.85652-0.21256 0.21352 0.64629-0.45248
   2   2   6  303.69   12.28  22-0.73079 0.96195-0.19861 0.42954 0.65463-0.26618
   2   3  11   47.22    7.53  22-0.72867 0.99853-0.19567 0.50414 0.65635 0.05454
   3  -9   9  154.21   21.46  24-0.75149 0.63618-0.22778-0.34878 0.63696-0.05503
 -11   6  -5   42.21   13.60  24-0.74514 0.12876-0.21869 0.25724 0.64250-0.96615
  -9  -1  -5   21.06   11.24  23-0.74320 0.01187-0.21594-0.20813 0.64418-0.96902
  -7   1  -5  332.20   14.27  24-0.74949 0.24913-0.22487 0.03245 0.63869-0.96252
  -6  -8  -1   32.06   11.35  24-0.74613-0.02252-0.22009-0.62439 0.64164-0.70639
  -6  12   6  330.72   13.16  23-0.74146 0.73956-0.21349 0.90708 0.64567-0.25986
  -5  -5  -3   89.52   10.52  23-0.74096 0.16492-0.21277-0.36609 0.64610-0.83963
  -5   6  -2 2924.32   40.19  25-0.75753 0.60372-0.23644 0.50616 0.63145-0.76092
  -5  10   3   94.37   10.84  24-0.74693 0.74728-0.22123 0.79906 0.64094-0.44657
  -4   6  -1  115.14   14.44  24-0.75084 0.67365-0.22680 0.53448 0.63750-0.70230
  -3  -3  -3   66.79   11.35  24-0.74666 0.40111-0.22085-0.12520 0.64117-0.83528
  -3   0  -3   11.10   13.02  23-0.74119 0.51329-0.21310 0.09963 0.64590-0.83865
  -2  -9   1   62.18   10.71  23-0.74445 0.24488-0.21771-0.55218 0.64310-0.57787
  -2  -8   0  251.75   11.74  23-0.74445 0.28353-0.21771-0.47539 0.64310-0.64219
  -1 -10   3   70.05   11.09  23-0.74306 0.28318-0.21575-0.59223 0.64429-0.45010
  -1   7   7  130.12   10.33  24-0.74487 0.93788-0.21830 0.71957 0.64273-0.19012
   0   6   9    6.20   10.29  24-0.74445 0.97312-0.21771 0.67842 0.64310-0.06092
   1 -10   5   11.63   13.00  24-0.74776 0.43986-0.22241-0.50811 0.64021-0.31709
   2  -8   4  306.04   15.11  24-0.74700 0.59331-0.22133-0.31734 0.64088-0.38197
   3   0  12  108.57   11.01  24-0.74404 0.97527-0.21712 0.33369 0.64346 0.13252
 -13   7  -5   93.20   15.27  25-0.76246 0.03150-0.24360 0.28286 0.62695-0.95060
  -8  -4  -4   60.90    7.80  24-0.74912-0.02059-0.22435-0.39149 0.63907-0.89793
  -7   9  -1   71.33   13.41  25-0.76393 0.57115-0.24575 0.66932 0.62557-0.69037
  -6  -7  -2  369.76    9.92  24-0.74912 0.01802-0.22435-0.54494 0.63907-0.76886
  -6   9   0  955.55   16.00  25-0.75524 0.63965-0.23312 0.69564 0.63360-0.63379
  -5   2  -4 1051.23   17.37  24-0.75358 0.44578-0.23074 0.19217 0.63510-0.89421
  -3   9   6  199.93   10.86  24-0.75226 0.86759-0.22884 0.80657 0.63628-0.24785
  -2 -10   2    6.38   10.90  24-0.75369 0.21697-0.23089-0.61497 0.63500-0.50581
  -2  -7  -1   81.39   10.90  24-0.75489 0.33234-0.23262-0.38289 0.63392-0.69864
   0  -6   0  188.13   11.32  24-0.75381 0.52320-0.23106-0.23092 0.63489-0.63498
   1   4  12  256.83   12.05  25-0.75423 0.98495-0.23166 0.57857 0.63452 0.14169
   2  -9   5   -7.49   12.59  25-0.75872 0.56740-0.23815-0.37797 0.63042-0.30824
   2  -7   3  579.01   16.28  25-0.75999 0.64469-0.24000-0.22208 0.62925-0.43551
   2   2  12  552.10   13.19  25-0.75772 0.98911-0.23670 0.46857 0.63134 0.14475
   3  -2  14  190.03   15.04  25-0.76142 0.91569-0.24208 0.20471 0.62792 0.27674
   3  -1  13   41.65   11.25  25-0.75772 0.95067-0.23670 0.27605 0.63134 0.20901
   3   0   9    3.02   10.39  24-0.75268 0.98390-0.22944 0.34431 0.63590-0.05471
 -10  -2  -5   68.22   11.73  25-0.76075-0.08551-0.24100-0.29725 0.62856-0.95223
  -9   5  -5   20.11   12.12  26-0.76576 0.26541-0.24833 0.28796 0.62385-0.94706
  -7  -2  -5  -10.04    9.68  26-0.76618 0.15026-0.24896-0.17354 0.62345-0.94615
  -6  -6  -3    3.31    7.41  25-0.75926 0.06672-0.23883-0.45346 0.62994-0.82476
  -6   4  -4  223.61   14.90  26-0.76956 0.46212-0.25395 0.33138 0.62021-0.87887
  -6  11   4  150.79   11.36  26-0.76680 0.72843-0.24986 0.86632 0.62286-0.36396
  -5  11   8  296.21   12.97  26-0.76814 0.80673-0.25184 0.90681 0.62158-0.10378
  -4  10   7  147.59   11.24  26-0.76471 0.84202-0.24679 0.86341 0.62485-0.17167
  -3  -9   0  443.84   12.35  25-0.76388 0.18673-0.24558-0.56254 0.62563-0.62643
  -3  -8  -1  160.87   10.67  26-0.76564 0.22712-0.24815-0.48255 0.62397-0.68951
  -2   8   8  234.20   10.99  26-0.76509 0.91956-0.24735 0.78672 0.62448-0.10693
  -2   8  11   60.05   11.45  26-0.76607 0.92126-0.24880 0.78864 0.62355 0.08745
  -1 -11   4  208.32   12.99  25-0.76300 0.26292-0.24428-0.64092 0.62646-0.36942
  -1  -6  -1  734.71   14.10  25-0.76125 0.45361-0.24172-0.25898 0.62809-0.69291
  -1   6   5  156.76   11.14  26-0.76716 0.92160-0.25040 0.67404 0.62251-0.29904
  -1   7  10   84.78    7.96  25-0.75926 0.95219-0.23883 0.73991 0.62994 0.01701
   0 -11   5   -7.32   10.92  26-0.76446 0.34163-0.24643-0.60031 0.62508-0.30246
   0   5  13    7.95   11.31  26-0.76667 0.95964-0.24968 0.63497 0.62298 0.21703
   1  -6   1  539.12   13.52  25-0.76180 0.60820-0.24253-0.18091 0.62758-0.56301
   1   4   9   80.52   10.41  25-0.76224 0.99310-0.24317 0.58966 0.62717-0.04491
   2   2   9   21.58   10.07  26-0.76642 0.99892-0.24931 0.48158 0.62322-0.04142
   3  -1   7  183.04   14.53  26-0.76849 0.96100-0.25236 0.29050 0.62124-0.16871
  -8  -3  -5  241.66   11.65  27-0.77522 0.04375-0.26240-0.27668 0.61478-0.93792
  -8  13   6   50.06   12.51  26-0.77169 0.65590-0.25712 0.95026 0.61826-0.22990
  -7  12   5  187.90   12.30  26-0.77384 0.69641-0.26033 0.91527 0.61615-0.29248
  -6  -5  -4  118.36   10.94  27-0.77779 0.12400-0.26625-0.35008 0.61222-0.87113
  -6  -1  -5  336.86   11.75  27-0.77523 0.27495-0.26241-0.04577 0.61477-0.93794
  -6  10   2  766.38   13.87  27-0.77666 0.69918-0.26456 0.80418 0.61335-0.48445
  -5  -4  -4  426.13    9.39  26-0.77015 0.23179-0.25483-0.24518 0.61975-0.87918
  -4   0  -4 1355.71   17.54  27-0.77771 0.47005-0.26614 0.11159 0.61230-0.87098
  -4  10  10   79.58   11.34  27-0.77486 0.85173-0.26186 0.87856 0.61514 0.03080
  -3 -10   1    9.34    8.31  26-0.76966 0.15455-0.25411-0.63061 0.62022-0.55602
  -3  -7  -2  598.64   12.29  27-0.77672 0.27687-0.26464-0.39019 0.61329-0.74272
  -3   7   2 1323.55   15.70  26-0.77374 0.81221-0.26018 0.68361 0.61624-0.48661
  -3   8   4  925.86   13.51  26-0.77270 0.84962-0.25863 0.75915 0.61727-0.35820
  -3   9   9   22.65   10.75  26-0.77424 0.88944-0.26092 0.83907 0.61575-0.03309
  -2 -11   3   50.17   12.37  26-0.77015 0.19347-0.25483-0.66847 0.61975-0.42790
  -2  -6  -2  828.56   13.36  27-0.77677 0.39260-0.26471-0.27436 0.61324-0.74246
  -1   5   3  273.07    9.53  26-0.77015 0.88582-0.25483 0.60111 0.61975-0.42578
   0   5   7    3.63   10.50  27-0.77593 0.96835-0.26347 0.64732 0.61407-0.16245
   1 -11   6  258.89   15.46  27-0.77848 0.43266-0.26730-0.54049 0.61152-0.22456
   1   3  13   17.09   11.03  27-0.77880 0.97161-0.26777 0.53889 0.61121 0.22882
   2 -10   6  386.17   16.13  27-0.77968 0.54919-0.26910-0.42359 0.61032-0.22295
   2   1  13   39.68   10.96  27-0.77752 0.97108-0.26585 0.42155 0.61249 0.22769
 -12   3  -6   45.11   12.41  27-0.78067-0.02779-0.27072 0.03922 0.60929-0.99772
 -11   1  -6  264.32   12.95  27-0.78129-0.02701-0.27166-0.07518 0.60866-0.99713
 -10   2  -6  410.22   13.11  27-0.78288 0.08981-0.27407 0.04247 0.60703-0.99591
  -7  -7  -3   40.71   11.92  27-0.78408-0.02278-0.27590-0.53180 0.60579-0.79936
  -4  -9  -1   17.10   11.10  28-0.78553 0.13148-0.27812-0.56804 0.60429-0.66924
  -4  -3  -4  384.44    9.63  27-0.77877 0.35589-0.26785-0.11771 0.61121-0.87002
  -2   4   0 1788.82   24.58  27-0.78397 0.78393-0.27573 0.50618 0.60591-0.60617
   0   5  10 1342.90   14.84  28-0.78581 0.97823-0.27855 0.66468 0.60400 0.04258
   3  -1  10  282.83   11.49  28-0.78656 0.97962-0.27969 0.31939 0.60322 0.04364
 -11   4  -6  283.32   12.37  29-0.79322 0.10005-0.29001 0.17387 0.59618-0.98457
 -10  -1  -6  280.56   12.83  29-0.79480-0.01351-0.29246-0.16983 0.59447-0.98208
  -9  -4  -5   31.17   11.93  28-0.79342-0.05213-0.29030-0.36387 0.59597-0.91947
  -9   0  -6 1220.39   15.74  28-0.79106 0.09810-0.28664-0.06058 0.59851-0.98710
  -9  13   5   10.01   11.96  29-0.79542 0.60529-0.29344 0.95061 0.59379-0.27109
  -7  -6  -4   26.46   11.18  29-0.79412 0.02536-0.29140-0.43952 0.59521-0.85268
  -7  11   3   20.77   10.34  29-0.79521 0.67955-0.29310 0.87159 0.59402-0.40078
  -4 -10   0   69.18   12.27  28-0.78955 0.09714-0.28432-0.63905 0.60011-0.60057
  -4  -8  -2  358.97    9.74  28-0.78909 0.17353-0.28360-0.48650 0.60060-0.72949
  -4   9   5   20.60   10.41  29-0.79550 0.83443-0.29356 0.83245 0.59371-0.27092
  -3  -6  -3  155.26   11.41  29-0.79641 0.33521-0.29497-0.28255 0.59271-0.78597
  -1  -2  -2 9920.98   43.71  29-0.79429 0.64122-0.29167 0.09938 0.59502-0.72353
   0   4  14  123.74    9.66  28-0.78863 0.94256-0.28289 0.59225 0.60109 0.30365
   1   2  14  138.39   12.70  29-0.79550 0.95029-0.29356 0.48780 0.59371 0.31133
   1   3   7  162.28   11.63  29-0.79399 0.98655-0.29119 0.56085 0.59536-0.14308
   2  -6   2  322.16   14.83  29-0.79884 0.72240-0.29880-0.08603 0.59003-0.46015
   2   0  14  418.71   14.41  28-0.78996 0.94417-0.28495 0.36353 0.59968 0.30513
   2   1   7  199.52   11.25  29-0.79586 0.98863-0.29412 0.44879 0.59331-0.14071
   3  -5  14  113.78   16.56  29-0.79817 0.83721-0.29775 0.03032 0.59077 0.31388
 -13   5  -6   56.28   12.40  29-0.80177-0.00566-0.30369 0.18850 0.58666-0.97523
 -12  11  -2  194.02   20.78  31-0.81605 0.31592-0.32673 0.71281 0.56994-0.69947
 -10  10  -2  664.07   21.42  30-0.80814 0.42335-0.31387 0.69990 0.57935-0.70878
  -9   3  -6  691.43   15.90  30-0.80793 0.23053-0.31353 0.19851 0.57960-0.96815
  -8   1  -6  711.47   13.05  30-0.80345 0.22605-0.30637 0.07557 0.58475-0.97304
  -8  12   4   65.40   10.81  29-0.80133 0.64657-0.30299 0.91919 0.58716-0.32861
  -7  10   1   -1.20   10.19  30-0.80164 0.64803-0.30348 0.80410 0.58681-0.52160
  -7  12   8  189.07   13.51  29-0.80044 0.72303-0.30159 0.95643 0.58815-0.07102
  -6  -4  -5  -16.94   10.35  30-0.80319 0.18739-0.30595-0.23243 0.58505-0.90730
  -6   2  -5   40.04   10.88  30-0.80365 0.41933-0.30669 0.23007 0.58453-0.90728
  -5  10   6  103.12   10.88  30-0.80518 0.80541-0.30912 0.88732 0.58278-0.19420
  -4  -7  -3  101.95   10.74  29-0.80012 0.22298-0.30108-0.39253 0.58851-0.78224
  -2  -2  -3    8.07   12.59  30-0.80067 0.57159-0.30196 0.07239 0.58789-0.78252
  -2   7   6 1051.17   14.17  29-0.79850 0.91392-0.29853 0.76100 0.59031-0.20257
  -2   7  12  201.00   12.11  29-0.80098 0.91588-0.30244 0.76488 0.58755 0.18853
  -1  -5  -2 2886.83   20.38  29-0.79897 0.53018-0.29927-0.12438 0.58980-0.71884
  -1   6   8 1061.94   13.62  29-0.80103 0.95504-0.30253 0.72651 0.58749-0.07036
  -1   6  11    3.61    7.23  29-0.79715 0.95193-0.29641 0.72017 0.59181 0.11943
   0  -5  -1    2.17    8.07  29-0.79760 0.60622-0.29712-0.08448 0.59131-0.65745
   0   3   3    4.90    9.87  29-0.79805 0.91280-0.29783 0.52660 0.59081-0.39968
   0   4   5    3.66    7.71  29-0.79715 0.95160-0.29641 0.60538 0.59181-0.26768
   1   1   3 1688.83   23.14  30-0.80381 0.91928-0.30694 0.42203 0.58434-0.39076
   1   3  10  607.65   12.93  30-0.80167 0.99431-0.30353 0.57331 0.58678 0.06002
   2   0   5    6.46   11.98  30-0.80478 0.95911-0.30848 0.38556 0.58324-0.26107
   2   1  10  272.47   11.26  30-0.80425 0.99718-0.30764 0.46175 0.58384 0.06263
  -8  -2  -6  438.07   12.61  30-0.81075 0.11803-0.31821-0.14344 0.57623-0.96514
  -7  -5  -5  198.28   11.35  31-0.81177 0.08040-0.31986-0.33388 0.57503-0.89849
  -6  11   7   21.01    7.30  30-0.80596 0.76786-0.31048 0.92707 0.58183-0.12892
  -5  -9  -2  180.24   12.93  30-0.80965 0.07880-0.31642-0.56834 0.57754-0.70847
  -5  -8  -3   17.15   11.03  31-0.81369 0.12119-0.32298-0.48520 0.57274-0.76724
  -5  -3  -5   68.35   10.90  30-0.80962 0.30953-0.31638-0.10739 0.57757-0.90140
  -5   0  -5   10.42    9.88  31-0.81154 0.42731-0.31948 0.12857 0.57530-0.89852
  -4   9  11   10.86   11.11  31-0.81377 0.85182-0.32311 0.86336 0.57264 0.13855
  -3  -2  -4 1037.05   15.29  31-0.81417 0.50665-0.32377 0.05433 0.57216-0.83079
  -3   8   7   25.36   10.12  31-0.81296 0.89143-0.32179 0.82322 0.57361-0.12203
  -2  -5  -3  516.61   12.81  30-0.80950 0.46334-0.31619-0.14567 0.57770-0.77171
  -2   7   9  121.57   10.79  31-0.81282 0.92913-0.32156 0.78441 0.57378 0.00881
   1  -5   0 3909.26   27.07  31-0.81455 0.69938-0.32439-0.02195 0.57170-0.57161
   1   2   5  618.56   15.13  31-0.81331 0.96744-0.32237 0.51477 0.57319-0.24981
   2 -11   7  102.97   15.05  31-0.81303 0.54353-0.32191-0.44778 0.57353-0.12265
   3  -8   5   66.81   14.98  31-0.81637 0.73945-0.32737-0.17305 0.56950-0.24686
   3  -7  13   12.16   19.29  32-0.82381 0.78737-0.33972-0.08242 0.56025 0.28033
   3  -4  13   38.81   13.87  31-0.81496 0.89280-0.32506 0.13287 0.57120 0.26920
   3  -2  11  111.68   10.77  30-0.80876 0.96273-0.31498 0.27649 0.57858 0.13262
 -10  13   4   27.55   11.89  31-0.81846 0.54880-0.33092 0.94700 0.56688-0.30822
  -9  -3  -6   53.07   12.10  31-0.81781 0.01059-0.32985-0.24653 0.56767-0.95692
  -9  10  -1   48.66   13.23  32-0.82531 0.51658-0.34235 0.76585 0.55827-0.62338
  -9  12   3    0.23   13.25  33-0.82750 0.59346-0.34605 0.91990 0.55545-0.35948
  -8  10   0  238.97   12.18  31-0.81862 0.58717-0.33119 0.79351 0.56668-0.56650
  -8  11   2  122.49   11.46  31-0.81922 0.62652-0.33218 0.87175 0.56594-0.43663
  -7  -1  -6  715.98   13.27  31-0.81672 0.23936-0.32806-0.01834 0.56900-0.95769
  -5  10   9   27.55   11.13  31-0.81711 0.81804-0.32870 0.90676 0.56853 0.01337
  -4  -6  -4  901.42   13.32  31-0.81888 0.28008-0.33162-0.28448 0.56635-0.82564
  -4   7   1  234.27   12.08  31-0.81608 0.77730-0.32700 0.71224 0.56979-0.50507
  -4   8   3   89.81    7.89  31-0.81499 0.81518-0.32521 0.78762 0.57112-0.37676
  -4   9   8  293.22   11.14  32-0.81922 0.85769-0.33218 0.87178 0.56594-0.04850
  -3   8  10  132.73   11.00  31-0.81626 0.89422-0.32730 0.82874 0.56957 0.07742
  -2   6   4  254.69   12.13  32-0.82164 0.89874-0.33621 0.72146 0.56292-0.30453
   0  -2  -1   -4.49   21.07  32-0.81859 0.74166-0.33114 0.17805 0.56672-0.63247
   0   4  11   12.18   10.33  31-0.81887 0.97385-0.33160 0.63882 0.56637 0.14468
   3  -9   6  675.88   18.38  32-0.82141 0.70606-0.33582-0.24158 0.56321-0.17577
   3  -3  12  696.99   15.02  32-0.81869 0.93436-0.33131 0.21640 0.56659 0.20912
   3  -2   8 1533.07   18.52  32-0.81922 0.97385-0.33218 0.29425 0.56594-0.04847
 -13  12  -1   -2.88   17.11  34-0.83569 0.29667-0.36001 0.78451 0.54461-0.60955
  -7   4  -5  195.86   13.93  33-0.83305 0.44765-0.35545 0.39310 0.54818-0.87205
  -5  -7  -4   64.37   10.83  32-0.82469 0.17110-0.34123-0.39011 0.55910-0.81844
  -3  -5  -4  862.22   13.62  32-0.82635 0.40387-0.34402-0.15656 0.55698-0.81600
  -2   5   2 1129.66   16.95  33-0.82912 0.86746-0.34872 0.65673 0.55338-0.42455
  -2   6  13  -11.92   10.93  33-0.82695 0.90329-0.34504 0.73034 0.55620 0.28415
  -1 -11   1   14.97   10.80  33-0.82885 0.32867-0.34826-0.53528 0.55373-0.49044
  -1 -10   0  356.46   12.25  32-0.82685 0.36606-0.34487-0.46324 0.55633-0.55693
  -1  -9  -1   62.46   10.59  33-0.83046 0.40811-0.35101-0.38036 0.55162-0.61562
  -1   5  12  238.11   11.97  32-0.82665 0.94171-0.34454 0.69193 0.55658 0.21945
   0 -11   2  186.65   11.54  33-0.82859 0.40628-0.34782-0.49833 0.55407-0.42428
   0 -10   1    6.05   10.03  32-0.82469 0.44148-0.34123-0.42685 0.55910-0.49697
   0  -9   0  703.85   13.14  32-0.82771 0.48206-0.34632-0.34672 0.55522-0.55491
   0   4   8  678.56   12.70  32-0.82733 0.98104-0.34568 0.65436 0.55571-0.03853
   1 -10   2  766.77   13.53  33-0.83066 0.52413-0.35135-0.37959 0.55135-0.42113
   1   2  11  124.19   10.80  33-0.83064 0.98537-0.35131 0.54610 0.55138 0.15941
   2   0  11   13.58   10.14  33-0.82920 0.98471-0.34885 0.42679 0.55328 0.15790
   3  -3   6 3781.65   34.09  34-0.83486 0.95072-0.35858 0.24363 0.54573-0.15735
 -12   6  -6  354.54   17.36  34-0.83745 0.14433-0.36296 0.36297 0.54241-0.93054
 -11   2  -7   81.10   11.88  34-0.83748 0.06753-0.36301 0.09372 0.54237-0.99523
 -11  13   3   43.18   12.72  33-0.83428 0.48661-0.35744 0.93451 0.54673-0.35446
 -10   0  -7    6.26   10.76  34-0.83727 0.06651-0.36263-0.02306 0.54266-0.99568
 -10   5  -6  111.68   13.31  34-0.84290 0.26518-0.37254 0.37269 0.53480-0.92316
 -10  12   2    6.48   13.33  34-0.83840 0.53141-0.36461 0.90599 0.54110-0.41266
  -9  11   1   51.27   10.38  34-0.83732 0.56785-0.36272 0.86367 0.54259-0.47811
  -8  12   7   17.79    8.38  33-0.83171 0.67790-0.35303 0.96957 0.55016-0.09907
  -7  -4  -6  279.07   11.46  34-0.83620 0.14353-0.36077-0.21694 0.54413-0.93202
  -6  -8  -4   10.91   11.85  34-0.83844 0.06961-0.36469-0.48140 0.54104-0.80045
  -6  -3  -6  684.95   12.76  34-0.83881 0.26155-0.36533-0.09698 0.54053-0.92878
  -5   9   4  467.82   12.08  33-0.83464 0.79502-0.35807 0.85902 0.54624-0.28848
  -4  -2  -5   42.09   11.05  33-0.83479 0.45070-0.35832 0.04981 0.54604-0.86935
  -2 -11   0  458.76   13.75  34-0.83670 0.26055-0.36164-0.56138 0.54344-0.54350
  -2 -10  -1   42.27   11.19  33-0.83493 0.29749-0.35857-0.48802 0.54585-0.60985
  -1   2   0 3320.43   45.00  33-0.83543 0.83543-0.35944 0.47412 0.54517-0.54522
  -1   5   6 3711.13   21.19  33-0.83545 0.95055-0.35947 0.70638 0.54514-0.15745
   1 -11   3   84.86   11.04  34-0.83630 0.49111-0.36095-0.44613 0.54399-0.34931
   1  -9   1  280.67   11.30  33-0.83417 0.56606-0.35725-0.29701 0.54688-0.48157
   3  -7   4  402.85   16.65  34-0.83831 0.80007-0.36445-0.05889 0.54122-0.28240
 -11  11  -1    0.46   13.21  36-0.85097 0.42736-0.38704 0.80954 0.52299-0.58585
 -10  11   0  323.10   15.27  35-0.84854 0.50149-0.38264 0.84487 0.52659-0.52638
  -9   1  -7  112.59   13.13  35-0.84745 0.19302-0.38066 0.11143 0.52820-0.98093
  -8  -5  -6   57.83   11.89  35-0.84393 0.03607-0.37434-0.31779 0.53330-0.92133
  -7   2  -6  988.76   15.32  35-0.84460 0.38256-0.37555 0.26009 0.53233-0.92025
  -7  11   6  260.86    9.49  34-0.83960 0.72349-0.36669 0.94475 0.53941-0.15114
  -7  11   9   -0.60   11.51  35-0.84536 0.72980-0.37690 0.95519 0.53124 0.05079
  -6   0  -6 1311.92   16.05  34-0.84322 0.38137-0.37309 0.14198 0.53431-0.92257
  -6  10   5    1.62   10.66  35-0.84230 0.76405-0.37146 0.90941 0.53561-0.21149
  -5  -6  -5   31.35   10.72  34-0.84230 0.22715-0.37146-0.28328 0.53561-0.85963
  -4  -5  -5    9.16   10.36  35-0.84460 0.34472-0.37555-0.16264 0.53233-0.85552
  -4   8  12   41.85   11.20  35-0.84378 0.84414-0.37409 0.83635 0.53351 0.24201
  -2  -9  -2  216.85    8.77  34-0.83960 0.33984-0.36669-0.40290 0.53941-0.66928
  -2   5  14  112.61   12.75  35-0.84536 0.88390-0.37690 0.68543 0.53124 0.37399
  -1 -12   2  124.73   13.77  34-0.84002 0.30211-0.36743-0.59411 0.53883-0.41179
  -1  -8  -2   44.47   10.74  34-0.84269 0.45844-0.37214-0.28188 0.53507-0.66507
  -1   5   9  119.07   10.54  35-0.84368 0.95913-0.37390 0.72069 0.53366 0.04814
   0 -12   3    3.64   11.63  35-0.84345 0.38415-0.37350-0.55102 0.53398-0.34262
   0  -8  -1   -4.41    9.92  35-0.84192 0.53576-0.37078-0.24491 0.53615-0.60261
   0   3  12  751.10   13.29  35-0.84345 0.95945-0.37350 0.60509 0.53398 0.24209
   1  -8   0 1711.14   17.19  35-0.84760 0.61723-0.38093-0.19664 0.52798-0.52859
   1   2   8 1526.30   15.85  34-0.84298 0.99682-0.37266 0.56515 0.53465-0.01735
   2  -1  12   95.09   11.23  35-0.84590 0.96228-0.37787 0.37859 0.53046 0.24568
   2   0   8  312.14   11.72  35-0.84411 0.99842-0.37467 0.45203 0.53304-0.01565
   3 -10   7   17.45   13.59  35-0.84655 0.69271-0.37904-0.27524 0.52951-0.07769
 -12   4  -7   31.56   14.35  36-0.85597 0.08626-0.39656 0.24381 0.51516-0.96876
 -12  12   0  460.90   18.39  36-0.85227 0.39038-0.38972 0.85264 0.52083-0.52018
 -11  12   1    2.82   11.13  36-0.85115 0.46592-0.38766 0.88847 0.52253-0.45746
  -9  -2  -7  102.27   12.00  35-0.84797 0.07809-0.38189-0.11805 0.52725-0.98036
  -8  -1  -7  115.96   11.47  36-0.85173 0.19697-0.38873 0.00443 0.52165-0.97430
  -6  -7  -5   72.53   11.82  35-0.84897 0.11862-0.38370-0.38541 0.52577-0.85018
  -5   7   0  872.82   18.21  36-0.85610 0.74062-0.39679 0.74348 0.51496-0.51452
  -5   8   2 1859.07   17.97  36-0.85373 0.77707-0.39240 0.81641 0.51861-0.38872
  -3 -10  -2  190.53    9.35  35-0.84710 0.23188-0.38032-0.50415 0.52852-0.65908
  -3  -9  -3   43.53   11.54  36-0.85193 0.27454-0.38910-0.41839 0.52134-0.71669
  -3   7   5  201.59    8.87  35-0.84672 0.88525-0.37964 0.80330 0.52907-0.20541
  -3   7  11   54.05   10.50  35-0.84912 0.88829-0.38396 0.80765 0.52555 0.18650
  -2  -8  -3  177.32   10.99  35-0.85083 0.38911-0.38707-0.30591 0.52301-0.71776
  -2  -4  -4  235.46   11.82  36-0.85212 0.54419-0.38943 0.00447 0.52107-0.77991
  -2   6   7   27.18   10.61  36-0.85340 0.93037-0.39179 0.77682 0.51912-0.06705
  -2   6  10   58.91   10.41  35-0.84990 0.92692-0.38539 0.77062 0.52439 0.12225
  -1  -4  -3  263.50   12.16  35-0.84860 0.61810-0.38302 0.03649 0.52632-0.72026
  -1   4  13   20.51    7.52  35-0.84710 0.92500-0.38032 0.65060 0.52852 0.31224
   1 -12   4  188.37   13.00  35-0.85083 0.46611-0.38707-0.49812 0.52301-0.26636
   1   1  12   91.98   11.16  36-0.85113 0.96744-0.38762 0.50331 0.52256 0.25279
   2 -10   3   12.81   10.46  35-0.85009 0.61982-0.38573-0.30676 0.52411-0.33105
   2  -9   2 1210.08   16.00  36-0.85260 0.65986-0.39032-0.22578 0.52034-0.39179
   2  -3  14  153.01   13.35  36-0.85180 0.89179-0.38885 0.23577 0.52154 0.38282
   2  -2  13   14.23   13.36  36-0.85263 0.93143-0.39037 0.31426 0.52029 0.32010
   3  -3   9   -3.98   13.54  36-0.85388 0.96912-0.39268 0.27736 0.51838 0.06298
 -12   8  -5   42.55   21.73  39-0.87388 0.25772-0.43107 0.58560 0.48555-0.80907
 -10   3  -7    2.34   10.82  37-0.85846 0.20385-0.40118 0.24753 0.51137-0.96420
  -9  12   6   72.21   11.76  37-0.85835 0.62807-0.40099 0.97927 0.51153-0.12278
  -6  10   8  416.28   10.23  36-0.85450 0.77740-0.39381 0.93321 0.51752 0.00111
  -5  -2  -6  993.32   14.17  36-0.85595 0.39374-0.39650 0.05016 0.51529-0.90340
  -5   9   7   10.88   10.52  37-0.85863 0.82002-0.40150 0.90275 0.51109-0.05818
  -5   9  10   16.71    7.63  36-0.85487 0.81636-0.39448 0.89541 0.51696 0.13008
  -4   8   6 1696.78   15.64  36-0.85713 0.85720-0.39870 0.86084 0.51344-0.12460
  -4   8   9   -3.51    9.94  37-0.85899 0.86089-0.40218 0.86651 0.51052 0.07147
  -3   4  -1  182.72   17.98  37-0.86238 0.78539-0.40861 0.60065 0.50507-0.56969
  -3   7   8  183.69   10.67  37-0.86055 0.89868-0.40512 0.82875 0.50804 0.00988
   0  -4  -2  688.34   15.70  36-0.85631 0.70268-0.39716 0.08922 0.51473-0.64393
   0   2  13    0.54   10.39  37-0.86023 0.93769-0.40451 0.55873 0.50855 0.33213
   2 -11   4  116.39   11.77  36-0.85751 0.58826-0.39940-0.37065 0.51286-0.25646
   3  -6  12  275.99   18.23  38-0.86395 0.86492-0.41160 0.06734 0.50252 0.27366
  -8  -4  -7   25.42   11.49  37-0.86524 0.09610-0.41405-0.20138 0.50046-0.95297
  -8  11   5  204.34   11.34  38-0.86742 0.67393-0.41827 0.95818 0.49681-0.17536
  -7  -3  -7   17.23   10.38  37-0.86542 0.21185-0.41439-0.08532 0.50017-0.95210
  -6  -6  -6  380.29   12.62  37-0.86485 0.17274-0.41330-0.27922 0.50111-0.89022
  -6   9   3  395.80   14.16  38-0.86855 0.75192-0.42048 0.88278 0.49489-0.30223
  -5  -5  -6  115.11   10.98  37-0.86486 0.28780-0.41330-0.16407 0.50110-0.88941
  -4  -9  -4  366.32   13.07  38-0.86678 0.21399-0.41703-0.43027 0.49789-0.75512
  -4   7  13    6.35   11.99  38-0.86547 0.82762-0.41449 0.80124 0.50008 0.33921
  -3  -8  -4  161.33   11.33  37-0.86271 0.32391-0.40919-0.32194 0.50462-0.76395
  -3  -4  -5  212.14   11.16  37-0.86291 0.47810-0.40957-0.01415 0.50430-0.82828
  -1  -7  -3  206.64    8.61  37-0.86201 0.51606-0.40786-0.16964 0.50576-0.70027
  -1   3  14  134.46    9.50  37-0.86166 0.90081-0.40719 0.60008 0.50632 0.39871
  -1   4   4 1966.58   16.84  37-0.86131 0.93852-0.40653 0.67609 0.50689-0.24812
   0  -7  -2  148.66    8.78  37-0.86166 0.59283-0.40719-0.13173 0.50632-0.63616
   0   3   6 3663.27   20.64  37-0.86201 0.97765-0.40786 0.63892 0.50576-0.11755
   0   3   9   10.21   10.24  37-0.86490 0.98084-0.41338 0.64390 0.50103 0.08024
   1   0  13   -6.17   10.27  38-0.86444 0.94101-0.41250 0.45113 0.50179 0.33817
   2  -8   1  272.18   11.69  38-0.86729 0.71423-0.41801-0.12083 0.49704-0.43128
   2  -5   1 1574.28   21.21  37-0.86513 0.82712-0.41383 0.10591 0.50065-0.43583
   3  -4  10  607.54   16.35  39-0.87120 0.94821-0.42569 0.23393 0.49034 0.15648
 -10   7  -5   20.26   18.61  41-0.88803 0.38792-0.46045 0.61534 0.45900-0.78215
  -8   4  -6 1624.46   21.22  39-0.87456 0.41228-0.43239 0.43245 0.48455-0.87232
  -7   0  -7   -9.22    9.49  39-0.87175 0.33276-0.42678 0.15735 0.48951-0.94283
  -7  10   4  313.95   11.97  38-0.87171 0.71690-0.42671 0.92755 0.48957-0.23135
  -3   6   3   72.99   11.00  38-0.87191 0.87152-0.42710 0.77384 0.48922-0.29547
  -3   6  12  238.12   11.83  39-0.87290 0.87358-0.42907 0.77597 0.48749 0.28904
  -2  -7  -4   14.33    7.27  38-0.86824 0.44554-0.41988-0.19670 0.49554-0.75348
  -1   4  10  568.85   12.12  39-0.87413 0.95187-0.43154 0.70141 0.48530 0.16151
   0   0  15    1.07   11.99  39-0.87306 0.87564-0.42940 0.43136 0.48720 0.48327
   0   1  14  117.29   12.33  38-0.87063 0.90896-0.42457 0.50334 0.49145 0.41339
   1  -7  -1  718.65   13.11  38-0.87028 0.67884-0.42387-0.07678 0.49206-0.55587
   1  -1  14  105.97   12.13  38-0.86960 0.90831-0.42254 0.38687 0.49322 0.41143
   2 -12   5   90.87   11.98  38-0.87226 0.56527-0.42780-0.41787 0.48861-0.16571
   3  -5  11   39.84   13.75  39-0.87444 0.91350-0.43217 0.16323 0.48474 0.22620
 -10  12   5   69.42   11.93  40-0.88033 0.57226-0.44416 0.98400 0.47408-0.15111
  -8   2  -7   44.65   10.76  39-0.87840 0.34051-0.44020 0.28674 0.47766-0.93035
  -8  11   8  154.44    9.20  39-0.87520 0.68318-0.43370 0.97324 0.48348 0.03467
  -7  10  10   89.05   11.66  40-0.87827 0.72397-0.43993 0.94122 0.47790 0.16911
  -6  -2  -7   47.80   11.19  39-0.87794 0.33950-0.43926 0.05450 0.47851-0.93117
  -4  -8  -5   44.16   11.08  39-0.87728 0.26143-0.43791-0.33190 0.47972-0.80442
  -4  -4  -6 1553.23   15.39  39-0.87650 0.41475-0.43631-0.02550 0.48115-0.86946
  -3  -7  -5   43.38   10.54  40-0.87857 0.37940-0.44055-0.21271 0.47734-0.80049
  -2   5  11   27.60   10.57  39-0.87617 0.91563-0.43565 0.74386 0.48174 0.22932
  -1   3   2 9873.31   43.50  39-0.87618 0.91465-0.43567 0.62772 0.48173-0.35253
   1   1   6 1069.46   16.02  39-0.87806 0.99358-0.43950 0.55482 0.47829-0.09051
   1   1   9  229.88   11.70  39-0.87700 0.99268-0.43733 0.55276 0.48024 0.10185
   2  -1   6 1059.78   17.10  40-0.87827 0.99375-0.43993 0.43973 0.47790-0.09005
   2  -1   9  247.68   11.47  39-0.87717 0.99253-0.43768 0.43751 0.47992 0.10194
   3 -11   8  153.89   18.66  40-0.88454 0.69177-0.45300-0.27835 0.46601 0.04963
 -10   1  -8  320.65   13.27  40-0.88388 0.15271-0.45169 0.14384 0.46722-0.98507
  -9  -1  -8  300.50   12.89  40-0.88303 0.15235-0.44991 0.02625 0.46885-0.98663
  -7  10   7   25.14   10.42  41-0.88514 0.73275-0.45436 0.95548 0.46475-0.01153
  -6  -5  -7   31.51   11.07  40-0.88456 0.23102-0.45312-0.16227 0.46590-0.91877
  -6   8   1  236.52   14.17  41-0.88785 0.73462-0.46016 0.84588 0.45937-0.39268
  -5   8  11   60.57    8.00  40-0.88180 0.80526-0.44733 0.87218 0.47120 0.24022
  -3  -1  -5  345.61   12.84  41-0.88694 0.61780-0.45819 0.26686 0.46120-0.78464
  -3   5   1 1602.97   20.51  41-0.88634 0.84872-0.45691 0.72653 0.46240-0.39656
  -1   4   7  140.44   11.18  40-0.88373 0.96036-0.45138 0.72091 0.46749-0.01484
   1  -4  -1  194.94   14.74  40-0.88398 0.80761-0.45190 0.18283 0.46702-0.53174
   3 -10   4  326.70   14.80  41-0.88701 0.73229-0.45835-0.19681 0.46106-0.20473
 -11   5  -7   37.16   13.39  42-0.89378 0.23895-0.47321 0.43454 0.44713-0.89993
  -9  11   4  100.34   11.10  42-0.89089 0.62134-0.46680 0.96780 0.45321-0.19421
  -8  -3  -8  188.56   12.61  41-0.89049 0.15914-0.46593-0.07193 0.45403-0.97174
  -6   7  -1  757.72   18.48  42-0.89225 0.69969-0.46982 0.77822 0.45036-0.51469
  -6   9   6  672.35   12.82  42-0.89160 0.77611-0.46838 0.93115 0.45172-0.06341
  -6   9   9  153.43   11.51  41-0.88917 0.77366-0.46305 0.92440 0.45674 0.12679
  -5  -8  -6  381.07   14.08  42-0.89192 0.20003-0.46907-0.33893 0.45107-0.83899
  -5  -4  -7   19.54   10.57  42-0.89159 0.35248-0.46835-0.03244 0.45174-0.90441
  -4  -7  -6  482.06   12.69  42-0.89114 0.31392-0.46736-0.22533 0.45268-0.84099
  -4   1  -5  327.33   12.82  41-0.88982 0.62066-0.46446 0.38841 0.45541-0.77857
  -4   7   4  415.37   12.84  41-0.88874 0.85066-0.46212 0.84692 0.45761-0.19711
  -4   7  10  237.79   10.97  41-0.88971 0.85138-0.46422 0.84827 0.45564 0.19245
  -3   1  -4  283.06   16.81  42-0.89392 0.70197-0.47353 0.43493 0.44682-0.70523
  -3   5  13   74.69   11.09  41-0.88990 0.85130-0.46464 0.73388 0.45524 0.38577
  -2  -6  -5  323.64   11.80  42-0.89068 0.50561-0.46635-0.07254 0.45364-0.77698
  -2  -1  -4  287.77   13.87  41-0.88907 0.69694-0.46282 0.30958 0.45695-0.71555
  -2   5   5  234.13    9.15  41-0.88727 0.92655-0.45893 0.76650 0.46059-0.13604
  -2   5   8 2508.54   17.84  42-0.89191 0.93028-0.46906 0.77733 0.45108 0.06666
  -1 -12  -1   11.62   11.26  41-0.88987 0.35229-0.46458-0.49776 0.45530-0.52106
  -1 -11  -2  214.89   11.98  41-0.88970 0.38944-0.46419-0.42023 0.45567-0.58754
  -1  -6  -4  352.55    9.07  41-0.88727 0.57929-0.45893-0.04075 0.46059-0.72065
   0 -12   0  431.92   14.08  41-0.88855 0.42635-0.46170-0.46169 0.45800-0.46054
   0 -11  -1    1.24   10.74  41-0.88816 0.46561-0.46084-0.38543 0.45880-0.52407
   0 -10  -2  696.53   13.43  42-0.89276 0.50813-0.47093-0.29896 0.44930-0.57877
   0  -6  -3    9.52   11.03  42-0.89033 0.66035-0.46558 0.00395 0.45436-0.64998
   0   2   4 5149.68   29.60  42-0.89071 0.96801-0.46641 0.62028 0.45358-0.19464
   0   2  10   77.69   10.47  42-0.89094 0.96847-0.46691 0.62087 0.45311 0.19289
   1 -12   1   10.14   11.28  41-0.89149 0.50559-0.46812-0.41562 0.45196-0.38698
   1 -11   0  331.03   12.31  42-0.89184 0.54565-0.46889-0.33924 0.45123-0.45142
   2  -7   0  870.99   14.71  42-0.89202 0.77671-0.46930 0.00721 0.45085-0.45118
   3 -11   5  192.83   14.60  42-0.89446 0.70227-0.47473-0.25657 0.44567-0.12357
   3  -9   3  440.29   13.50  41-0.89060 0.77443-0.46616-0.11226 0.45381-0.26148
   3  -6   3   76.31   14.30  42-0.89320 0.89313-0.47191 0.12516 0.44836-0.25492
   3  -4   7  146.39   15.87  43-0.89535 0.97271-0.47676 0.28511 0.44373 0.00924
 -11   3  -8  181.03   12.84  43-0.89711 0.16547-0.48097 0.28638 0.43979-0.95754
 -11  12   4  146.87   13.12  43-0.89751 0.51175-0.48190 0.98273 0.43889-0.18271
  -8   0  -8 1067.53   14.66  43-0.89623 0.28009-0.47897 0.16940 0.44172-0.95923
  -8  10   3   31.47   10.57  43-0.89644 0.66490-0.47945 0.94229 0.44126-0.24792
  -7  -2  -8  630.44   13.31  43-0.89827 0.28253-0.48365 0.05771 0.43719-0.95436
  -7   9   2 1153.52   15.18  43-0.89674 0.70328-0.48012 0.90409 0.44061-0.31269
  -5   1  -6  142.42   11.61  43-0.89672 0.55018-0.48007 0.36347 0.44066-0.82846
  -5   8   5   75.84    7.83  42-0.89329 0.81620-0.47234 0.89631 0.44808-0.12464
  -5   8   8   18.16   10.29  42-0.89595 0.81887-0.47832 0.90220 0.44235 0.07399
  -4  -1  -6  134.37    8.09  42-0.89329 0.54701-0.47234 0.24097 0.44808-0.83610
  -3   6   6  230.90   11.17  43-0.89746 0.89652-0.48177 0.82888 0.43902-0.05202
  -3   6   9    9.03    7.11  42-0.89301 0.89294-0.47171 0.81871 0.44868 0.13327
  -2 -11  -3   63.15   11.67  42-0.89509 0.31974-0.47638-0.44666 0.44421-0.63896
  -2  -3  -5  234.63   11.79  43-0.89827 0.62952-0.48365 0.17471 0.43719-0.75991
  -2   4  12  565.56   12.60  42-0.89478 0.89469-0.47567 0.70732 0.44490 0.33096
  -1 -10  -3    0.41   10.04  43-0.89525 0.43463-0.47675-0.33216 0.44386-0.63987
  -1   3  11  125.90   11.10  43-0.89585 0.93396-0.47810 0.67171 0.44256 0.26816
   1 -10  -1   33.26    9.98  42-0.89624 0.58945-0.47900-0.25150 0.44170-0.50555
   2  -2  10   83.53   10.22  43-0.89652 0.97409-0.47962 0.40470 0.44109 0.20579
   3  -8  11   44.84   20.80  45-0.90830 0.83138-0.50775 0.00854 0.41322 0.29727
  -9   4  -7   14.91   12.39  44-0.90565 0.36682-0.50146 0.46277 0.41965-0.87205
  -9  11   7   95.34   11.97  43-0.89950 0.62898-0.48677 0.98756 0.43422 0.01685
  -7  -5  -8  180.72   12.86  44-0.90308 0.17334-0.49523-0.16082 0.42588-0.94266
  -7   9  11   10.81   11.50  43-0.90116 0.70889-0.49067 0.91497 0.43039 0.28100
  -5   7  12   18.68   11.31  43-0.90117 0.78525-0.49070 0.83767 0.43036 0.34606
  -4   7   7    6.62    7.31  43-0.89895 0.86072-0.48549 0.87084 0.43547 0.01740
  -3  -6  -6  204.76    8.45  43-0.89841 0.43691-0.48424-0.09507 0.43668-0.82358
  -3  -3  -6  205.92   11.92  44-0.90151 0.55519-0.49148 0.14345 0.42959-0.81701
  -3   4  14  429.90   13.67  43-0.90081 0.82312-0.48984 0.68482 0.43120 0.47276
  -2 -10  -4  258.96   12.22  43-0.89949 0.36234-0.48674-0.36062 0.43425-0.69144
  -1  -9  -4   69.49   10.84  44-0.90332 0.48130-0.49580-0.23610 0.42531-0.68253
  -1  -3  -4 1989.33   18.88  44-0.90150 0.70981-0.49146 0.22140 0.42961-0.68709
   0  -9  -3    4.38   10.18  43-0.90134 0.55336-0.49109-0.20201 0.42997-0.62352
   1 -13   2  122.67   13.88  43-0.89929 0.47843-0.48629-0.47447 0.43469-0.30460
   1  -6  -2 2868.82   20.36  43-0.90031 0.74736-0.48867 0.06489 0.43236-0.56071
   1   0  10    0.57   10.15  44-0.90134 0.97543-0.49109 0.52842 0.42997 0.21580
   2 -12   2    9.64   13.22  44-0.90311 0.59467-0.49529-0.35003 0.42582-0.29715
   2 -11   1   45.07   10.03  44-0.90284 0.63433-0.49466-0.27535 0.42644-0.36079
   2  -5  13   71.23   14.40  44-0.90312 0.86597-0.49533 0.19083 0.42577 0.41514
 -10  11   3   77.26   13.75  45-0.90883 0.56282-0.50904 0.97195 0.41194-0.21676
  -9   2  -8  631.90   14.18  44-0.90524 0.28900-0.50017 0.30570 0.42091-0.93877
  -8  10   9   -3.34   11.26  44-0.90478 0.67398-0.49906 0.96170 0.42203 0.16009
  -6  -4  -8  444.54   12.49  45-0.90688 0.29074-0.50419-0.03493 0.41687-0.93397
  -6   1  -7   64.31   12.14  45-0.90889 0.48534-0.50920 0.35573 0.41178-0.86420
  -5  -7  -7   83.95   11.95  44-0.90494 0.25274-0.49945-0.23289 0.42164-0.87442
  -5  -1  -7   59.73    7.18  44-0.90402 0.48058-0.49721 0.22594 0.42388-0.87662
  -3 -10  -5   15.02   11.87  45-0.90728 0.29278-0.50519-0.37910 0.41585-0.73953
  -2  -9  -5   62.16   10.85  45-0.90819 0.40799-0.50746-0.26199 0.41355-0.73802
  -2   3  13   57.06   11.47  45-0.90654 0.86877-0.50336 0.65814 0.41771 0.42296
  -1  -1  -3 1677.91   23.36  45-0.90685 0.79196-0.50414 0.38873 0.41692-0.61021
   0   1  11    2.99   10.23  44-0.90654 0.94704-0.50336 0.58181 0.41771 0.29618
   0   2   7    1.93   11.07  44-0.90453 0.98210-0.49844 0.65205 0.42265 0.02989
   1  -9  -2   70.30   10.61  44-0.90654 0.63812-0.50336-0.15058 0.41771-0.54698
   1   0   4 2903.79   29.16  45-0.90900 0.98612-0.50949 0.54737 0.41148-0.15321
   2 -10   0  242.91   11.05  45-0.90681 0.67558-0.50403-0.18918 0.41703-0.41689
   2  -4  12  540.32   16.58  45-0.90886 0.90918-0.50913 0.27813 0.41185 0.36343
   2  -3  11  123.55   10.96  45-0.90670 0.94547-0.50375 0.35027 0.41731 0.29373
   2  -2   4 5148.02   43.83  45-0.90772 0.98494-0.50627 0.42921 0.41476-0.15647
   3 -12   6   51.40   14.90  45-0.91038 0.67930-0.51297-0.29578 0.40792-0.02275
   3  -8   2 1850.55   20.47  44-0.90549 0.82921-0.50078 0.00069 0.42030-0.29027
 -12  12   3   15.67   11.85  45-0.91042 0.45061-0.51314 0.97610 0.40777-0.21208
  -8  10   6  358.21   12.57  45-0.90993 0.67983-0.51188 0.97472 0.40907-0.01971
  -6   8  10  164.06   11.19  46-0.91202 0.75931-0.51726 0.90196 0.40352 0.24493
  -4  -6  -7  137.46    7.97  45-0.90872 0.37013-0.50884-0.10637 0.41218-0.86608
  -4  -3  -7   13.21   10.21  45-0.90990 0.48751-0.51182 0.12715 0.40913-0.86261
  -4   6  11   18.00    7.61  45-0.90920 0.83409-0.51006 0.81798 0.41093 0.30046
  -1   2  12   91.57   10.89  45-0.90945 0.90967-0.51067 0.62622 0.41031 0.36559
   1  -2   0 3350.47   44.78  45-0.91072 0.91093-0.51392 0.39861 0.40698-0.40703
   1  -1  11    2.32    9.61  45-0.91135 0.95214-0.51552 0.47842 0.40532 0.30606
   2 -13   3   63.71   12.37  45-0.91135 0.56520-0.51552-0.40771 0.40532-0.21400
  -9   0  -9    1.81   11.17  47-0.91723 0.22427-0.53109 0.18453 0.38907-0.97080
  -9  10   2  779.11   14.31  47-0.91621 0.60869-0.52831 0.95291 0.39202-0.26109
  -8  -2  -9   11.48   11.56  47-0.91637 0.22408-0.52873 0.06642 0.39158-0.97313
  -7   8   0 1755.27   20.10  46-0.91561 0.68526-0.52668 0.87385 0.39374-0.39177
  -7   8  12   96.04   12.22  47-0.91691 0.68615-0.53021 0.87724 0.39000 0.38617
  -7   9   5    3.02   10.41  47-0.91767 0.72594-0.53228 0.95572 0.38781-0.06541
  -7   9   8  587.11   13.09  46-0.91540 0.72364-0.52611 0.94965 0.39434 0.12506
  -6  -1  -8  586.84   13.60  47-0.91606 0.41512-0.52788 0.22088 0.39247-0.90951
  -5   6  13    8.85    7.96  46-0.91390 0.76065-0.52212 0.79169 0.39852 0.44285
  -4   6   2  338.17   12.75  46-0.91395 0.83801-0.52226 0.83037 0.39839-0.26758
  -3  -9  -6  219.21   12.49  46-0.91527 0.33845-0.52577-0.28067 0.39470-0.78504
  -3   5  10    6.92   10.17  47-0.91592 0.87558-0.52751 0.79488 0.39286 0.25187
  -2  -5  -6 1093.00   14.41  46-0.91573 0.56903-0.52701 0.06595 0.39339-0.78275
  -2   2  14  346.31   11.42  46-0.91367 0.83768-0.52152 0.59751 0.39915 0.50598
  -2   4   3    9.18   12.50  47-0.91612 0.91691-0.52807 0.75741 0.39228-0.19930
  -2   4   9    6.45   10.72  47-0.91680 0.91695-0.52990 0.76144 0.39033 0.19192
  -1  -8  -5   96.33   10.98  46-0.91601 0.53055-0.52775-0.12663 0.39262-0.71713
  -1  -5  -5  157.30   11.51  46-0.91481 0.64493-0.52452 0.10203 0.39601-0.72072
  -1   1  13    5.70   11.25  47-0.91745 0.88007-0.53168 0.57163 0.38844 0.45014
  -1   3   5  595.46   13.89  47-0.91740 0.95666-0.53154 0.72380 0.38859-0.06512
  -1   3   8 1526.38   15.98  46-0.91436 0.95393-0.52335 0.71470 0.39724 0.12086
   0  -8  -4  269.21   11.61  46-0.91592 0.60761-0.52751-0.08773 0.39286-0.65340
   0  -3  -3   11.95   13.92  46-0.91575 0.80112-0.52706 0.29777 0.39334-0.58655
   0   0  12   18.63   10.48  47-0.91745 0.91784-0.53168 0.53217 0.38844 0.38809
   0   1   2 1396.97   24.30  46-0.91367 0.95240-0.52152 0.59767 0.39915-0.27012
   1  -4  14  446.31   15.23  47-0.91585 0.83939-0.52732 0.25832 0.39307 0.51081
   1   0   7   -0.63   10.56  47-0.91723 0.99471-0.53109 0.56869 0.38907 0.06132
   2  -9  -1   84.47   11.24  47-0.91656 0.72424-0.52925-0.08609 0.39102-0.45627
 -13  12   2  138.56   13.78  47-0.91931 0.38059-0.53684 0.96044 0.38280-0.25292
 -11  11   2  136.40   14.33  48-0.92228 0.49868-0.54536 0.96941 0.37355-0.24399
 -10  11   6  241.15   10.22  47-0.91831 0.57133-0.53405 0.99639 0.38579 0.00291
  -8   9   1  306.62   12.01  47-0.91968 0.64984-0.53790 0.92314 0.38165-0.31601
  -7  -4  -9   30.73   11.75  48-0.92118 0.22959-0.54217-0.03451 0.37703-0.95798
  -7   1  -8  575.50   15.43  48-0.92198 0.42125-0.54448 0.35201 0.37451-0.89180
  -7   7  -2  146.98   16.37  48-0.92354 0.65428-0.54910 0.81906 0.36945-0.49836
  -6   3  -6  209.46   14.06  48-0.92241 0.57564-0.54574 0.54591 0.37314-0.76091
  -6   8   4  318.44   11.65  48-0.92177 0.76803-0.54388 0.92917 0.37517-0.11591
  -5  -6  -8  365.22   12.64  47-0.91919 0.30344-0.53652-0.11750 0.38313-0.90094
  -5  -3  -8    4.85   10.61  47-0.91895 0.41725-0.53582 0.11216 0.38389-0.90190
  -5   3  -5  254.92   15.47  48-0.92292 0.65369-0.54724 0.58588 0.37150-0.69454
  -5   7   3  571.39   12.77  48-0.92163 0.80643-0.54348 0.89032 0.37561-0.18101
  -5   7   9   78.88   10.55  48-0.92012 0.80447-0.53914 0.88621 0.38031 0.20145
  -3  -5  -7   32.38   10.03  47-0.92007 0.49595-0.53901 0.03834 0.38046-0.83403
  -2  -8  -6  652.18   13.26  47-0.91959 0.45807-0.53765-0.15488 0.38192-0.77088
  -2   1  -3 1676.20   30.25  48-0.92268 0.80755-0.54654 0.54643 0.37227-0.56579
  -1   0  14  117.76   12.31  48-0.92095 0.84469-0.54152 0.50381 0.37774 0.52726
   0  -5  -4 2029.01   17.98  47-0.91916 0.72654-0.53643 0.15145 0.38324-0.64221
   0  -1  13   10.93   12.68  48-0.92242 0.88404-0.54579 0.46965 0.37308 0.46665
   1  -8  -3  234.29   11.20  47-0.92020 0.68918-0.53936-0.03823 0.38007-0.57459
   1  -3  13   34.31   11.37  48-0.92008 0.88176-0.53902 0.34719 0.38045 0.45947
   1  -2  12   93.84   10.87  47-0.91894 0.91912-0.53581 0.42021 0.38390 0.39171
   2  -6  -1  123.70   11.54  48-0.92186 0.84515-0.54415 0.15922 0.37488-0.43986
   2  -2   7    1.48   11.07  48-0.92020 0.99662-0.53936 0.46215 0.38007 0.07136
   3 -11   2  121.73   13.79  48-0.92144 0.72891-0.54292-0.18873 0.37622-0.24792
   3  -5   8 2570.14   29.31  48-0.92280 0.96123-0.54691 0.27712 0.37186 0.14526
 -12   5  -8  206.32   16.59  49-0.92756 0.19644-0.56155 0.48438 0.35566-0.87283
 -10   2  -9    2.36   14.22  49-0.92642 0.23365-0.55795 0.32662 0.35970-0.94136
  -9  10   8  309.63   13.40  49-0.92486 0.61679-0.55315 0.97722 0.36505 0.15272
  -8   9  10  163.84   11.68  48-0.92405 0.65432-0.55071 0.93611 0.36776 0.27894
  -6   8   7   54.37   10.47  48-0.92306 0.76917-0.54776 0.93343 0.37100 0.08196
  -4   5  12  337.02    9.96  48-0.92239 0.80731-0.54577 0.77743 0.37319 0.40296
  -4   6   8 1026.88   13.80  49-0.92509 0.84871-0.55384 0.86272 0.36429 0.15339
  -3  -8  -7   47.61   11.21  49-0.92487 0.38661-0.55317-0.17731 0.36503-0.81722
   0  -2  14  390.21   14.55  48-0.92273 0.84605-0.54677 0.39393 0.37209 0.53238
   3 -12   3   -4.84   11.02  49-0.92377 0.69382-0.54985-0.25826 0.36871-0.17567
   3 -10   1  -11.35   10.10  49-0.92463 0.77067-0.55246-0.10109 0.36582-0.30173
   3  -7  10  225.98   18.10  50-0.92785 0.88955-0.56246 0.14060 0.35463 0.29259
 -10   4  -8  427.14   16.33  50-0.92847 0.31185-0.56424 0.48588 0.35263-0.86995
  -9  10   5   10.36   10.10  50-0.92865 0.62097-0.56481 0.98876 0.35198-0.02927
  -7  -1  -9   43.51   10.82  50-0.92831 0.35130-0.56373 0.21691 0.35321-0.93493
  -7   3  -7    0.79   13.04  50-0.92898 0.50666-0.56589 0.52710 0.35075-0.80165
  -6  -3  -9  177.64   12.17  50-0.92890 0.35143-0.56563 0.10201 0.35105-0.93237
  -6   7  11   15.53   10.45  49-0.92720 0.73538-0.56018 0.86837 0.35722 0.35406
  -5   7   6 1034.91   14.35  50-0.92806 0.81238-0.56292 0.91029 0.35413 0.03344
  -4  -5  -8  285.57   11.55  49-0.92667 0.42644-0.55850 0.01948 0.35910-0.87659
  -3   4  11   79.59   10.36  50-0.92839 0.85123-0.56398 0.75807 0.35292 0.35817
  -3   5   4 1070.63   15.31  49-0.92780 0.88925-0.56209 0.83157 0.35507-0.09657
  -3   5   7  538.72   12.49  49-0.92780 0.88904-0.56210 0.83188 0.35506 0.09751
  -2   4   6  338.88    9.57  49-0.92630 0.92628-0.55735 0.78848 0.36039 0.02763
   0 -12  -3    5.03   11.14  50-0.92794 0.46937-0.56252-0.36301 0.35458-0.55169
   0   1   8  375.80   11.96  50-0.92931 0.96813-0.56696 0.64527 0.34953 0.16767
   1 -13  -1   11.77   11.89  50-0.92777 0.50536-0.56201-0.40023 0.35516-0.42090
   1 -12  -2  215.81   12.23  49-0.92794 0.54381-0.56252-0.32209 0.35458-0.48450
   3 -13   4   18.33   13.81  50-0.92979 0.66064-0.56857-0.31547 0.34769-0.08972
   3  -7   1  229.23   12.30  49-0.92794 0.88974-0.56252 0.13901 0.35458-0.28975
   3  -6   9    5.34   15.51  51-0.93119 0.93109-0.57325 0.22754 0.34231 0.24014
 -12  11   1    7.49   11.62  51-0.93146 0.43154-0.57381 0.95901 0.34155-0.27716
 -11   7  -6  453.32   28.65  53-0.93957 0.36218-0.60462 0.72102 0.30465-0.69236
 -11  11   5    7.02   11.33  51-0.93196 0.50929-0.57550 0.99980 0.33959-0.01608
 -10  10   1    7.26   10.33  51-0.93125 0.54620-0.57308 0.95755 0.34239-0.27683
  -4  -8  -8  267.34   13.20  51-0.93177 0.31702-0.57485-0.19582 0.34034-0.85593
  -4   4  13    4.73   10.61  50-0.93063 0.77698-0.57099 0.72572 0.34481 0.49504
  -4   6   5   43.55   11.11  50-0.93017 0.85281-0.56945 0.87818 0.34658-0.02336
  -2  -7  -7   35.68   10.56  51-0.93228 0.51017-0.57662-0.04025 0.33828-0.78980
  -2   3  10  252.86   11.19  51-0.93195 0.89343-0.57549 0.73157 0.33959 0.30629
  -1 -11  -5   69.41   11.80  50-0.93130 0.43297-0.57324-0.31135 0.34220-0.66458
  -1  -7  -6  147.62   10.46  50-0.93030 0.58430-0.56987-0.00847 0.34609-0.73377
  -1   2   9  246.23   11.14  51-0.93268 0.93294-0.57801 0.69541 0.33666 0.24474
   0 -11  -4  121.12   12.12  50-0.93012 0.50808-0.56929-0.27748 0.34676-0.60474
   0  -7  -5  -14.01   10.74  51-0.93122 0.66256-0.57296 0.03399 0.34253-0.66592
   1 -11  -3   14.25   10.72  50-0.93146 0.58550-0.57381-0.23427 0.34155-0.53604
   1  -5  -3  282.39   12.86  50-0.93066 0.81591-0.57108 0.22449 0.34470-0.53805
   2 -13   0  399.34   17.30  51-0.93289 0.58804-0.57877-0.34401 0.33577-0.33437
   2 -12  -1   45.01   10.62  51-0.93272 0.62528-0.57816-0.26788 0.33649-0.40012
   2  -8  -2  819.63   13.85  50-0.93013 0.77667-0.56932 0.03003 0.34672-0.47524
 -13  11   0  298.64   17.75  52-0.93665 0.35907-0.59232 0.93863 0.31951-0.32014
  -9   9   0  655.36   16.10  52-0.93553 0.58865-0.58802 0.93504 0.32467-0.32525
  -8   1  -9   43.10   10.73  51-0.93432 0.35744-0.58356 0.35218 0.32998-0.91208
  -8   8  -1    4.77   12.65  52-0.93589 0.62832-0.58939 0.89835 0.32303-0.38700
  -8   9   7  120.31   11.17  51-0.93469 0.66434-0.58490 0.97057 0.32839 0.12350
  -7   8   9   40.54   10.66  51-0.93373 0.70250-0.58140 0.92887 0.33253 0.24839
  -5  -5  -9   20.08   11.19  51-0.93423 0.35828-0.58323 0.00546 0.33037-0.91200
  -5   6  10  293.85   11.33  52-0.93480 0.78097-0.58532 0.85579 0.32789 0.31850
  -4   3  14  355.26   14.18  52-0.93495 0.74291-0.58587 0.66456 0.32723 0.57761
  -4   5   0 3872.76   30.58  51-0.93476 0.81950-0.58516 0.81608 0.32809-0.32857
  -3  -2  -7  557.55   13.03  52-0.93519 0.62767-0.58674 0.31723 0.32620-0.77850
   0 -10  -5    6.08   10.55  52-0.93573 0.55157-0.58877-0.18052 0.32378-0.64723
   1  -7  -4  358.22   12.09  52-0.93554 0.74334-0.58806 0.08747 0.32462-0.58330
   2 -11  -2  215.67   11.20  52-0.93602 0.66696-0.58987-0.17987 0.32246-0.45226
   2  -4   0 1787.51   24.28  51-0.93412 0.93458-0.58283 0.35201 0.33084-0.33017
   3  -9   0  919.26   14.40  51-0.93348 0.81848-0.58053 0.00286 0.33355-0.33232
  -8  -1 -10  123.43   15.13  53-0.93892 0.28494-0.60125 0.21820 0.30852-0.95450
  -8   3  -8   12.60   12.56  53-0.93826 0.43855-0.59853 0.52164 0.31186-0.82790
  -8   8  11    3.29    8.06  52-0.93604 0.62782-0.58979 0.89792 0.32244 0.38897
  -8   9   4  640.42   12.47  52-0.93633 0.66677-0.59091 0.97646 0.32110-0.06237
  -7  -3 -10   75.12   12.41  53-0.93833 0.28463-0.59881 0.10020 0.31151-0.95745
  -6   6  12  413.19   10.45  52-0.93633 0.70591-0.59089 0.82351 0.32112 0.45456
  -4  -2  -8 1068.50   14.06  52-0.93739 0.55228-0.59505 0.28726 0.31609-0.83357
  -4   3  -4 2005.73   34.16  54-0.94132 0.74924-0.61178 0.68914 0.29541-0.55356
  -3  -7  -8  209.92    8.98  52-0.93619 0.43590-0.59034-0.06409 0.32178-0.83928
  -3   3  12  108.65   10.73  52-0.93667 0.82076-0.59221 0.70799 0.31953 0.45639
  -2  -4  -7   38.87   11.12  53-0.93767 0.62968-0.59613 0.21196 0.31477-0.76785
  -2  -2  -6  336.04   12.46  52-0.93647 0.70591-0.59144 0.36053 0.32046-0.70827
  -1 -10  -6  193.13   11.80  52-0.93666 0.47517-0.59218-0.21605 0.31957-0.70748
   0   1   5    8.91   12.31  53-0.93779 0.97687-0.59665 0.67332 0.31415 0.00750
   1 -10  -4   51.85   10.97  52-0.93724 0.63011-0.59446-0.13687 0.31681-0.57559
   1  -1   8  370.47   12.55  53-0.93759 0.97619-0.59582 0.55671 0.31516 0.20186
   2  -7  12   24.89   16.51  53-0.93989 0.82482-0.60539 0.14338 0.30340 0.47234
   2  -3   8 1528.63   20.63  53-0.93863 0.97710-0.60005 0.44512 0.30999 0.20677
 -12  11   4  175.39   13.39  54-0.94111 0.44112-0.61085 0.99713 0.29659-0.03709
 -11  10   0  318.71   12.89  53-0.94009 0.47769-0.60626 0.95343 0.30233-0.30118
 -10  10   4   39.42   10.69  54-0.94125 0.55613-0.61147 0.99705 0.29582-0.03676
 -10  10   7    2.46    8.16  53-0.93893 0.55457-0.60127 0.98721 0.30850 0.14315
  -9   9   9    5.73   10.88  53-0.93956 0.59341-0.60397 0.95171 0.30517 0.27547
  -7   8   3  188.45   11.33  54-0.94120 0.71017-0.61127 0.95822 0.29607-0.10156
  -6   7   8  547.46   12.51  54-0.94052 0.74814-0.60817 0.91665 0.29995 0.21811
  -5   0  -8  225.30   10.81  54-0.94085 0.55574-0.60963 0.41739 0.29813-0.81557
  -4  -7  -9   29.21   11.53  54-0.94067 0.36387-0.60884-0.08284 0.29911-0.88025
  -4   0  -7   -2.93   10.62  54-0.94018 0.63483-0.60666 0.45360 0.30184-0.75646
  -4   5   9   27.16   10.17  53-0.94010 0.82465-0.60631 0.83771 0.30227 0.28008
  -3  -4  -8  151.60   11.13  53-0.93918 0.55392-0.60235 0.17950 0.30717-0.82519
  -3   0  -6 2016.54   19.23  54-0.94086 0.71005-0.60968 0.49419 0.29806-0.68555
  -3   2  13   29.33   11.43  54-0.94090 0.78662-0.60987 0.64806 0.29783 0.54266
  -2 -10  -7   14.37   11.70  54-0.93977 0.40300-0.60487-0.24245 0.30406-0.75889
  -2   2  11  -10.62    9.58  54-0.94030 0.86381-0.60719 0.68518 0.30117 0.40993
  -2   3   1  609.64   20.77  54-0.94101 0.90293-0.61036 0.76398 0.29721-0.23276
  -1  -4  -6 3617.60   19.53  53-0.93880 0.70771-0.60073 0.25486 0.30917-0.69752
   1  -3  -2 9999.99   43.71  54-0.94033 0.90202-0.60730 0.41489 0.30104-0.42999
   2 -10  -3  163.32   11.37  54-0.94105 0.71017-0.61057-0.08209 0.29695-0.49189
   3 -13   1   28.81   14.32  54-0.94133 0.67212-0.61185-0.27344 0.29534-0.23270
   3 -12   0  427.13   13.42  54-0.94106 0.71031-0.61062-0.19763 0.29688-0.29870
   4 -10   5    3.51   14.72  54-0.94203 0.86561-0.61516-0.00057 0.29115 0.03093
 -11   4  -9   12.77   14.48  55-0.94378 0.25101-0.62437 0.50888 0.27951-0.86051
  -8   7  -3  217.91   19.75  56-0.94578 0.59973-0.63580 0.86802 0.26449-0.45756
  -8   7  12  110.12   12.27  55-0.94249 0.59651-0.61776 0.85038 0.28800 0.48781
  -7   8   6  685.17   11.02  54-0.94130 0.71039-0.61207 0.95922 0.29522 0.09339
  -6   5  13   26.07   10.96  54-0.94197 0.67110-0.61522 0.76765 0.29124 0.54843
  -5  -2  -9   80.06    7.87  54-0.94130 0.47953-0.61207 0.26564 0.29522-0.87708
  -5   5  11   -3.75   10.42  55-0.94268 0.75165-0.61868 0.81303 0.28683 0.42440
  -5   6   1  559.96   13.92  55-0.94323 0.78944-0.62147 0.89119 0.28325-0.21838
  -4  -4  -9   25.05   10.92  54-0.94225 0.48152-0.61658 0.15538 0.28951-0.87109
  -3   1  14  154.76   12.45  55-0.94257 0.74979-0.61814 0.58048 0.28752 0.61754
  -1  -9  -7   97.04   11.09  55-0.94268 0.51904-0.61868-0.11322 0.28683-0.73920
  -1  -6  -7  110.71   10.51  55-0.94293 0.63547-0.61996 0.11943 0.28519-0.73785
  -1  -2  -5  614.83   15.12  54-0.94198 0.78865-0.61528 0.42277 0.29116-0.61408
  -1   1  10   12.04   10.14  55-0.94237 0.90382-0.61717 0.65634 0.28876 0.35663
   0  -9  -6   58.17   10.91  54-0.94232 0.59671-0.61692-0.07578 0.28907-0.67703
   0  -4  -5   13.90   11.23  55-0.94279 0.78795-0.61925 0.31026 0.28611-0.60842
   0   0   9    4.96   10.87  55-0.94241 0.94138-0.61736 0.61603 0.28851 0.29230
   1  -1   2 1388.82   40.08  56-0.94425 0.98272-0.62691 0.58838 0.27621-0.14704
   2  -7  -3  501.42   13.03  55-0.94322 0.82821-0.62143 0.15926 0.28330-0.47772
   3 -11  -1  155.28   11.20  55-0.94308 0.75087-0.62069-0.11077 0.28426-0.34949
   3  -8  -1  162.65   13.61  55-0.94342 0.86647-0.62246 0.12148 0.28197-0.34702
   4  -9   4  469.87   18.20  55-0.94342 0.90447-0.62245 0.08282 0.28199-0.02430
 -13  10  -2  200.24   17.92  57-0.94614 0.33038-0.63923 0.91019 0.26014-0.38788
 -12  10  -1   43.86   13.19  56-0.94451 0.40545-0.62930 0.93814 0.27331-0.33783
 -10   9  -1   38.85   13.17  56-0.94494 0.52134-0.63178 0.94040 0.27006-0.33412
  -9   1 -10  129.12   12.62  55-0.94359 0.28968-0.62427 0.35469 0.27986-0.92570
  -9   6  -6  206.34   23.12  59-0.94859 0.48658-0.65851 0.77495 0.23363-0.62096
  -7   7  10  126.43    8.18  55-0.94339 0.67339-0.62323 0.89332 0.28121 0.36547
  -6   0  -9    9.58   10.05  56-0.94426 0.48336-0.62791 0.39744 0.27513-0.85652
  -6   7   2  732.65   13.87  55-0.94350 0.75072-0.62382 0.93201 0.28045-0.15084
  -5   6   7   71.26   10.86  56-0.94488 0.79084-0.63144 0.90120 0.27050 0.18250
  -3   4   8 1225.93   12.57  55-0.94319 0.86611-0.62218 0.81492 0.28256 0.23502
  -2  -9  -8  189.38   12.51  55-0.94430 0.44464-0.62811-0.14098 0.27487-0.79197
  -2  -6  -8  219.67    8.45  55-0.94339 0.55882-0.62323 0.08408 0.28121-0.79832
  -2   1  12   94.62   10.66  56-0.94439 0.82898-0.62864 0.62873 0.27417 0.50159
  -2   3   7  164.19   11.64  56-0.94463 0.90624-0.62998 0.78409 0.27243 0.18011
  -1   2   3 1692.64   24.23  56-0.94489 0.94515-0.63150 0.74701 0.27043-0.07670
  -1   2   6 1050.04   15.32  55-0.94380 0.94408-0.62539 0.74101 0.27842 0.10949
   0  -6  -6  371.42   12.08  55-0.94398 0.71325-0.62638 0.16425 0.27713-0.66512
   0  -1  -2 1380.29   24.55  55-0.94319 0.90510-0.62218 0.54519 0.28256-0.41123
   1  -9  -5   98.19   10.93  55-0.94353 0.67480-0.62396-0.03073 0.28026-0.60406
   1  -6  13   19.55   15.06  56-0.94531 0.79188-0.63403 0.21133 0.26709 0.57237
   2  -6  11   18.69   13.79  57-0.94594 0.86929-0.63796 0.25321 0.26185 0.44791
   2  -4   9   23.86   13.18  56-0.94508 0.94637-0.63261 0.40266 0.26896 0.31282
   4 -12   4   62.70   13.97  56-0.94583 0.79245-0.63721-0.13267 0.26285-0.00701
   4 -11   3    6.62   10.22  55-0.94426 0.82924-0.62791-0.06494 0.27513-0.08173
   4 -11   6  260.22   20.17  56-0.94568 0.82974-0.63627-0.05753 0.26411 0.12150
 -13  11   3   50.65   12.57  57-0.94621 0.37011-0.63952 0.98771 0.25998-0.06426
  -9   3  -9  162.57   12.10  57-0.94601 0.36838-0.63823 0.52436 0.26171-0.84240
  -9   8  -2   56.77   14.38  57-0.94736 0.56288-0.64765 0.91846 0.24895-0.37645
  -9   8  10  131.65   12.08  57-0.94669 0.56153-0.64279 0.91147 0.25558 0.39300
  -9   9   3    1.55   11.61  56-0.94601 0.60336-0.63823 0.98980 0.26171-0.06639
  -9   9   6 1163.30   14.95  56-0.94590 0.59928-0.63747 0.98419 0.26273 0.12653
  -8   8   8  974.29   14.20  57-0.94607 0.63874-0.63861 0.94698 0.26120 0.25844
  -6  -2 -10  163.39   12.11  56-0.94553 0.40681-0.63518 0.25103 0.26579-0.91189
  -6   7   5  344.12   11.57  56-0.94553 0.75346-0.63520 0.94373 0.26575 0.05803
  -5  -4 -10   25.87   11.53  56-0.94585 0.40760-0.63719 0.13709 0.26310-0.91006
  -3  -6  -9   17.13   10.59  56-0.94536 0.48356-0.63415 0.05638 0.26715-0.84905
  -2  -1  14  166.84   13.79  57-0.94621 0.75419-0.63953 0.48457 0.25997 0.64467
  -2   0  13   19.54   10.58  56-0.94605 0.79292-0.63845 0.56313 0.26142 0.57796
  -1   0  11    4.94    9.38  56-0.94624 0.87114-0.63971 0.60272 0.25973 0.45125
   1  -2   9  244.76   11.92  57-0.94598 0.94575-0.63799 0.52117 0.26204 0.31981
   2  -9  -4    9.42   10.56  57-0.94647 0.75349-0.64127 0.02459 0.25762-0.51752
   2  -5  -2 1145.03   17.33  56-0.94553 0.90722-0.63518 0.32705 0.26579-0.39495
   2  -5  10    7.89   12.83  57-0.94713 0.90893-0.64593 0.33821 0.25131 0.39470
   3 -10  -2  567.02   12.09  57-0.94653 0.79182-0.64168-0.01274 0.25708-0.38904
   4 -10   2  776.37   14.93  56-0.94595 0.86889-0.63785 0.02119 0.26222-0.13465
 -11  10   3   64.15   11.29  58-0.94797 0.48677-0.65105 0.99874 0.24388-0.04785
 -11  10   6  231.81   12.77  57-0.94701 0.48533-0.64368 0.99064 0.25398 0.13634
 -10   9   8  288.02   12.86  58-0.94802 0.52475-0.65150 0.95976 0.24326 0.27612
  -7   0 -10  120.92   11.29  58-0.94807 0.40875-0.65188 0.38415 0.24273-0.88875
  -5   4  12  300.89    9.03  57-0.94699 0.71632-0.64356 0.75822 0.25414 0.52263
  -4  -6 -10   66.51   11.61  58-0.94789 0.40913-0.65037 0.03640 0.24481-0.89196
  -4   4  10 1590.29   15.62  57-0.94713 0.79341-0.64457 0.79728 0.25276 0.39515
  -4   5   6  137.24   11.70  58-0.94765 0.83315-0.64847 0.87928 0.24744 0.14142
  -2   0  -5    6.05   12.38  58-0.94747 0.79520-0.64708 0.57104 0.24934-0.57241
  -1  -3  14  458.11   14.62  58-0.94757 0.75478-0.64787 0.37689 0.24826 0.65562
   0  -1  10   -4.27   10.10  58-0.94747 0.90840-0.64707 0.56976 0.24936 0.39570
   1 -12  -5   92.60   12.19  57-0.94763 0.56338-0.64829-0.23524 0.24769-0.57251
   1  -6  -5  184.53   11.17  57-0.94727 0.79287-0.64557 0.22245 0.25141-0.57603
   1  -1   5   -2.79   15.93  59-0.94873 0.98531-0.65794 0.61855 0.23427 0.08824
   2 -13  -3   68.03   12.01  57-0.94760 0.60187-0.64807-0.27461 0.24799-0.44451
   3  -6   0 2394.01   22.70  57-0.94749 0.94739-0.64721 0.30034 0.24916-0.25093
   3  -5   2 1136.50   27.02  58-0.94870 0.98696-0.65762 0.38756 0.23471-0.10605
   3  -5   5  253.13   24.43  60-0.95010 0.98814-0.67621 0.40672 0.20791 0.11590
 -13   9  -4    7.70   19.63  61-0.95037 0.29763-0.68292 0.87592 0.19794-0.45438
 -11   9  -2  221.99   15.24  59-0.94941 0.44872-0.66506 0.93488 0.22420-0.35416
  -7  -2 -11   10.31   12.03  59-0.94899 0.33327-0.66022 0.23658 0.23110-0.93950
  -7   6  11   -0.39    7.88  58-0.94823 0.64004-0.65299 0.84600 0.24124 0.47033
  -6   2  -8 1017.25   16.19  59-0.94887 0.56376-0.65899 0.58251 0.23284-0.74948
  -6   6   9  -10.62    7.17  58-0.94828 0.71670-0.65348 0.88490 0.24056 0.34104
  -5   2  -7  537.78   13.74  59-0.94887 0.64088-0.65903 0.62078 0.23278-0.68488
  -5   3  13   71.95   11.63  59-0.94879 0.67922-0.65825 0.69705 0.23388 0.60652
  -5   6   4  624.69   11.28  58-0.94823 0.79468-0.65299 0.92254 0.24124 0.01849
  -3   4   2  938.92   17.72  58-0.94868 0.87225-0.65709 0.84933 0.23552-0.10590
  -3   4   5  338.51   12.45  59-0.94890 0.87217-0.65933 0.85202 0.23236 0.09075
  -2  -8  -9   82.28   11.90  59-0.94896 0.48778-0.65993-0.03197 0.23151-0.81340
  -2   3   4  295.69   14.21  59-0.94880 0.91065-0.65826 0.81212 0.23386 0.02468
  -1  -8  -8  341.53    9.53  58-0.94817 0.56302-0.65249-0.00066 0.24193-0.76022
  -1  -2  13   28.50   10.87  58-0.94860 0.79355-0.65635 0.46350 0.23655 0.60312
  -1  -1  12   72.78   11.00  58-0.94828 0.83299-0.65348 0.53708 0.24056 0.53494
   0  -8  -7   13.14    7.37  58-0.94817 0.64236-0.65249 0.03946 0.24193-0.69473
   0  -4  13   -6.88   12.12  59-0.94871 0.79402-0.65741 0.34978 0.23506 0.60500
   0  -2  11    2.87    9.74  58-0.94876 0.87427-0.65790 0.50610 0.23438 0.47831
   1  -8  -6  168.90   10.73  59-0.94898 0.71839-0.66017 0.08292 0.23116-0.61906
   1  -5  12  359.57   13.34  59-0.94869 0.83256-0.65725 0.31026 0.23528 0.53982
   1  -3  10  262.88   11.70  59-0.94883 0.91035-0.65866 0.46615 0.23330 0.41311
   2 -12  -4  282.14   13.11  58-0.94876 0.64126-0.65790-0.18809 0.23438-0.49513
   4 -13   5   10.17   17.00  59-0.94954 0.75791-0.66674-0.17990 0.22178 0.09968
   4 -12   1   12.22   13.62  59-0.94906 0.79467-0.66104-0.10939 0.22994-0.16507
   4  -8   3   89.90   15.31  59-0.94939 0.94914-0.66482 0.20252 0.22454-0.03095
 -10   6  -7  131.65   19.57  62-0.95037 0.41160-0.68964 0.76585 0.18789-0.64199
  -9   7  11   15.64   11.84  60-0.94969 0.52525-0.67005 0.86354 0.21717 0.49257
  -8   8   2  271.91   13.22  60-0.94983 0.64137-0.67233 0.98072 0.21384-0.08680
  -8   8   5   -0.69   10.46  59-0.94952 0.64214-0.66766 0.97871 0.22063 0.10381
  -7   2  -9   98.28   13.21  60-0.94986 0.48850-0.67287 0.55605 0.21304-0.79478
  -7   7   7   22.48   10.00  59-0.94958 0.68170-0.66849 0.94166 0.21942 0.23173
  -5   2  14   91.28   12.37  59-0.94935 0.64072-0.66537 0.62729 0.22392 0.68076
  -4   3  11   77.48   10.41  60-0.94969 0.75675-0.67004 0.74928 0.21718 0.49336
  -4   5   3   35.88    8.40  59-0.94914 0.83317-0.66285 0.89428 0.22753-0.03377
  -3  -3  -9   19.26    9.88  59-0.94963 0.60300-0.66922 0.32276 0.21836-0.79766
  -3   3   9    6.75   10.61  60-0.94944 0.83304-0.66659 0.78072 0.22217 0.35868
  -2  -3  -8 2391.17   17.85  60-0.94978 0.68166-0.67147 0.36184 0.21509-0.73160
   0 -11  -7    5.92   11.94  60-0.94945 0.52810-0.66662-0.18148 0.22212-0.67667
   0  -3  12   86.63   11.63  59-0.94938 0.83315-0.66571 0.43471 0.22344 0.55218
   0  -2  -4 5021.72   29.46  59-0.94946 0.87304-0.66685 0.51251 0.22179-0.47999
   1 -11  -6  191.22   11.97  59-0.94938 0.60379-0.66581-0.14196 0.22328-0.61175
   1  -4  -4 1945.69   16.96  59-0.94909 0.87263-0.66236 0.39280 0.22822-0.48635
   1  -4  11   46.30   11.28  59-0.94939 0.87162-0.66587 0.39690 0.22320 0.48769
   3 -13  -2  217.73   12.41  59-0.94953 0.68134-0.66777-0.21685 0.22046-0.35060
   4 -13   2   95.13   11.95  59-0.94938 0.75783-0.66574-0.18083 0.22339-0.09605
   4 -11   0  498.39   12.94  60-0.94971 0.83504-0.67040-0.02219 0.21666-0.21475
   4  -9   1   87.42   11.15  59-0.94935 0.91137-0.66540 0.12621 0.22388-0.15991
 -12   9  -3   39.57   15.76  61-0.95024 0.37326-0.68303 0.91478 0.19797-0.39202
 -12  10   5   67.84   11.84  61-0.95013 0.41115-0.67949 0.98822 0.20327 0.12011
 -10   3 -10   66.03   15.25  61-0.95014 0.29601-0.67969 0.52692 0.20298-0.84898
  -8   0 -11   -5.19   11.53  60-0.95004 0.33358-0.67716 0.36907 0.20674-0.91328
  -8   7   9   40.07   10.63  61-0.95010 0.60376-0.67856 0.91024 0.20466 0.37670
  -7   5  12   10.71   11.00  60-0.94988 0.60225-0.67387 0.79068 0.21160 0.56357
  -5   5   8  226.19   11.15  61-0.95016 0.75775-0.68025 0.87346 0.20214 0.31521
  -4  -3 -10  237.39   11.75  61-0.95014 0.52688-0.67980 0.29468 0.20282-0.84926
  -4   2  -6  336.69   15.18  61-0.95025 0.71949-0.68349 0.68317 0.19728-0.58536
  -4   4  -2  691.98   29.64  62-0.95032 0.79690-0.68771 0.84142 0.19087-0.32089
  -2  -5  -9  103.08   10.94  60-0.94997 0.60502-0.67576 0.21238 0.20881-0.78961
  -2   2   8  272.63   12.36  61-0.95018 0.87298-0.68089 0.75807 0.20119 0.31567
  -1  -5  -8 1032.65   13.85  60-0.94998 0.68157-0.67587 0.25084 0.20865-0.72461
   2 -11  -5   46.42   11.28  60-0.94995 0.68204-0.67528-0.09498 0.20952-0.53138
   2  -8  -5  316.81   11.68  61-0.95013 0.79648-0.67934 0.13998 0.20351-0.52668
   3 -12  -3   56.04   11.23  60-0.95002 0.72090-0.67678-0.13013 0.20731-0.40062
   3  -9  -3  151.18   11.22  60-0.94982 0.83576-0.67292 0.09534 0.21298-0.40447
   3  -7  -2 1316.91   15.86  60-0.95000 0.91252-0.67630 0.25262 0.20802-0.33547
 -12  10   2   -1.77   11.13  61-0.95021 0.41122-0.68421 0.99292 0.19644-0.06718
 -10   8  -3  147.95   16.06  63-0.95022 0.48799-0.69605 0.92632 0.17823-0.37533
 -10   8   9   12.88   11.23  61-0.95025 0.48996-0.68695 0.92018 0.19228 0.39018
 -10   9   2  741.01   14.31  62-0.95027 0.52597-0.68856 0.99745 0.18981-0.06344
 -10   9   5    7.23   10.21  61-0.95018 0.52702-0.68282 0.99148 0.19852 0.12524
  -9   8   7  117.49   10.97  62-0.95027 0.56421-0.68915 0.96038 0.18891 0.26126
  -7   4  13    5.48   11.70  61-0.95024 0.56477-0.68605 0.72554 0.19365 0.64741
  -6   5  10  318.56   11.47  61-0.95023 0.68018-0.68523 0.83966 0.19489 0.45212
  -4  -1  -9   22.70   10.14  61-0.95022 0.60491-0.68501 0.45447 0.19522-0.77669
  -4   2  12  567.32   12.78  62-0.95025 0.71824-0.68651 0.68859 0.19295 0.58237
  -3  -5 -10  151.45   11.20  61-0.95018 0.52685-0.68282 0.18189 0.19852-0.84495
  -3  -1  -8 1319.48   16.02  61-0.95024 0.68127-0.68621 0.49276 0.19340-0.71063
  -1  -3  -7  149.23   11.40  61-0.95018 0.75826-0.68282 0.41309 0.19852-0.65092
  -1   1   7    7.31   10.53  61-0.95026 0.91258-0.68778 0.72733 0.19101 0.26247
   0 -10  -8  391.73   12.54  61-0.95025 0.56631-0.68696-0.08335 0.19226-0.70792
   0  -5  -7   -5.77   10.74  62-0.95025 0.75799-0.68651 0.30189 0.19295-0.64648
   0   0   6 8178.75   35.03  61-0.95024 0.94981-0.68624 0.68667 0.19335 0.19428
   1 -10  -7  114.21   11.19  62-0.95027 0.64432-0.68938-0.04269 0.18857-0.63902
   2  -6  -4  223.18    9.31  61-0.95014 0.87375-0.68143 0.29621 0.20061-0.45899
   2  -3   5  617.18   20.26  62-0.95026 0.98842-0.69342 0.54048 0.18233 0.14159
   4 -12   7   20.08   24.54  64-0.94966 0.79600-0.70869-0.05988 0.15804 0.29556
   4 -10  -1  134.13   12.74  62-0.95027 0.87440-0.69132 0.07500 0.18558-0.24766
 -11   9   7   51.18   12.10  62-0.95028 0.44948-0.69232 0.96314 0.18397 0.26701
  -8   2 -10  177.17   12.06  63-0.95023 0.41153-0.69577 0.53930 0.17859-0.82579
  -7   7   1    0.10   10.52  63-0.95022 0.68125-0.69640 0.96684 0.17761-0.11275
  -5  -3 -11   44.04   11.58  62-0.95025 0.45018-0.69500 0.27028 0.17979-0.89145
  -5  -1 -10  344.50   12.20  62-0.95027 0.52763-0.69290 0.42090 0.18306-0.82981
  -4  -5 -11  -14.50   12.06  63-0.95023 0.44978-0.69573 0.15646 0.17866-0.88981
  -4   0  14   70.48   13.09  62-0.95026 0.64127-0.69371 0.54229 0.18181 0.72331
  -4   1  13   15.23   11.65  62-0.95026 0.68016-0.69371 0.61884 0.18181 0.65855
  -3   2  10  282.22   11.39  62-0.95026 0.79495-0.69434 0.73464 0.18083 0.46510
  -2  -7 -10  142.12   11.59  63-0.95022 0.52774-0.69657 0.07853 0.17733-0.82236
  -1  -7  -9   22.12    7.79  62-0.95028 0.60476-0.69145 0.11296 0.18530-0.76619
   0  -7  -8  984.36   13.67  62-0.95027 0.68249-0.69328 0.15268 0.18247-0.69815
   2 -10  -6  636.46   12.93  63-0.95017 0.72046-0.69854 0.00443 0.17423-0.55956
   3 -11  -4  192.52   11.88  62-0.95026 0.75933-0.69371-0.03814 0.18181-0.43784
   4 -14   0   61.35   15.29  63-0.95011 0.72112-0.70039-0.22194 0.17130-0.16940
   4 -13  -1    7.83   13.37  63-0.95012 0.75932-0.69995-0.14647 0.17200-0.23545
 -13  10   1   18.54   14.50  64-0.94979 0.33453-0.70801 0.97928 0.15899-0.09493
 -13  10   4   11.12   14.42  64-0.94985 0.33508-0.70711 0.97920 0.16046 0.09796
  -9   7  -4   14.80   19.53  66-0.94803 0.52526-0.72512 0.91781 0.13031-0.38916
  -8   6  10  158.18   11.61  64-0.94989 0.56357-0.70645 0.86174 0.16153 0.48380
  -7   7   4 1111.57   13.08  63-0.95019 0.68030-0.69992 0.97057 0.17200 0.08460
  -6  -1 -11   22.16   11.29  64-0.94981 0.44927-0.70760 0.39852 0.15966-0.87051
  -6   4  11   30.66   10.56  64-0.94991 0.64142-0.70605 0.78470 0.16217 0.54913
  -6   6   6 1232.40   13.23  63-0.95019 0.71845-0.69992 0.93226 0.17200 0.21424
  -4   4   7    8.05   10.97  63-0.95000 0.79677-0.70432 0.85898 0.16497 0.28657
  -2  -1  -7  171.59   10.93  63-0.95016 0.75851-0.70080 0.54512 0.17059-0.62288
   1  -7  -7  120.99   10.90  63-0.95007 0.75889-0.70302 0.20146 0.16706-0.61840
   1  -5  -6 3617.22   21.25  64-0.94980 0.83520-0.70777 0.36007 0.15938-0.54623
   4 -12  -2  353.18   12.73  64-0.94984 0.79663-0.70724-0.06266 0.16024-0.28791
   4  -8   0 4517.57   27.55  64-0.94995 0.95002-0.70525 0.24300 0.16346-0.16154
 -12   8  -5   37.82   21.38  67-0.94682 0.33142-0.73266 0.88742 0.11717-0.44204
 -11   8  -4  164.22   18.39  66-0.94771 0.40889-0.72727 0.92038 0.12666-0.38617
 -10   7  10   75.93   12.19  65-0.94937 0.44830-0.71327 0.86898 0.15043 0.49492
  -7   6   8  550.82   12.46  64-0.94949 0.64085-0.71192 0.90605 0.15266 0.36336
  -6   6   0  175.70   14.51  65-0.94899 0.71812-0.71721 0.94830 0.14385-0.14522
  -5   4   9   19.13   10.07  64-0.94935 0.71902-0.71353 0.83013 0.14999 0.43311
  -3  -2  14  128.02   13.08  65-0.94941 0.64084-0.71281 0.44577 0.15120 0.75372
  -3   1  11  134.11   11.01  64-0.94953 0.75628-0.71140 0.67418 0.15351 0.55764
  -2   1   9  257.97   11.38  65-0.94934 0.83331-0.71364 0.71523 0.14981 0.43181
   0  -9  -9   -1.47   10.93  65-0.94930 0.60280-0.71402 0.02099 0.14918-0.72985
   0  -3  -6 3644.13   20.65  64-0.94976 0.83524-0.70824 0.47610 0.15869-0.54593
   2  -9  11    7.61   17.71  66-0.94854 0.75660-0.72118 0.10704 0.13713 0.57375
   3  -8  -4  850.50   13.63  64-0.94954 0.87361-0.71125 0.21006 0.15376-0.41100
 -14  10   0   41.63   15.41  66-0.94791 0.25560-0.72557 0.95766 0.12953-0.12900
 -11   6  -8  327.65   24.22  67-0.94610 0.33026-0.73623 0.77422 0.11071-0.62912
 -11   9   1   49.11   13.49  66-0.94778 0.44653-0.72641 0.99622 0.12807-0.06337
 -11   9   4  106.71   11.24  65-0.94850 0.44723-0.72107 0.99126 0.13725 0.12035
  -9   2 -11   28.08   14.86  66-0.94795 0.33202-0.72529 0.53370 0.13001-0.84206
  -9   8   1  298.38   13.55  66-0.94802 0.56308-0.72480 0.99490 0.13086-0.06548
  -9   8   4  619.85   13.80  65-0.94871 0.56336-0.71935 0.99003 0.14019 0.11674
  -8   5  -7   13.52   16.36  67-0.94677 0.52362-0.73267 0.80938 0.11708-0.57056
  -8   5  11   43.92   11.27  66-0.94810 0.52515-0.72423 0.80235 0.13185 0.57965
  -8   7   6  674.71   12.85  66-0.94810 0.60173-0.72419 0.95584 0.13192 0.25686
  -6   2  13   -9.88   11.65  66-0.94823 0.56458-0.72320 0.64848 0.13362 0.70888
  -6   3  12  216.57   12.01  65-0.94872 0.60091-0.71925 0.72143 0.14034 0.63457
  -5   1  -9   20.07   10.14  66-0.94830 0.60236-0.72272 0.60693 0.13444-0.71567
  -5   5  -1    3.14   14.45  67-0.94743 0.75625-0.72875 0.92071 0.12399-0.18745
  -3  -1  13   33.70   10.98  65-0.94855 0.67844-0.72069 0.52893 0.13790 0.70111
  -3   0  12  676.56   13.44  65-0.94865 0.71642-0.71988 0.60609 0.13929 0.63612
  -1   0  -4 2868.95   27.33  65-0.94881 0.87244-0.71843 0.67908 0.14173-0.39996
   1  -9  -8  322.17    9.44  65-0.94890 0.68089-0.71758 0.06196 0.14317-0.65869
   2  -7  -6 1073.37   14.32  66-0.94838 0.83316-0.72208 0.25957 0.13554-0.52303
   3 -13  -5   19.37   12.17  66-0.94813 0.67829-0.72397-0.16094 0.13230-0.45580
   3 -10  -5   24.83    7.52  65-0.94895 0.79685-0.71716 0.06371 0.14388-0.46541
   3  -9   9  155.37   19.91  68-0.94554 0.82918-0.73898 0.16334 0.10573 0.47776
   4 -11  -3   91.48   10.76  66-0.94828 0.83261-0.72284 0.02919 0.13424-0.32853
   4  -9  -2  551.17   13.25  65-0.94857 0.91079-0.72054 0.18097 0.13816-0.26598
 -12   9   6   42.39   11.82  66-0.94784 0.37020-0.72583 0.95777 0.12898 0.25969
 -11   8   8  152.88   12.28  66-0.94778 0.40826-0.72624 0.91945 0.12828 0.38935
 -10   8   6  369.99   12.26  67-0.94701 0.48455-0.73110 0.96396 0.11976 0.26655
  -9   5  -8  305.40   17.27  67-0.94622 0.44572-0.73542 0.77311 0.11205-0.63014
  -9   7   8  548.40   10.85  66-0.94790 0.52420-0.72542 0.91857 0.12969 0.38841
  -7  -1 -12   89.59   12.82  66-0.94750 0.37116-0.72809 0.38259 0.12505-0.90014
  -6   1 -10  333.05   12.91  66-0.94748 0.52411-0.72820 0.57422 0.12485-0.77134
  -6   6   3    0.21   10.00  67-0.94727 0.71535-0.72949 0.95944 0.12260 0.07178
  -5   5   5   -3.06   10.93  67-0.94753 0.75394-0.72787 0.91949 0.12544 0.19715
  -4   1  -8 1289.49   16.48  67-0.94727 0.67803-0.72949 0.65175 0.12260-0.63988
  -3   3   6 2002.23   16.09  66-0.94795 0.83271-0.72501 0.84043 0.13040 0.25785
  -2  -4 -10   57.74   10.73  67-0.94724 0.63998-0.72971 0.34461 0.12221-0.76797
  -2   0  10   79.06   10.35  67-0.94665 0.79229-0.73310 0.65750 0.11621 0.53006
  -1  -1  -6 1017.36   15.85  67-0.94673 0.83197-0.73270 0.61588 0.11692-0.50429
  -1   0   8  356.93   12.16  66-0.94731 0.87013-0.72928 0.69105 0.12297 0.39396
   1  -8  12   70.11   15.91  67-0.94675 0.71547-0.73256 0.15703 0.11717 0.65898
   2 -12  -7    6.08   11.93  66-0.94747 0.64040-0.72827-0.11888 0.12473-0.57808
   2  -9  -7   50.35   10.41  66-0.94755 0.75538-0.72774 0.11070 0.12566-0.57902
   2  -4  -3   11.64   12.73  66-0.94740 0.94799-0.72871 0.49865 0.12395-0.31716
   4  -7   2 1262.99   22.42  66-0.94707 0.98551-0.73070 0.34534 0.12046 0.00917
  -8   4  12   53.04   11.48  67-0.94605 0.48343-0.73596 0.73654 0.11121 0.66341
  -7   1 -11   17.53   13.72  68-0.94479 0.44563-0.74193 0.54954 0.10032-0.81154
  -7   5   9   84.93   10.62  68-0.94517 0.59763-0.74019 0.85693 0.10353 0.47709
  -5   3  10   14.85   10.16  67-0.94598 0.67659-0.73634 0.77567 0.11054 0.53581
  -3  -4 -11   30.65    8.22  67-0.94650 0.56238-0.73356 0.30980 0.11552-0.82625
  -3  -2 -10   22.88   10.07  68-0.94533 0.63737-0.73945 0.46994 0.10488-0.75035
  -2  -6 -11   57.81   11.26  67-0.94597 0.56307-0.73635 0.19724 0.11052-0.82086
  -2  -3  13   58.42   11.47  67-0.94599 0.67566-0.73626 0.42880 0.11068 0.72960
  -1  -6 -10   78.72    7.94  67-0.94658 0.63935-0.73317 0.23164 0.11623-0.76240
  -1  -5  13    8.77   11.83  68-0.94516 0.67531-0.74025 0.31810 0.10342 0.73711
  -1  -4  -9   89.76    7.67  67-0.94650 0.71669-0.73356 0.38607 0.11552-0.69670
   0  -6  -9    3.34   10.78  68-0.94574 0.71631-0.73752 0.27529 0.10841-0.69144
   0  -1   7   -3.19   10.53  68-0.94566 0.90755-0.73791 0.66148 0.10769 0.34430
   1  -2   6 1058.49   17.40  67-0.94615 0.94585-0.73545 0.62071 0.11214 0.27567
   3 -12  -6  259.14   12.41  67-0.94568 0.71591-0.73782-0.07036 0.10785-0.49414
   3  -6  -3   70.83   11.15  67-0.94619 0.94717-0.73526 0.38916 0.11248-0.30602
   3  -5  -1 1549.93   20.50  67-0.94574 0.98474-0.73752 0.46802 0.10841-0.17202
   5 -12   2   40.57   11.49  67-0.94572 0.86962-0.73763 0.00673 0.10819 0.02077
   5 -11   1   -8.18   12.04  68-0.94479 0.90617-0.74193 0.08727 0.10033-0.03649
  -6   5   7   46.72   10.87  68-0.94436 0.67422-0.74342 0.89790 0.09774 0.35489
  -4  -4 -12   35.72   12.45  68-0.94445 0.48455-0.74303 0.28111 0.09845-0.87359
  -4  -2 -11   26.82   10.75  68-0.94429 0.56028-0.74371 0.43492 0.09718-0.80861
  -4   3   8 1257.11   12.75  68-0.94489 0.75237-0.74111 0.81919 0.10202 0.41471
  -3   2  -5  602.48   16.31  69-0.94384 0.79022-0.74557 0.78359 0.09371-0.41668
  -2  -2  -9   11.11   10.30  68-0.94396 0.71351-0.74509 0.51369 0.09462-0.67657
  -2  -2  12  539.57   13.51  68-0.94442 0.71282-0.74316 0.51359 0.09822 0.67735
  -2  -1  11  107.91   11.28  68-0.94454 0.75156-0.74265 0.58990 0.09917 0.61142
  -2   2   5   -0.51    8.74  68-0.94489 0.86817-0.74111 0.81854 0.10202 0.22071
  -1  -8 -11   -5.72   12.04  69-0.94361 0.55834-0.74647 0.09209 0.09203-0.80136
   0  -8 -10  208.81   11.79  68-0.94387 0.63731-0.74544 0.12906 0.09396-0.73928
   0  -4  -8  701.70   12.92  68-0.94385 0.79043-0.74551 0.43667 0.09384-0.61064
   0   0   3    7.32   18.58  68-0.94435 0.94466-0.74344 0.74429 0.09769 0.09221
   1  -6  -8 1039.98   13.96  69-0.94344 0.79007-0.74714 0.32289 0.09077-0.60756
   2 -11  -8  208.12   12.34  69-0.94375 0.67532-0.74592-0.02404 0.09305-0.60884
   2  -5  -5  252.39   12.28  68-0.94452 0.90670-0.74273 0.43446 0.09901-0.42133
   3  -9  -6  219.54   10.61  68-0.94387 0.82948-0.74543 0.16762 0.09398-0.48101
   4 -13  -4  308.94   14.19  68-0.94436 0.75398-0.74342-0.10273 0.09774-0.35529
   4 -10  -4  879.66   13.91  68-0.94390 0.86793-0.74533 0.12910 0.09417-0.35182
   5 -14   1   11.20   14.96  69-0.94284 0.79018-0.74940-0.13639 0.08647-0.02250
   5 -13   0   90.86   12.04  68-0.94390 0.83024-0.74533-0.06179 0.09417-0.09414
   5 -13   3    1.02   13.94  70-0.94187 0.83168-0.75283-0.05557 0.07988 0.11513
 -13   9   5   20.31   12.01  70-0.94185 0.28757-0.75288 0.94625 0.07995 0.24391
 -12   9   0  417.88   13.78  70-0.94153 0.36338-0.75396 0.98586 0.07784-0.07730
 -12   9   3   -0.49   10.46  70-0.94204 0.36386-0.75221 0.98287 0.08124 0.11285
 -11   7   9    8.57    8.19  69-0.94288 0.36540-0.74923 0.86591 0.08696 0.49469
 -10   5  -9   33.13   16.31  70-0.94021 0.36273-0.75813 0.75892 0.06964-0.65056
  -9   6   9  152.16   11.56  69-0.94252 0.47933-0.75054 0.86630 0.08445 0.49694
  -8   7   3  204.10   11.45  70-0.94130 0.59460-0.75470 0.98590 0.07640 0.11866
  -7   5  -6 1091.35   32.89  73-0.93393 0.58731-0.77424 0.89034 0.03637-0.42404
  -5  -2 -12    1.98   11.48  70-0.94188 0.48010-0.75276 0.40686 0.08017-0.85572
  -5   0  13   -6.35   10.93  70-0.94161 0.55747-0.75368 0.56268 0.07838 0.76260
  -5   1  12  193.13   12.07  70-0.94128 0.59512-0.75479 0.63938 0.07623 0.69991
  -5   2  11   48.48    7.71  69-0.94278 0.63432-0.74960 0.71153 0.08625 0.62455
  -5   5   2  265.17   12.76  70-0.94175 0.74978-0.75320 0.94593 0.07932 0.05045
  -4   4   4 1313.43   16.52  69-0.94257 0.78881-0.75037 0.90462 0.08478 0.17369
  -3   1  -7  189.41   12.00  69-0.94189 0.74960-0.75274 0.71441 0.08021-0.53275
  -1  -4  12  317.26   12.61  70-0.94108 0.71068-0.75543 0.40924 0.07498 0.70053
  -1  -1   9  234.10   11.60  69-0.94208 0.82630-0.75210 0.63669 0.08145 0.50016
  -1   1   4 2889.84   25.54  69-0.94247 0.90412-0.75072 0.78930 0.08410 0.17421
   0  -6  12  363.69   14.75  70-0.94125 0.71081-0.75488 0.29336 0.07605 0.69955
   1  -8  -9   12.95    7.71  69-0.94278 0.71289-0.74960 0.17180 0.08625-0.66873
   1  -3  -5  612.85   14.05  69-0.94257 0.90495-0.75037 0.55773 0.08477-0.40769
   1  -2  -3 1643.32   24.33  69-0.94192 0.94238-0.75263 0.63704 0.08042-0.27382
   2  -3  -1  585.60   20.73  69-0.94236 0.98126-0.75111 0.59730 0.08337-0.14753
   3  -7  -5  177.72   11.43  69-0.94183 0.90455-0.75295 0.32948 0.07981-0.40284
   4 -12  -5   35.22   11.16  70-0.94099 0.78799-0.75571-0.01354 0.07441-0.39897
   4  -8  -3   80.38   10.68  70-0.94094 0.94163-0.75588 0.29399 0.07409-0.26897
   4  -7  -1  234.92   12.33  70-0.94138 0.98016-0.75446 0.36915 0.07687-0.14220
   5 -12  -1  191.93   12.22  69-0.94233 0.86681-0.75120 0.01985 0.08319-0.14820
 -12   8   7   12.22   11.67  70-0.94050 0.32329-0.75730 0.91154 0.07125 0.38230
 -10   8   3   18.34   10.58  70-0.93962 0.47700-0.75993 0.99143 0.06601 0.12907
  -8   1 -12  112.18   13.13  71-0.93953 0.36230-0.76018 0.53037 0.06552-0.84031
  -8   4  -9   14.24   14.87  72-0.93618 0.47507-0.76903 0.77049 0.04737-0.62888
  -8   6   7   36.82   10.22  71-0.93945 0.55434-0.76042 0.91483 0.06503 0.38768
  -8   7   0 1670.28   19.38  70-0.93961 0.59297-0.75995 0.99143 0.06597-0.06487
  -7   4  10  190.04   11.06  70-0.94038 0.55511-0.75766 0.79613 0.07054 0.57694
  -7   6   5  330.46   11.97  70-0.94050 0.63268-0.75730 0.94998 0.07125 0.25292
  -1  -3  11   51.74   10.67  71-0.93865 0.74626-0.76266 0.49270 0.06051 0.65060
  -1  -2  -8 1488.57   16.37  70-0.93974 0.78623-0.75956 0.56783 0.06675-0.58421
  -1  -2  10  272.90   11.68  71-0.93907 0.78550-0.76151 0.56858 0.06284 0.58392
   1  -7  11    9.13   13.69  71-0.93776 0.74511-0.76506 0.26465 0.05560 0.65487
   2  -8  -8  232.86   11.11  70-0.93989 0.78653-0.75914 0.22073 0.06759-0.58546
   2  -8  10  171.40   15.47  71-0.93762 0.78360-0.76543 0.22659 0.05486 0.59103
   3 -11  -7   40.19    8.41  70-0.94085 0.74943-0.75621 0.02532 0.07340-0.52648
   5 -11   4  128.94   16.56  71-0.93658 0.89833-0.76806 0.11273 0.04941 0.20697
   5 -10   0 1663.04   18.32  70-0.93986 0.94065-0.75922 0.18130 0.06744-0.06920
 -11   8   5  174.24   11.82  71-0.93761 0.39822-0.76556 0.95853 0.05459 0.26991
 -10   7  -5   21.52   20.44  75-0.92707 0.42728-0.78755 0.94299 0.00656-0.32866
 -10   7   7   14.36    7.55  71-0.93830 0.43736-0.76373 0.91881 0.05835 0.39428
 -10   8   0  234.12   11.73  71-0.93716 0.47469-0.76672 0.99830 0.05220-0.05114
  -9   5  10    1.15   10.88  72-0.93731 0.43578-0.76635 0.80438 0.05297 0.59306
  -9   7   5   16.41   10.58  72-0.93675 0.51380-0.76775 0.96136 0.05006 0.27282
  -7   3  11   29.02   10.68  72-0.93661 0.51385-0.76810 0.72995 0.04933 0.66153
  -7   4  -8  175.18   13.94  72-0.93604 0.55066-0.76950 0.80877 0.04640-0.56295
  -5   0 -11   -2.04   10.55  72-0.93655 0.55110-0.76825 0.57515 0.04903-0.75916
  -4   0 -10 1687.42   17.24  72-0.93678 0.62835-0.76767 0.61411 0.05022-0.69637
  -4   2   9   14.42    7.57  71-0.93817 0.70676-0.76408 0.76383 0.05763 0.52490
  -3   2   7  164.65   12.16  71-0.93764 0.78405-0.76548 0.80392 0.05476 0.39825
   0  -5  11   11.96   13.34  72-0.93606 0.74588-0.76946 0.38698 0.04650 0.66565
   0  -2   8  290.21   12.39  71-0.93724 0.86035-0.76651 0.61169 0.05264 0.46415
   1  -4  -7  146.79   11.38  71-0.93692 0.86038-0.76734 0.49873 0.05092-0.50356
   2 -10  -9   86.10   11.91  71-0.93676 0.70655-0.76772 0.07554 0.05012-0.63167
   2  -6  -7   39.20   10.93  71-0.93727 0.86109-0.76645 0.38122 0.05276-0.50566
   2  -4   6  323.06   16.30  72-0.93610 0.93646-0.76934 0.53814 0.04674 0.34090
   3  -8   8   12.05   16.53  73-0.93215 0.85505-0.77810 0.27814 0.02793 0.48898
   3  -6   6  217.63   20.78  73-0.93197 0.93178-0.77847 0.43174 0.02712 0.36065
   5 -14  -2  144.40   14.04  71-0.93775 0.78553-0.76520-0.11923 0.05533-0.18692
   5 -13  -3   17.91   11.57  72-0.93623 0.82108-0.76905-0.03869 0.04735-0.24117
   5 -11  -2  156.97   11.13  71-0.93804 0.90085-0.76443 0.11051 0.05691-0.18829
   5 -10   3  102.74   13.35  72-0.93634 0.93643-0.76876 0.19055 0.04795 0.14445
 -13   9  -1   11.07   11.05  72-0.93430 0.27912-0.77355 0.96665 0.03768-0.10202
 -13   9   2  122.63   12.73  73-0.93404 0.27929-0.77414 0.96757 0.03642 0.09294
  -9   4 -10   10.43   16.17  74-0.93107 0.39178-0.78027 0.74242 0.02300-0.66934
  -9   4  11    0.57   11.05  72-0.93413 0.39507-0.77394 0.73702 0.03684 0.67528
  -7   2  12  173.95   12.24  72-0.93486 0.47218-0.77229 0.65661 0.04036 0.73560
  -6   0 -12  419.28   16.22  73-0.93276 0.47123-0.77688 0.54577 0.03048-0.80597
  -6   4   8  994.09   11.68  72-0.93546 0.62750-0.77091 0.84796 0.04330 0.47477
  -5   4   6  127.06   11.73  72-0.93488 0.70403-0.77226 0.88764 0.04043 0.34838
  -4  -2  13    7.34   11.54  73-0.93367 0.54869-0.77494 0.46779 0.03469 0.80534
  -4   1  10  548.03   12.29  73-0.93289 0.66276-0.77659 0.70031 0.03110 0.61544
  -4   4   1   -8.16   15.95  73-0.93257 0.77874-0.77725 0.93146 0.02966 0.03503
  -3   0  -9    2.48   10.30  73-0.93351 0.70408-0.77527 0.66012 0.03397-0.61450
  -3   3   3    9.26   13.69  72-0.93468 0.82049-0.77270 0.88672 0.03950 0.15330
  -2  -5 -12  214.16   12.02  73-0.93344 0.58799-0.77544 0.31336 0.03361-0.80887
  -1  -5 -11    4.50   10.61  73-0.93382 0.66507-0.77461 0.35111 0.03541-0.74682
   1  -3   7  165.14   13.15  73-0.93401 0.89544-0.77420 0.58246 0.03628 0.41639
   3  -8  -7   20.38   10.31  73-0.93305 0.85643-0.77626 0.27449 0.03181-0.48573
   4 -11  -6  470.49   12.69  72-0.93472 0.82005-0.77261 0.08024 0.03969-0.42882
   4  -9  -5   23.28   10.80  72-0.93495 0.89797-0.77209 0.23309 0.04081-0.36400
 -14   9  -2  120.30   16.64  74-0.92924 0.19771-0.78368 0.93884 0.01549-0.14415
 -13   8   6   72.73   12.93  74-0.93066 0.23764-0.78100 0.89806 0.02152 0.36697
 -12   7   8  146.79    9.66  73-0.93237 0.27776-0.77761 0.85594 0.02902 0.48774
  -4  -1  12  201.05   12.09  74-0.93062 0.58399-0.78108 0.55031 0.02135 0.75459
  -4   0  11    0.69   10.51  73-0.93090 0.62387-0.78054 0.62912 0.02256 0.68996
  -3  -3 -12  264.76   12.55  74-0.93015 0.58395-0.78198 0.43611 0.01934-0.79472
  -2  -3 -11   55.84   10.90  74-0.93069 0.66151-0.78094 0.47305 0.02165-0.73191
  -1  -7 -12  173.74   13.19  73-0.93199 0.58745-0.77839 0.20181 0.02732-0.80278
   0  -7 -11   -2.05    7.90  73-0.93237 0.66457-0.77761 0.23956 0.02902-0.74010
   0  -5 -10 1297.06   14.80  73-0.93172 0.74028-0.77892 0.39337 0.02615-0.67219
   0  -4  10 1650.47   17.49  73-0.93129 0.77660-0.77978 0.47163 0.02425 0.62204
   0  -3   9    2.93   10.39  73-0.93178 0.81594-0.77880 0.54883 0.02641 0.55413
   1  -7 -10   84.50   10.96  74-0.93053 0.73835-0.78126 0.28122 0.02093-0.66737
   1  -6  10  321.41   15.17  74-0.92927 0.77534-0.78361 0.36019 0.01564 0.63029
   3 -10  -8  222.04    9.08  73-0.93237 0.78008-0.77761 0.12333 0.02902-0.54586
   3  -7   7    8.07   16.22  75-0.92439 0.88661-0.79188 0.36891-0.00362 0.45405
   5 -12  -4   81.90   10.87  73-0.93090 0.85544-0.78054 0.04970 0.02256-0.28132
   5 -10  -3   95.26   10.75  74-0.92986 0.93039-0.78253 0.20517 0.01808-0.21271
   5  -9  -1   87.45   10.69  74-0.92994 0.96897-0.78237 0.28195 0.01844-0.08401
   5  -9   2  535.92   17.78  74-0.92757 0.96644-0.78665 0.28545 0.00868 0.11913
 -14   9   1    7.11   14.48  76-0.92422 0.19252-0.79207 0.94438-0.00391 0.06914
 -10   6   8  366.58   12.62  74-0.92859 0.38910-0.78476 0.86213 0.01321 0.50467
  -8   5   8   10.84    7.23  74-0.92931 0.50512-0.78346 0.86073 0.01616 0.50161
  -7   6   2  704.05   14.04  75-0.92672 0.61864-0.78801 0.98094 0.00569 0.12470
  -6   3   9   15.24   10.28  75-0.92707 0.58120-0.78742 0.78809 0.00707 0.57604
  -6   4  -7   30.92   14.67  76-0.92311 0.61499-0.79379 0.87214-0.00803-0.44310
  -6   5   4  588.96   14.04  75-0.92646 0.65711-0.78845 0.94261 0.00466 0.25500
  -4  -3 -13   24.02   12.60  74-0.92717 0.50411-0.78725 0.40177 0.00747-0.84629
  -3  -4  13   17.96   12.29  75-0.92715 0.54259-0.78728 0.36421 0.00740 0.83275
  -3   1   8 1417.38   16.19  75-0.92592 0.73351-0.78935 0.75017 0.00256 0.51501
  -2   1   6 1048.12   15.67  75-0.92667 0.81144-0.78809 0.78759 0.00550 0.38254
  -1  -3 -10  635.46   12.67  74-0.92737 0.73549-0.78691 0.51796 0.00825-0.65514
   0  -2  -7   -1.69   11.22  75-0.92808 0.85314-0.78566 0.63293 0.01113-0.46406
   0  -1  -5    0.71    9.01  74-0.92914 0.89171-0.78378 0.70631 0.01544-0.33789
   1  -9 -11   -3.19   11.84  75-0.92728 0.65833-0.78706 0.13252 0.00789-0.71851
   1  -4   8 1269.81   19.93  75-0.92524 0.84859-0.79046 0.52022-0.00005 0.51665
   2  -7   9   83.84   13.73  75-0.92638 0.81122-0.78859 0.32655 0.00434 0.57715
   5 -12   5  164.71   20.22  75-0.92500 0.84800-0.79084 0.05859-0.00096 0.32159
 -12   8   4   64.87   11.17  75-0.92457 0.30819-0.79161 0.94627-0.00257 0.26242
 -11   7   6  277.52   11.33  76-0.92335 0.34608-0.79351 0.90896-0.00714 0.39822
 -11   8  -1  143.31   13.57  76-0.92076 0.38099-0.79731 0.99038-0.01643-0.04491
 -11   8   2  103.92   10.87  75-0.92510 0.38609-0.79078 0.98399-0.00059 0.13091
  -7   3 -10  220.86   12.56  76-0.92364 0.49912-0.79306 0.75615-0.00606-0.63910
  -7   5   6 1007.64   14.06  75-0.92395 0.57756-0.79259 0.90785-0.00491 0.39400
  -7   6  -1  728.71   18.04  76-0.92153 0.61327-0.79621 0.98923-0.01372-0.04892
  -6   3  -9   11.36   12.29  76-0.92216 0.57534-0.79530 0.79673-0.01148-0.56848
  -2   0  -8  323.97   11.99  76-0.92354 0.76924-0.79322 0.71709-0.00644-0.51056
  -2   1  -6 1035.44   17.17  76-0.92322 0.80751-0.79371 0.79443-0.00763-0.37954
  -2   2   2 9807.74   48.17  75-0.92479 0.84826-0.79127 0.86798-0.00176 0.13101
  -1   1  -2 1369.45   40.06  76-0.92175 0.88355-0.79589 0.83431-0.01292-0.11561
   1  -5  -9   90.36    7.70  75-0.92574 0.81061-0.78974 0.44388 0.00185-0.58422
   1  -5   9   27.45   10.55  76-0.92387 0.80817-0.79272 0.44592-0.00523 0.58651
   2  -9 -10  126.52   11.96  75-0.92454 0.73341-0.79166 0.17685-0.00270-0.64426
   2  -7  -9  114.96   11.07  75-0.92459 0.81017-0.79159 0.33020-0.00252-0.58038
   2  -6   8  998.41   20.35  77-0.91962 0.84351-0.79890 0.41268-0.02041 0.53658
   2  -5   7  526.84   16.91  76-0.92193 0.88428-0.79563 0.48641-0.01229 0.46362
   3  -6  -6  198.73   11.52  75-0.92362 0.92415-0.79310 0.44692-0.00615-0.38216
   3  -5  -4 1011.59   13.13  75-0.92555 0.96461-0.79005 0.52076 0.00113-0.26024
   4 -10  -7  135.36   11.41  75-0.92382 0.84825-0.79279 0.17798-0.00539-0.44810
   4  -7  -4  408.01   12.82  75-0.92403 0.96341-0.79247 0.40758-0.00463-0.25487
   5 -11  -5   34.89   10.84  76-0.92226 0.88448-0.79515 0.14199-0.01112-0.31411
 -11   7  -6  429.93   29.74  80-0.90327 0.32548-0.81744 0.93480-0.07082-0.31562
 -10   5   9   12.67   11.30  76-0.92069 0.34344-0.79739 0.79786-0.01680 0.59948
 -10   7   4  271.41   12.07  77-0.91796 0.41772-0.80110 0.95541-0.02614 0.28722
  -9   6   6  618.01   12.45  76-0.92047 0.45879-0.79769 0.91272-0.01757 0.40844
  -9   7   2 1070.63   15.11  76-0.92130 0.49760-0.79652 0.98912-0.01465 0.14688
  -8   3 -11   40.78   13.69  77-0.91863 0.41803-0.80021 0.72505-0.02388-0.68580
  -8   4   9   11.00   10.12  76-0.92026 0.45829-0.79798 0.79739-0.01829 0.59927
  -6   0  12   31.42   11.65  77-0.91924 0.45764-0.79940 0.56858-0.02183 0.79751
  -6   1  11    0.96   10.43  77-0.91902 0.49571-0.79968 0.64723-0.02255 0.73551
  -6   2  10   39.88   10.47  76-0.92081 0.53655-0.79721 0.71979-0.01636 0.66306
  -5   3   7  543.24   12.62  77-0.91906 0.64992-0.79963 0.83735-0.02242 0.47624
  -4  -1 -12  344.27   12.85  77-0.91867 0.57175-0.80016 0.57097-0.02376-0.75171
  -4   3   5  346.58   12.61  77-0.91904 0.72710-0.79966 0.87625-0.02250 0.34651
  -3  -3  12  251.56   12.01  77-0.91965 0.57382-0.79882 0.45150-0.02039 0.79606
  -3  -1 -11   46.17   10.52  77-0.91839 0.64886-0.80053 0.60969-0.02470-0.68615
  -3   3   0 1586.29   29.71  77-0.91773 0.80277-0.80140 0.91679-0.02692 0.02769
   0  -3  -9   17.49   10.55  76-0.91983 0.80595-0.79858 0.56871-0.01979-0.56061
   2  -4  -6  325.84   12.68  76-0.92025 0.92066-0.79800 0.56811-0.01832-0.37049
   3  -9  -9    7.74   10.85  77-0.91860 0.80503-0.80025 0.22391-0.02398-0.55741
   4 -12  -8   76.72   13.14  77-0.91944 0.76431-0.79911 0.02723-0.02111-0.49957
   4  -8  -6 1658.37   15.99  76-0.91945 0.91926-0.79910 0.33766-0.02108-0.36890
   4  -6   1  114.30   14.90  77-0.91901 0.99625-0.79970 0.49135-0.02261 0.08529
   5 -13  -6  330.67   15.37  77-0.91818 0.80415-0.80081-0.00561-0.02542-0.36532
   6 -14  -1   -1.18   14.85  78-0.91534 0.84454-0.80443-0.04176-0.03475-0.03140
   6 -13   1  143.51   14.56  77-0.91596 0.87916-0.80366 0.03403-0.03275 0.09346
 -10   4  10   75.90   11.34  78-0.91536 0.29943-0.80443 0.72859-0.03461 0.68117
  -9   7  -1   73.08   14.48  78-0.91387 0.49048-0.80623 0.99962-0.03936-0.02551
  -8   1  12  143.15   13.06  78-0.91384 0.33588-0.80626 0.57625-0.03944 0.81545
  -8   3  10   98.06   11.00  78-0.91510 0.41449-0.80474 0.72899-0.03543 0.68214
  -8   6   4  285.90    9.47  77-0.91749 0.53234-0.80173 0.95552-0.02763 0.28808
  -5  -1 -13    7.27   11.68  78-0.91485 0.49196-0.80505 0.53571-0.03624-0.80375
  -3  -2  11   62.21   11.07  78-0.91478 0.60616-0.80514 0.53592-0.03647 0.74812
  -3  -1  10  553.09   13.13  78-0.91395 0.64441-0.80614 0.61419-0.03911 0.68589
  -3   0   9   -4.63    7.32  77-0.91749 0.68584-0.80173 0.68705-0.02763 0.60918
  -2  -1 -10  267.77   11.42  78-0.91328 0.72107-0.80693 0.65269-0.04120-0.60514
   2  -5  -8 2411.86   17.83  78-0.91373 0.87614-0.80639 0.49827-0.03979-0.47744
   2  -3  -4  274.83   14.41  78-0.91518 0.95387-0.80465 0.65071-0.03519-0.22300
   3  -7  -8  185.86   10.95  78-0.91372 0.87675-0.80641 0.38310-0.03982-0.47745
   4  -6  -2  322.61   12.42  77-0.91727 0.99484-0.80201 0.49410-0.02835-0.10212
   5  -9  -4  444.67   11.95  77-0.91524 0.95407-0.80457 0.30409-0.03500-0.22510
   6 -13  -2  385.55   13.41  77-0.91591 0.87915-0.80374 0.03477-0.03281-0.09963
   6 -12   0  204.82   11.52  77-0.91530 0.91649-0.80450 0.11187-0.03480 0.03176
 -13   8   3   14.08   11.20  78-0.91059 0.21803-0.81012 0.92767-0.04967 0.24468
 -12   8   1   13.44   13.16  79-0.90808 0.29277-0.81282 0.96788-0.05715 0.12307
 -11   6   7   35.43   10.96  79-0.91003 0.29458-0.81073 0.84997-0.05135 0.50585
  -8   2  11   48.26    8.19  78-0.91284 0.37370-0.80756 0.65513-0.04274 0.75402
  -6   2 -11   24.86   13.37  79-0.90818 0.52307-0.81272 0.73561-0.05686-0.65272
  -5   3  -8 2431.29   25.38  79-0.90982 0.63963-0.81096 0.85021-0.05197-0.46378
  -2  -5  12   14.40   11.54  78-0.91146 0.56428-0.80915 0.34697-0.04702 0.82200
  -2  -4 -13   -2.00   11.46  79-0.90979 0.60111-0.81099 0.42467-0.05206-0.78621
  -1  -7  12  109.56   13.18  79-0.91099 0.56487-0.80967 0.23303-0.04846 0.82297
  -1   0   5    0.86   12.54  78-0.91168 0.83665-0.80889 0.77146-0.04633 0.36519
  -1   1   1    6.65   24.15  78-0.91219 0.87487-0.80831 0.84591-0.04478 0.10793
   0  -6 -12   55.81   11.23  78-0.91215 0.68252-0.80836 0.34617-0.04489-0.73110
   1  -8 -12  192.11   12.73  79-0.90978 0.67935-0.81100 0.23480-0.05210-0.72426
   3  -4  -2  868.89   17.81  79-0.90908 0.98619-0.81175 0.61987-0.05418-0.07607
   5  -8  -2 1840.45   18.03  78-0.91118 0.98885-0.80946 0.38551-0.04787-0.08181
   5  -8   1  167.02   14.50  79-0.90821 0.98573-0.81268 0.38898-0.05676 0.11861
   6 -14   2   45.16   15.14  78-0.91045 0.83418-0.81026-0.03578-0.05007 0.17739
   6 -12  -3   12.56   10.16  78-0.91030 0.91049-0.81043 0.11825-0.05053-0.14359
   6 -11  -1    0.64   12.49  79-0.90835 0.94766-0.81254 0.19651-0.05636-0.00862
 -12   7   5  153.25   11.88  80-0.90525 0.25075-0.81561 0.89319-0.06454 0.39018
 -12   8  -2  305.18   15.62  80-0.90413 0.28727-0.81672 0.97183-0.06772-0.05879
  -9   5   7    5.21   10.28  80-0.90490 0.40426-0.81596 0.85522-0.06554 0.51823
  -7   2 -12    4.40   13.52  80-0.90260 0.44157-0.81817 0.70381-0.07198-0.70227
  -7   4   7   11.40   10.59  79-0.90739 0.52317-0.81345 0.85341-0.05838 0.50949
  -5   2 -10   20.47    9.81  80-0.90528 0.59660-0.81559 0.77701-0.06447-0.58113
  -5   2   8 2454.07   18.03  80-0.90549 0.59805-0.81537 0.77594-0.06385 0.58234
  -2   0   7    8.44    7.32  79-0.90812 0.75245-0.81268 0.73699-0.05623 0.50986
  -1  -4 -12  204.41    8.63  79-0.90837 0.67729-0.81242 0.46724-0.05552-0.72045
   0  -4 -11   12.93   10.28  80-0.90434 0.74995-0.81651 0.50842-0.06713-0.64314
   1  -6 -11   13.46    7.60  79-0.90837 0.75582-0.81242 0.38886-0.05552-0.65482
   1  -3  -8 1426.18   16.06  80-0.90390 0.86498-0.81694 0.62508-0.06837-0.44939
   2  -8 -11   68.76   11.61  79-0.90588 0.75278-0.81499 0.27706-0.06276-0.64868
   4 -11  -9   24.59   11.81  79-0.90665 0.79321-0.81421 0.12264-0.06053-0.52156
   4  -9  -8  288.06   11.66  79-0.90714 0.86923-0.81370 0.27580-0.05910-0.46002
   5 -12  -7   70.18    8.78  79-0.90812 0.83356-0.81268 0.08313-0.05623-0.39775
   5 -10  -6  110.01    8.28  79-0.90812 0.90879-0.81268 0.23585-0.05623-0.33376
   6 -14  -4   21.85   12.56  79-0.90696 0.83247-0.81389-0.03260-0.05964-0.20028
 -11   5   8  267.20   12.34  81-0.89941 0.24423-0.82104 0.78508-0.08054 0.59620
  -6   4   5   37.88   11.30  81-0.89900 0.59110-0.82139 0.89981-0.08161 0.40471
  -6   5   1  534.80   13.97  81-0.89947 0.63014-0.82098 0.97576-0.08036 0.14377
  -5  -2  12  157.28   12.43  80-0.90198 0.44127-0.81870 0.47192-0.07355 0.84919
  -5   4   3   46.89   11.71  80-0.90209 0.67160-0.81860 0.93389-0.07326 0.26783
  -2  -4  11   12.09   10.83  81-0.90047 0.59255-0.82009 0.43658-0.07768 0.78893
  -1  -1  -9  261.31   12.09  81-0.90030 0.78504-0.82024 0.70384-0.07812-0.50378
  -1   0  -7    9.02   10.78  81-0.89967 0.82290-0.82080 0.78241-0.07983-0.37222
   1  -2  -6 1016.44   15.55  80-0.90252 0.90270-0.81820 0.70337-0.07208-0.31598
   2  -6 -10   37.60   10.78  81-0.89986 0.82329-0.82063 0.43478-0.07931-0.56712
   3  -4   1  176.11   18.29  81-0.89658 0.97384-0.82346 0.63130-0.08799 0.15300
   6 -13  -5   83.54   12.57  80-0.90072 0.86388-0.81986 0.05131-0.07700-0.24934
 -14   8   2   49.59   12.49  81-0.89619 0.12627-0.82376 0.90193-0.08894 0.21769
 -13   8  -3   23.18   14.11  82-0.89176 0.19893-0.82728 0.94471-0.10021-0.09324
 -13   8   0   77.54   14.30  82-0.89189 0.19857-0.82718 0.94408-0.09989 0.10045
 -11   4   9   10.77   11.84  82-0.89309 0.19988-0.82625 0.71242-0.09687 0.67888
 -11   7   3   23.30   10.64  81-0.89492 0.31752-0.82480 0.94190-0.09222 0.28677
 -10   6   5  -14.37   10.23  82-0.89491 0.35581-0.82480 0.90305-0.09224 0.41589
 -10   7   1    4.21   10.16  82-0.89390 0.39294-0.82562 0.98082-0.09483 0.16068
  -9   4   8  249.89   11.61  82-0.89344 0.35407-0.82598 0.78839-0.09599 0.61389
  -7  -1  12  149.08   13.85  82-0.89317 0.31579-0.82619 0.48074-0.09667 0.87262
  -7   3   8  180.40   10.84  82-0.89484 0.47083-0.82486 0.78724-0.09243 0.61031
  -5  -1  11   11.24   10.61  81-0.89616 0.47288-0.82379 0.55540-0.08903 0.80038
  -5   0  10 1300.06   15.16  82-0.89428 0.50933-0.82531 0.63369-0.09386 0.74088
  -5   1   9   83.76   11.16  81-0.89697 0.54947-0.82311 0.70907-0.08693 0.66814
  -4   2  -9   12.15   12.97  82-0.89203 0.66149-0.82707 0.82763-0.09954-0.48225
  -4   2   6  312.53   12.72  82-0.89366 0.66277-0.82580 0.82632-0.09543 0.48349
  -3  -2 -13   64.19   11.77  81-0.89574 0.58944-0.82413 0.55379-0.09011-0.75017
  -3   2   4  296.53   14.80  82-0.89367 0.74036-0.82579 0.86479-0.09540 0.35376
  -2  -3  10    5.64    9.87  82-0.89290 0.62349-0.82640 0.51977-0.09734 0.74374
  -2  -2 -12  583.17   13.33  81-0.89492 0.66482-0.82480 0.59283-0.09221-0.68355
  -2  -1   8 1518.50   16.30  81-0.89538 0.70239-0.82442 0.67098-0.09104 0.60812
  -1  -6  11   16.63   13.63  82-0.89204 0.58477-0.82706 0.32782-0.09951 0.80993
   0  -8  11    1.69   12.17  82-0.89491 0.58723-0.82480 0.20908-0.09224 0.80332
   0   0  -3   10.10   18.82  82-0.89295 0.89379-0.82637 0.82602-0.09724-0.09346
   1  -4 -10  562.29   12.51  82-0.89340 0.81714-0.82601 0.55631-0.09609-0.55051
   3  -8 -10  130.96    8.43  81-0.89753 0.82253-0.82264 0.32108-0.08546-0.55972
   4  -7  -7    3.62   10.42  82-0.89394 0.93378-0.82559 0.44115-0.09473-0.35709
   4  -6  -5   41.49   11.57  81-0.89496 0.97257-0.82477 0.51644-0.09212-0.23015
   5 -11  -8  338.48   12.90  82-0.89430 0.85684-0.82530 0.17087-0.09380-0.42270
   6 -11  -4  128.00   11.10  81-0.89743 0.93804-0.82272 0.20665-0.08571-0.17149
   6 -10  -2  801.89   14.11  81-0.89484 0.97238-0.82486 0.28510-0.09242-0.03586
 -14   8  -4   17.10   15.19  83-0.88648 0.11771-0.83114 0.91018-0.11313-0.14411
 -13   7   4   14.28   11.55  83-0.88672 0.15451-0.83097 0.87060-0.11255 0.37197
 -12   6   6  312.29   12.83  83-0.88884 0.19604-0.82947 0.83121-0.10744 0.49608
  -8   5   5   66.90   10.81  82-0.89113 0.46733-0.82778 0.90501-0.10183 0.42546
  -8   6   1  243.65   12.12  83-0.88798 0.50333-0.83008 0.98469-0.10952 0.17428
  -7   0  11    9.05   11.24  82-0.88842 0.35161-0.82977 0.56417-0.10847 0.82193
  -7   2   9   94.16   10.91  83-0.88702 0.42461-0.83076 0.71587-0.11183 0.69421
  -5   1 -12  345.28   13.15  83-0.88816 0.54140-0.82996 0.71412-0.10909-0.66638
  -4  -4  12   31.04   11.54  83-0.88780 0.42641-0.83021 0.36907-0.10996 0.88637
  -2  -2   9   15.41   10.87  82-0.89050 0.65862-0.82825 0.59791-0.10339 0.68534
  -1  -2 -11  102.53   11.31  83-0.88839 0.73434-0.82979 0.63679-0.10854-0.60277
   0  -1   4 2849.14   27.60  83-0.88937 0.85110-0.82908 0.75215-0.10614 0.36441
   3  -5  -7  509.14   12.71  82-0.89082 0.93043-0.82801 0.55831-0.10258-0.35019
   4 -10 -10   70.98   11.55  83-0.88888 0.81303-0.82944 0.21341-0.10735-0.53879
   5  -9  -7   24.79    9.90  83-0.88822 0.92671-0.82992 0.32856-0.10896-0.34305
   5  -8  -5   67.76    8.03  82-0.89225 0.97027-0.82692 0.40371-0.09902-0.22396
   6 -12  -6  360.57   13.08  82-0.88937 0.89145-0.82908 0.13711-0.10614-0.28230
   6 -12   3   14.18   16.14  83-0.88306 0.88388-0.83344 0.14108-0.12117 0.31422
   6 -11   2  155.04   14.35  82-0.88870 0.92800-0.82957 0.21356-0.10778 0.23621
 -14   8  -1   12.98   14.20  84-0.88073 0.11107-0.83492 0.91502-0.12658 0.06296
 -10   7  -2  554.17   16.01  84-0.87844 0.37794-0.83633 0.99093-0.13177 0.00311
  -9   1  11    4.47    8.38  83-0.88615 0.23070-0.83136 0.56228-0.11396 0.82525
  -9   2  10  125.17   11.64  83-0.88404 0.26784-0.83279 0.64119-0.11893 0.76537
  -9   3   9   23.61    7.76  83-0.88615 0.30803-0.83136 0.71649-0.11396 0.69564
  -9   6   3  385.82   12.22  83-0.88491 0.42285-0.83221 0.94872-0.11691 0.31119
  -7   1  10   80.73   10.85  83-0.88442 0.38354-0.83254 0.64071-0.11805 0.76447
  -7   5   3  532.02   13.03  83-0.88553 0.53899-0.83179 0.94799-0.11544 0.30943
  -6   1 -13   13.66   11.78  83-0.88343 0.46136-0.83319 0.68015-0.12036-0.71922
  -6   5  -2 2799.80   32.58  84-0.87755 0.60865-0.83686 0.99129-0.13376 0.00500
  -4   1 -11   59.78   10.99  83-0.88485 0.61616-0.83225 0.75575-0.11704-0.59378
  -1  -1   6 1018.54   16.38  84-0.88198 0.76684-0.83413 0.71872-0.12372 0.51134
   0  -5 -13   13.95   11.45  84-0.88206 0.68886-0.83408 0.44772-0.12354-0.71511
   3  -6  -9   20.02   10.09  83-0.88398 0.88489-0.83283 0.48624-0.11909-0.46330
   3  -4  -5  342.01   13.17  83-0.88372 0.96145-0.83300 0.64044-0.11970-0.20328
   4  -8  -9    1.63   10.42  83-0.88343 0.88388-0.83319 0.37070-0.12036-0.46112
   5  -7  -3  544.56   13.32  84-0.88132 0.99758-0.83455 0.48810-0.12524-0.06911
   6 -10   1  132.41   13.75  84-0.88113 0.95886-0.83467 0.29559-0.12566 0.18938
 -12   5   7   51.69   11.67  85-0.87652 0.14552-0.83744 0.76238-0.13590 0.58819
 -10   5   6  113.08   11.10  85-0.87571 0.29840-0.83791 0.83923-0.13770 0.52617
  -4  -3  11   40.97   11.25  85-0.87427 0.45069-0.83872 0.45472-0.14085 0.85227
  -4   3  -7  142.44   14.31  85-0.87093 0.67870-0.84054 0.91775-0.14804-0.30457
  -2   2  -1    0.38   33.91  86-0.86879 0.79292-0.84165 0.91790-0.15257 0.08967
  -1  -5  10  292.78   12.59  85-0.87571 0.60645-0.83790 0.41514-0.13769 0.78415
   0  -1  -8  345.58   11.62  85-0.87467 0.83704-0.83850 0.76165-0.13997-0.37675
   1  -9  10  133.88   13.52  85-0.87716 0.60799-0.83706 0.18428-0.13448 0.78148
   1  -5 -12  196.40   11.66  85-0.87498 0.76097-0.83832 0.49183-0.13929-0.63613
   1  -1  -1    3.09   24.86  84-0.87875 0.91634-0.83612 0.79911-0.13094 0.06778
   2  -7 -12  171.96   12.45  84-0.87873 0.76466-0.83613 0.37505-0.13098-0.64488
   2  -4  -9   23.05   10.68  85-0.87546 0.87540-0.83805 0.60695-0.13825-0.44212
   5  -7   0  848.04   18.44  85-0.87369 0.98984-0.83904 0.49273-0.14210 0.14154
   6 -10  -5    6.26   10.78  84-0.88000 0.95820-0.83535 0.29541-0.12811-0.19431
   7 -14  -3   33.48   12.22  84-0.87742 0.87965-0.83691 0.02996-0.13390-0.06126
   7 -13  -1  138.32   14.83  85-0.87295 0.91299-0.83945 0.10865-0.14371 0.07855
 -14   7   3   50.57   12.28  86-0.86979 0.06084-0.84119 0.84233-0.15031 0.34492
 -13   6   5   69.78   11.69  86-0.86802 0.09828-0.84209 0.80545-0.15403 0.47869
 -12   4   8  150.95   13.07  86-0.86958 0.09975-0.84129 0.68843-0.15073 0.66906
 -12   7   2   40.89   10.82  86-0.87058 0.21628-0.84077 0.91900-0.14862 0.27867
  -8   4   6 1517.02   15.60  86-0.86961 0.40725-0.84128 0.84199-0.15068 0.53960
  -6   3   6  206.07    8.68  85-0.87419 0.52795-0.83881 0.83939-0.14086 0.52889
  -4   1   7  132.10    8.53  85-0.87419 0.60494-0.83881 0.76226-0.14086 0.59313
  -3   1 -10  271.08   11.86  85-0.87287 0.68128-0.83955 0.80105-0.14373-0.50272
  -2  -3 -14  108.40   13.21  86-0.86917 0.59995-0.84150 0.53353-0.15160-0.75316
   0  -7  10  122.92   13.93  86-0.86807 0.59893-0.84206 0.30366-0.15391 0.80043
   0  -2 -10   78.80    7.73  85-0.87387 0.79743-0.83899 0.68478-0.14156-0.50469
   1  -1  -4 2836.02   25.58  86-0.87015 0.90904-0.84100 0.80224-0.14953-0.10859
   2  -3  -7  177.47    8.95  85-0.87354 0.91311-0.83918 0.68552-0.14227-0.30987
   3  -7 -11   51.15   11.09  86-0.86883 0.83031-0.84168 0.41745-0.15233-0.55779
   4  -5  -3   45.26    8.53  85-0.87387 0.98985-0.83899 0.60841-0.14156-0.05251
   5 -10  -9   23.17    8.34  85-0.87354 0.87648-0.83918 0.26296-0.14227-0.43808
   6 -11  -7   33.10   11.14  85-0.87256 0.91339-0.83971 0.22427-0.14439-0.30805
   6  -9  -3  391.05   12.45  85-0.87289 0.98975-0.83954 0.37776-0.14368-0.05049
   7 -14   0   94.53   12.64  85-0.87086 0.87343-0.84062 0.03372-0.14803 0.14731
   7 -13  -4   25.00   11.60  85-0.87058 0.91142-0.84077 0.11071-0.14862-0.10937
 -11   6   4  111.53   11.07  86-0.86653 0.25001-0.84278 0.88231-0.15710 0.41685
 -11   7   0  457.85   12.69  87-0.86331 0.28525-0.84433 0.96078-0.16372 0.16414
 -10   4   7  112.48   11.07  87-0.86211 0.24587-0.84488 0.76886-0.16614 0.61973
  -8   6  -2  776.58   18.29  87-0.86312 0.47784-0.84441 0.99912-0.16410 0.03501
  -5   4  -6 3569.84   43.17  88-0.85677 0.62576-0.84720 0.96293-0.17674-0.21116
  -4  -2  10   35.67   10.81  87-0.86413 0.47938-0.84394 0.53657-0.16203 0.80763
  -4   0 -13   -4.94   10.92  87-0.86465 0.55788-0.84369 0.69064-0.16097-0.68007
  -4   0   8  674.94   13.28  87-0.86352 0.55559-0.84423 0.69058-0.16329 0.68095
  -3   0 -12  110.92   11.09  87-0.86272 0.63165-0.84460 0.72886-0.16491-0.61094
  -3   2  -8 1448.82   18.31  87-0.86305 0.70919-0.84444 0.88280-0.16424-0.35289
  -2   2  -4 4868.76   42.89  87-0.86336 0.78680-0.84430 0.92111-0.16360-0.09466
  -1  -4   9    8.41   10.04  87-0.86345 0.63220-0.84426 0.49842-0.16343 0.74516
  -1  -3 -13   26.41    8.71  86-0.86721 0.67621-0.84245 0.57324-0.15569-0.68487
  -1  -2   7  181.33   11.27  87-0.86394 0.70999-0.84403 0.65146-0.16243 0.61477
  -1   1  -5   -0.07   13.32  87-0.86171 0.82484-0.84506 0.88295-0.16695-0.15418
   2 -10   9   14.40   16.55  88-0.85740 0.62712-0.84693 0.15419-0.17550 0.75652
   2  -5 -11   22.73   10.63  87-0.86275 0.82524-0.84458 0.53651-0.16484-0.54660
   4  -9 -11    1.64   11.16  86-0.86414 0.82738-0.84394 0.30524-0.16203-0.54845
   6  -9   0  939.64   18.52  87-0.86254 0.97862-0.84468 0.38211-0.16526 0.16452
   7 -12  -2   46.82   11.12  86-0.86572 0.94514-0.84318 0.18951-0.15879 0.02832
 -13   5   6  273.96   13.76  88-0.85422 0.04597-0.84827 0.73416-0.18167 0.57029
 -10   3   8  184.12   11.89  88-0.85422 0.19926-0.84827 0.69482-0.18167 0.69925
  -8  -1  11    5.18   11.53  88-0.85674 0.20102-0.84724 0.46166-0.17677 0.88664
  -8   3   7   25.30   10.45  88-0.85532 0.35510-0.84783 0.77300-0.17954 0.63379
  -6  -2  11   50.02    8.34  87-0.86029 0.32126-0.84572 0.46102-0.16976 0.88121
  -6   2   7   23.47   11.01  87-0.85696 0.47200-0.84715 0.77111-0.17634 0.62891
  -5   3   4 1033.54   15.29  87-0.85847 0.58945-0.84651 0.88566-0.17337 0.43216
  -4  -1   9   79.15    7.57  87-0.86029 0.51373-0.84572 0.61500-0.16976 0.75154
  -4   3   2  873.23   17.31  87-0.85958 0.66778-0.84603 0.92341-0.17118 0.30047
  -3  -5  11   40.92   11.62  88-0.85674 0.43460-0.84724 0.34880-0.17677 0.88753
  -3   1   5  601.64   14.60  88-0.85422 0.66216-0.84827 0.81026-0.18167 0.50492
  -1  -3   8 1209.94   16.22  87-0.85868 0.66641-0.84642 0.57696-0.17297 0.68998
   0  -3 -12  664.89   13.64  87-0.85955 0.74527-0.84605 0.61547-0.17124-0.60475
   2  -2  -2 9540.55   47.84  87-0.85888 0.93625-0.84634 0.76911-0.17257 0.04371
   4 -12   7   19.63   23.00  90-0.83536 0.68252-0.85466 0.08537-0.21630 0.66838
   4  -6  -8  989.68   13.83  87-0.85780 0.93594-0.84680 0.53876-0.17470-0.34269
   4  -5   0 3737.10   30.08  87-0.85648 0.97243-0.84735 0.61610-0.17729 0.17711
   5  -8  -8    1.44   10.66  87-0.85924 0.93744-0.84618 0.42232-0.17186-0.34477
   5  -7  -6  944.30   14.13  87-0.85955 0.97622-0.84604 0.49943-0.17123-0.21684
   6 -13   4   24.23   18.72  88-0.85033 0.81207-0.84977 0.08003-0.18909 0.44637
   6  -9  -6  659.30   13.27  88-0.85509 0.97157-0.84792 0.38583-0.17999-0.20816
   7 -12  -5  154.52   12.55  87-0.85782 0.93692-0.84679 0.19316-0.17467-0.14951
 -14   6   4   36.40   12.12  89-0.84884 0.00171-0.85031 0.77484-0.19187 0.45095
 -13   7   1  150.49   11.85  89-0.84882 0.11712-0.85032 0.89010-0.19190 0.25687
 -11   7  -3   79.31   13.01  89-0.84368 0.26560-0.85210 0.96807-0.20140 0.00750
 -10   2   9   74.12    8.67  88-0.85273 0.15933-0.84885 0.61868-0.18450 0.76704
 -10   6   2  684.24   13.73  89-0.84718 0.30791-0.85091 0.92892-0.19497 0.32466
  -9   5   4  437.52   11.97  88-0.85156 0.35128-0.84930 0.88888-0.18673 0.44623
  -8   0  10  142.24   11.89  89-0.84908 0.23331-0.85023 0.54398-0.19141 0.83829
  -7   4   4  401.25   13.05  89-0.84645 0.46148-0.85116 0.89050-0.19631 0.45501
  -6  -1  10   73.25   10.79  88-0.85025 0.34940-0.84979 0.54167-0.18921 0.83581
  -6   1   8  953.59   13.98  89-0.84757 0.42378-0.85077 0.69732-0.19425 0.71167
  -2  -7  11   12.19   12.34  89-0.84755 0.42552-0.85078 0.23688-0.19427 0.90429
  -2   0 -11    7.95    9.98  89-0.84979 0.69752-0.84997 0.77387-0.19008-0.52139
  -2   1  -9  239.96   11.79  89-0.84778 0.73259-0.85069 0.85017-0.19385-0.38779
  -2   1   3 1590.10   23.66  89-0.84835 0.73325-0.85049 0.85077-0.19279 0.38632
   0   0  -6 7931.76   34.73  89-0.84782 0.84834-0.85068 0.85024-0.19377-0.19360
   1  -2  -9  254.33   11.62  89-0.84813 0.84856-0.85057 0.73453-0.19319-0.38865
   1  -2   3 1608.71   32.33  89-0.84639 0.84665-0.85118 0.73598-0.19643 0.38996
   3 -11   8  139.55   18.63  90-0.83894 0.64668-0.85361 0.12289-0.20995 0.72657
   4  -7 -10  201.09   11.14  88-0.84976 0.88951-0.84998 0.46528-0.19014-0.45671
   4  -5  -6  122.83   11.91  88-0.85090 0.96719-0.84955 0.61838-0.18799-0.20019
   5  -9 -10   21.95   11.20  89-0.84719 0.88637-0.85090 0.34989-0.19494-0.45119
   6 -10  -8  427.95   13.04  88-0.84977 0.92876-0.84997 0.31186-0.19012-0.32764
   7 -11  -3   23.41   10.56  88-0.85135 0.97006-0.84938 0.27341-0.18713-0.00780
 -12   6   3    5.73   10.54  90-0.83836 0.14630-0.85367 0.85506-0.21090 0.40608
 -11   5   5   16.33   10.57  89-0.84414 0.18896-0.85184 0.81422-0.20048 0.52424
  -9   6   0  873.38   16.60  90-0.83874 0.37675-0.85356 0.96982-0.21023 0.21075
  -8   1   9   30.23   10.86  89-0.84324 0.26635-0.85214 0.62126-0.20212 0.78222
  -8   2   8  204.64    8.60  89-0.84604 0.30670-0.85120 0.69795-0.19700 0.71479
  -6   0   9    3.30    7.73  89-0.84604 0.38395-0.85120 0.62141-0.19700 0.77889
  -5   4   0 3763.47   29.14  89-0.84316 0.61267-0.85217 0.96780-0.20227 0.20223
  -3  -1 -14  385.92   14.44  90-0.84027 0.57145-0.85309 0.66089-0.20749-0.69678
   0  -6   9   -2.91   10.42  90-0.84242 0.61188-0.85241 0.39092-0.20361 0.78434
   0  -2   5    4.23   12.20  90-0.84028 0.76438-0.85308 0.70155-0.20747 0.52800
   1  -8   9   29.26   13.79  90-0.83809 0.60739-0.85375 0.27614-0.21138 0.79332
   1  -3 -11   94.76   10.76  89-0.84452 0.80699-0.85171 0.65896-0.19978-0.51144
   2  -6 -13   35.75   11.88  89-0.84169 0.76583-0.85264 0.46764-0.20493-0.63590
   2  -2  -5    9.04    8.67  89-0.84604 0.92416-0.85120 0.77369-0.19700-0.12563
   3  -5 -10   14.64   10.24  89-0.84207 0.88224-0.85252 0.58337-0.20424-0.44131
   3  -4  -8 1252.17   14.72  89-0.84296 0.92086-0.85223 0.65949-0.20264-0.31456
   5  -6  -4  564.77   14.13  90-0.83875 0.99361-0.85355 0.58410-0.21020-0.04851
   6  -8  -4  300.25   11.70  89-0.84260 0.99789-0.85235 0.46728-0.20329-0.05549
   7 -12   1  177.36   14.95  90-0.83476 0.91362-0.85472 0.20103-0.21726 0.28024
   7 -11  -6  250.65   12.01  90-0.83914 0.95649-0.85344 0.27669-0.20951-0.17906
 -14   7   0   84.41   12.52  91-0.83240 0.02396-0.85537 0.85691-0.22132 0.22174
 -12   7  -1  166.12   11.83  90-0.83527 0.18031-0.85458 0.93219-0.21632 0.15236
  -8   5   2 1700.61   17.40  91-0.83125 0.40770-0.85567 0.93321-0.22330 0.35316
  -6   4   2  317.15   12.95  91-0.83125 0.52342-0.85567 0.93320-0.22330 0.35302
  -5  -4  11    2.60   12.03  91-0.83405 0.29374-0.85492 0.35373-0.21846 0.92534
  -3  -4  10  204.87   11.59  90-0.83709 0.45211-0.85405 0.43059-0.21313 0.85968
  -2  -1 -13   25.55   11.37  90-0.83681 0.64628-0.85413 0.70134-0.21362-0.62584
   0  -4 -14  153.90   12.87  90-0.83642 0.68416-0.85425 0.54743-0.21431-0.69003
   3  -3  -3    0.72   13.75  91-0.83523 0.95175-0.85459 0.73995-0.21639 0.02294
   4  -8 -12   41.24   11.44  91-0.83175 0.83344-0.85554 0.39336-0.22244-0.55288
   6  -8  -1  229.39   12.03  91-0.83299 0.98740-0.85521 0.47006-0.22029 0.15503
   7 -12  -8  155.19   13.41  91-0.83178 0.91077-0.85553 0.20215-0.22240-0.29407
   7 -11   0  493.82   15.72  91-0.83287 0.94875-0.85524 0.27740-0.22051 0.21975
   7 -10  -4  286.36   11.45  91-0.83144 0.98688-0.85562 0.35573-0.22297-0.03606
 -12   7  -4   70.21   13.88  92-0.81821 0.16376-0.85876 0.93649-0.24528-0.01301
 -11   4   6  385.31   10.09  91-0.82974 0.13610-0.85615 0.74156-0.22608 0.61462
  -9   4   5   20.07   10.76  92-0.82608 0.28714-0.85704 0.81947-0.23228 0.55594
  -9   6  -6  189.09   23.23  95-0.79846 0.33703-0.86191 0.97820-0.27614-0.11219
  -7   5   0  797.84   15.70  91-0.82664 0.48023-0.85691 0.97277-0.23134 0.23188
  -5   2   5  234.48   12.44  92-0.82402 0.51677-0.85752 0.81948-0.23572 0.55942
  -3  -3   9    6.68   10.44  92-0.82237 0.47710-0.85789 0.51238-0.23847 0.81962
  -3   0   6 3524.92   22.20  91-0.82747 0.59685-0.85671 0.74133-0.22995 0.61775
  -1  -1 -12   89.22   11.24  91-0.82608 0.71139-0.85704 0.74132-0.23228-0.54377
  -1   0 -10    2.73   10.06  92-0.82608 0.75143-0.85704 0.81982-0.23228-0.41501
   0  -5   8  223.46   12.09  92-0.82377 0.63145-0.85758 0.47232-0.23615 0.75337
   1  -4 -13   32.04   11.17  91-0.82853 0.75274-0.85645 0.58693-0.22815-0.61215
   1  -1  -7   -1.57   11.23  91-0.82853 0.86780-0.85645 0.81776-0.22815-0.22396
   3  -6 -12  241.66   11.91  91-0.82845 0.83021-0.85647 0.51050-0.22828-0.54712
   5  -6  -1  540.12   14.23  92-0.82430 0.97857-0.85746 0.58763-0.23526 0.17017
   7 -13   2  373.95   18.09  92-0.82265 0.86175-0.85783 0.12680-0.23801 0.36600
   8 -14  -2   55.96   12.44  92-0.82476 0.90217-0.85735 0.08790-0.23449 0.10454
 -13   6   2  296.85   13.27  93-0.81407 0.04378-0.85955 0.82194-0.25211 0.38212
 -13   7  -2  313.99   16.01  93-0.81504 0.08342-0.85938 0.89871-0.25056 0.12188
 -12   5   4   56.64   11.34  93-0.81444 0.08281-0.85949 0.78311-0.25153 0.51078
 -11   2   8  122.14    9.19  92-0.82161 0.05172-0.85806 0.59002-0.23989 0.75765
 -11   3   7   34.07    7.96  92-0.82244 0.09069-0.85788 0.66660-0.23852 0.69155
  -7   3   5  183.86   11.42  93-0.81745 0.39472-0.85892 0.82121-0.24668 0.57053
  -5  -3  10  119.98   11.66  93-0.81783 0.31755-0.85884 0.43573-0.24606 0.89258
  -3  -2   8 2302.89   18.85  93-0.81445 0.50704-0.85949 0.59033-0.25151 0.76887
  -3  -1   7  130.16   12.14  93-0.81529 0.54661-0.85933 0.66733-0.25017 0.70265
  -2  -6  10  160.95   11.83  93-0.81751 0.43253-0.85890 0.32047-0.24658 0.89319
   0  -4   7    9.06   13.68  94-0.81020 0.65419-0.86023 0.55134-0.25825 0.71003
   0  -3   6 1928.24   20.35  93-0.81638 0.70135-0.85912 0.62806-0.24841 0.63614
   2  -3 -10  253.42   11.39  92-0.81901 0.85837-0.85860 0.70485-0.24414-0.40240
   3  -3  -6 1913.47   17.89  92-0.82076 0.93688-0.85824 0.74289-0.24128-0.14682
   5  -7  -9   91.95    8.07  92-0.82161 0.93867-0.85806 0.51264-0.23989-0.34190
   5  -6  -7   65.35   11.12  93-0.81688 0.97135-0.85903 0.58938-0.24760-0.20561
   6  -9  -9  142.22   12.11  92-0.82035 0.93724-0.85833 0.39697-0.24195-0.33991
   6  -8  -7   25.60    7.26  92-0.82202 0.97692-0.85797 0.47314-0.23920-0.21390
   7 -10  -1   -1.84   10.45  93-0.81762 0.97228-0.85888 0.35870-0.24640 0.18146
   8 -13  -3    5.23   11.54  93-0.81862 0.93639-0.85868 0.16659-0.24478 0.05012
 -14   7  -3   17.79   14.86  94-0.80520-0.00233-0.86107 0.86320-0.26583 0.07183
 -13   7  -5   57.96   15.11  94-0.80682 0.07647-0.86082 0.90055-0.26332-0.06083
 -11   6   1    4.52    9.96  94-0.80919 0.19234-0.86045 0.89847-0.25963 0.32512
 -10   5   3   95.49   11.38  94-0.80919 0.23165-0.86045 0.86183-0.25963 0.45288
  -9   0   9   20.52   11.42  94-0.80919 0.11755-0.86045 0.51649-0.25963 0.84109
  -9   3   6  211.72   11.22  93-0.80944 0.23161-0.86041 0.74564-0.25925 0.64658
  -7  -2  10  101.30    8.70  93-0.81393 0.19839-0.85963 0.43769-0.25213 0.89891
  -6   3 -12  255.28   15.34  94-0.80310 0.45837-0.86137 0.86082-0.26907-0.50774
  -1  -8  10  136.91   13.06  94-0.80954 0.42350-0.86039 0.20695-0.25908 0.90556
  -1  -2 -14  172.20   12.84  93-0.80897 0.65655-0.86049 0.66710-0.25997-0.64486
   2  -9   8  572.71   19.49  95-0.80025 0.60738-0.86175 0.24613-0.27339 0.79119
   2  -4 -12  515.14   12.93  93-0.81255 0.81392-0.85988 0.62923-0.25434-0.52131
   2  -2  -8  300.36   12.78  94-0.80592 0.88405-0.86096 0.78264-0.26472-0.25181
   4  -6 -11    4.81   10.80  94-0.80701 0.88592-0.86080 0.55270-0.26303-0.44654
   4  -5  -9   19.70   10.40  93-0.81003 0.92659-0.86031 0.62972-0.25832-0.32331
   4  -4  -4 1323.46   17.05  93-0.81135 0.96592-0.86009 0.70635-0.25623-0.00222
   5  -8 -11   41.53   11.42  93-0.81222 0.89053-0.85994 0.43665-0.25486-0.45551
   7 -11  -9   17.16   11.50  93-0.80866 0.92474-0.86054 0.28269-0.26046-0.32062
   7 -10  -7    9.49    7.79  93-0.81393 0.96934-0.85963 0.35977-0.25213-0.20060
   8 -13  -6   47.45   12.53  93-0.81281 0.93019-0.85984 0.16787-0.25392-0.13428
   8 -12  -4   61.55   11.69  94-0.80798 0.96223-0.86064 0.24433-0.26152 0.00386
 -12   4   5   33.24   11.29  95-0.79951 0.02970-0.86190 0.70890-0.27447 0.59838
  -9   1   8  295.93   12.03  94-0.80260 0.14672-0.86149 0.59380-0.26978 0.78609
  -9   2   7   31.84   10.59  94-0.80263 0.18618-0.86149 0.67082-0.26973 0.72175
  -9   6  -3  142.24   13.66  95-0.79165 0.32967-0.86277 0.97873-0.28616 0.09242
  -8   4 -12   36.82   17.80  95-0.79339 0.33223-0.86260 0.86310-0.28361-0.49185
  -7  -1   9    8.96   10.79  94-0.80033 0.22327-0.86179 0.51631-0.27322 0.85558
  -7   2   6  989.73   14.62  95-0.79909 0.33743-0.86195 0.74686-0.27511 0.66387
  -7   3 -13   20.55   14.84  95-0.79852 0.37473-0.86202 0.82431-0.27596-0.56441
  -7   4 -11   37.66   13.83  95-0.79621 0.41148-0.86229 0.90106-0.27943-0.43130
  -5  -2   9  103.71   11.28  94-0.80261 0.34012-0.86149 0.51638-0.26976 0.85105
  -5   1   6 3477.78   21.13  94-0.80245 0.45581-0.86151 0.74737-0.27000 0.65751
  -5   2 -13   63.01   14.02  95-0.79604 0.48841-0.86231 0.82372-0.27967-0.55992
  -2   2  -7   -1.29   11.28  95-0.79996 0.72392-0.86184 0.93870-0.27379-0.17893
  -1   1  -8  335.65   12.97  95-0.80040 0.76235-0.86178 0.89991-0.27312-0.24418
   0  -2 -13    6.12   10.72  95-0.79816 0.72313-0.86206 0.70845-0.27650-0.56264
   0  -1 -11    3.53   10.53  94-0.80484 0.76684-0.86118 0.78427-0.26634-0.44441
   1  -7   8  547.90   14.60  95-0.80008 0.60764-0.86183 0.36144-0.27361 0.79098
   6  -7  -5  352.36   12.02  94-0.80299 0.99661-0.86144 0.55259-0.26918-0.05271
   7  -9  -5   -3.60   11.19  94-0.80307 0.99617-0.86143 0.43750-0.26905-0.05464
 -14   6   1    8.07   11.68  96-0.79245-0.05337-0.86271 0.78417-0.28483 0.34927
 -13   5   3   17.16   11.47  96-0.78966-0.01802-0.86298 0.74968-0.28892 0.48323
 -12   2   7   17.28   11.34  96-0.79158-0.05528-0.86280 0.55522-0.28611 0.73826
 -12   3   6  233.51   12.42  95-0.79217-0.01638-0.86274 0.63251-0.28524 0.67343
 -10   6  -1  120.22   11.20  96-0.78919 0.24989-0.86302 0.94093-0.28960 0.22470
  -7   0   8  906.11   13.72  95-0.79155 0.25207-0.86280 0.59325-0.28615 0.80346
  -7   1   7  114.19   10.35  96-0.79094 0.28995-0.86286 0.67115-0.28704 0.73954
  -5  -1   8  994.69   14.10  95-0.79397 0.37088-0.86256 0.59317-0.28259 0.80037
  -5   0   7    4.84   10.73  95-0.79314 0.40960-0.86264 0.66990-0.28382 0.73729
  -5   3 -11   40.56   10.80  95-0.79131 0.52224-0.86283 0.90145-0.28651-0.42481
  -4  -5  10   -0.87   11.18  96-0.79085 0.29175-0.86287 0.32583-0.28718 0.93350
  -4   2 -12  503.87   15.93  96-0.78734 0.55725-0.86318 0.86293-0.29229-0.48383
  -4   2   3   14.61   13.03  96-0.79043 0.56013-0.86291 0.86313-0.28780 0.48229
  -2  -5   9   81.54   10.77  96-0.78978 0.44415-0.86297 0.40223-0.28875 0.87119
   0   0  -9   -1.35   10.83  96-0.78808 0.78772-0.86312 0.86465-0.29121-0.28907
   2  -5 -14   98.39   12.67  95-0.79359 0.75633-0.86260 0.55529-0.28314-0.62155
   3  -4 -11   49.60   10.78  96-0.78802 0.86577-0.86313 0.67004-0.29129-0.41877
   4  -7 -13    7.42   12.01  95-0.79129 0.83038-0.86283 0.47819-0.28653-0.55279
   4  -4  -7   -4.31   11.05  96-0.79199 0.94741-0.86276 0.70974-0.28550-0.16673
   6  -7  -2  705.42   14.41  95-0.79170 0.98494-0.86279 0.55470-0.28593 0.15622
   7  -9  -2 1145.18   15.18  95-0.79258 0.98601-0.86270 0.43911-0.28464 0.15446
   8 -12  -7   24.11   11.42  95-0.79360 0.95027-0.86260 0.24772-0.28313-0.17003
   8 -11  -5  206.86   11.56  96-0.78728 0.98124-0.86319 0.32457-0.29236-0.03013
 -12   6   0  180.61   11.61  97-0.77862 0.08582-0.86375 0.86535-0.30478 0.30323
 -10   4   4  787.29   13.50  97-0.78225 0.16578-0.86353 0.78775-0.29967 0.55754
  -8   4   3   82.28   11.60  96-0.78579 0.32420-0.86327 0.86400-0.29461 0.48822
  -6  -4  10   59.70   11.86  97-0.78248 0.16602-0.86351 0.32574-0.29934 0.94546
  -6   4 -10   41.70   12.73  97-0.77621 0.46979-0.86388 0.94075-0.30816-0.33909
  -4   1 -14  316.91   15.09  97-0.78067 0.51257-0.86363 0.78562-0.30189-0.60293
  -2   0   4 4897.05   28.01  96-0.78718 0.63361-0.86316 0.78663-0.29260 0.55104
   1  -2 -12   76.67   11.44  97-0.77826 0.77977-0.86377 0.74764-0.30530-0.47013
   3  -3  -9   -1.74   10.75  97-0.77968 0.89551-0.86369 0.74870-0.30330-0.27735
   5  -5  -5    7.84   11.20  97-0.78204 0.97703-0.86354 0.67118-0.29996-0.02256
   6  -8 -10  155.14   11.62  96-0.78245 0.93828-0.86351 0.47875-0.29939-0.34612
   6  -7  -8  565.99   12.71  97-0.78034 0.97383-0.86365 0.55448-0.30236-0.21354
   7 -14   3   34.07   18.98  97-0.77314 0.77326-0.86401 0.05630-0.31240 0.50692
   7  -9  -8  597.71   12.78  96-0.78184 0.97499-0.86356 0.43886-0.30024-0.21584
   8 -13   0   74.20   11.69  96-0.78189 0.89841-0.86355 0.17128-0.30017 0.30060
   8 -12  -1   10.29   11.30  96-0.78299 0.93854-0.86348 0.24887-0.29861 0.23401
 -14   5   2  114.13   13.55  98-0.76988-0.11466-0.86413 0.71284-0.31708 0.44435
 -13   4   4  316.86   13.82  97-0.77332-0.07374-0.86402 0.67319-0.31236 0.56886
 -11   5   2  160.16   11.34  98-0.76973 0.11503-0.86414 0.82739-0.31729 0.44437
 -10   0   8  226.81   12.96  98-0.77118 0.00054-0.86409 0.48199-0.31530 0.83143
  -9   5   1   78.90   11.34  97-0.77331 0.27294-0.86402 0.90369-0.31238 0.37584
  -6   3   3   76.50   11.49  97-0.77585 0.43027-0.86391 0.86477-0.30886 0.50227
  -3  -7  10   61.51   12.67  97-0.77360 0.27172-0.86400 0.20994-0.31197 0.95848
  -3   1 -13   20.30   11.39  97-0.77408 0.58344-0.86398 0.82519-0.31132-0.52899
  -3   3  -6 3610.89   33.42  98-0.76743 0.65313-0.86420 0.97948-0.32040-0.06830
  -1  -7   9   39.61   13.76  98-0.76594 0.41881-0.86423 0.28783-0.32242 0.90340
   1  -6   7   54.16   14.23  98-0.76552 0.61050-0.86423 0.44103-0.32299 0.77608
   1  -1 -10    4.83   10.30  97-0.77263 0.81006-0.86404 0.82319-0.31331-0.33194
   3  -5 -13   46.51    8.36  97-0.77790 0.81825-0.86380 0.59439-0.30600-0.53348
   4  -4  -1    5.27   13.28  98-0.77095 0.92445-0.86410 0.71068-0.31562 0.25003
   5  -7 -12   -4.14   11.68  98-0.77094 0.88480-0.86410 0.51616-0.31563-0.45822
   5  -6 -10  332.89   11.73  97-0.77504 0.93040-0.86394 0.59335-0.30999-0.33522
   7 -10 -10   70.91    8.83  97-0.77790 0.93363-0.86380 0.36322-0.30600-0.33840
   8 -11  -8  112.06   12.49  98-0.76973 0.96376-0.86414 0.32460-0.31729-0.19683
   8 -11  -2  126.60   11.54  97-0.77263 0.96579-0.86404 0.32513-0.31331 0.18531
 -13   3   5    7.06   11.89  99-0.76350-0.12100-0.86428 0.59302-0.32572 0.64591
 -10   1   7   93.79   11.14  99-0.76249 0.03182-0.86429 0.55761-0.32706 0.78008
 -10   2   6  538.94   13.14  99-0.76042 0.06737-0.86430 0.63331-0.32982 0.71895
 -10   3   5   22.31   10.70  98-0.76550 0.11195-0.86425 0.71130-0.32304 0.64475
  -9   5 -11    2.91   21.10 101-0.74241 0.24189-0.86393 0.90264-0.35302-0.35655
  -8  -2   9   82.85   11.28  98-0.76682 0.07244-0.86423 0.40422-0.32125 0.90255
  -4  -4   9   17.92   10.77  98-0.76319 0.30109-0.86428 0.40266-0.32613 0.90806
  -4   3 -10  550.14   15.97  99-0.76148 0.56899-0.86430 0.94106-0.32841-0.31808
  -3   2 -11  116.59   10.91  98-0.76508 0.61272-0.86426 0.90219-0.32361-0.38836
  -3   2   1  565.51   20.69  98-0.76583 0.61285-0.86425 0.90320-0.32259 0.38640
  -2  -4   8  961.14   14.40  98-0.76501 0.45618-0.86426 0.48011-0.32369 0.84084
   0  -9   9   -1.72   11.08  99-0.76339 0.41849-0.86428 0.17264-0.32587 0.90714
   1  -3 -14  150.97    9.45  98-0.76780 0.73137-0.86421 0.67005-0.31993-0.58415
   1  -3   4  261.95   16.23  99-0.75407 0.71614-0.86427 0.67174-0.33814 0.59624
   3 -10   7    4.30   15.88 100-0.75008 0.59582-0.86419 0.21046-0.34329 0.79665
   5  -5  -8  221.32   11.14  98-0.76274 0.95607-0.86429 0.67095-0.32673-0.18965
   5  -5  -2  285.75   13.30  99-0.76051 0.95336-0.86430 0.67176-0.32969 0.19976
   7  -8  -6  671.89   13.11  98-0.76585 0.99779-0.86425 0.51637-0.32257-0.06323
   7  -8  -3  196.67   11.95  99-0.75868 0.99016-0.86430 0.51781-0.33211 0.13706
   8 -14   1   15.26   14.00  98-0.76232 0.84045-0.86429 0.09567-0.32729 0.39217
   8 -10  -6  393.16   12.28  99-0.76117 0.99246-0.86430 0.40235-0.32882-0.05970
   9 -13  -5    2.98   11.72  99-0.76067 0.95188-0.86430 0.20951-0.32949 0.00595
 -13   6  -1  145.43   12.46  99-0.75508-0.01514-0.86431 0.82603-0.33681 0.27311
 -11   6  -2  141.01   13.56 100-0.74686 0.13037-0.86413 0.90314-0.34737 0.21860
  -8  -1   8  296.63   12.18 100-0.74937 0.09481-0.86420 0.47924-0.34418 0.86186
  -8   3   4  846.68   14.30  99-0.75539 0.25493-0.86431 0.78730-0.33640 0.59585
  -8   5 -10  134.69   20.84 101-0.73645 0.31331-0.86367 0.94083-0.36040-0.28673
  -6  -3   9   23.06    8.00  99-0.75791 0.18098-0.86433 0.40211-0.33311 0.91539
  -2  -3   7  510.43   13.15 100-0.74831 0.47921-0.86417 0.55599-0.34553 0.79795
  -2  -1   5  596.76   15.16  99-0.75344 0.56171-0.86428 0.71033-0.33893 0.66206
  -2   0 -14  385.71   13.92  99-0.75460 0.60073-0.86430 0.78780-0.33743-0.56739
  -2   1 -12   76.57   10.86  99-0.75641 0.64075-0.86432 0.86448-0.33507-0.44077
   2  -3 -13   34.83   10.76 100-0.74960 0.78804-0.86421 0.71013-0.34388-0.49533
   2  -1  -6  989.87   15.40 100-0.74992 0.86570-0.86421 0.86413-0.34348-0.04421
   3  -3   0 1586.14   30.35 100-0.74839 0.86399-0.86417 0.74862-0.34543 0.34540
   4  -5 -12  344.53   12.58  99-0.75329 0.86952-0.86428 0.63384-0.33913-0.43682
   4  -4 -10 1618.20   15.98 100-0.75051 0.90485-0.86423 0.71012-0.34272-0.30379
   6  -6  -6 1262.29   15.36  99-0.75381 0.98532-0.86429 0.63320-0.33845-0.05014
   8 -10  -3   21.95   10.56 100-0.75219 0.98377-0.86426 0.40171-0.34055 0.14669
 -14   6  -2   47.47   12.30 101-0.74270-0.10418-0.86395 0.78784-0.35273 0.22362
 -11   4   3   91.62   11.09 101-0.74270 0.04971-0.86395 0.74939-0.35273 0.54647
 -10   6  -7  116.02   19.84 103-0.71994 0.18051-0.86240 0.94011-0.38038-0.07198
  -8   2   5  285.41   11.63 101-0.73913 0.20016-0.86378 0.71082-0.35719 0.68056
  -8   5  -1  150.13   11.88 101-0.74237 0.31909-0.86393 0.94157-0.35314 0.28858
  -7   4   1  231.98   12.37 100-0.74308 0.35825-0.86396 0.90279-0.35225 0.41688
  -7   5  -3  473.66   16.87 101-0.73692 0.39084-0.86367 0.97974-0.35993 0.16541
  -6   2   4  222.52   12.44 101-0.74020 0.35540-0.86384 0.78792-0.35586 0.61440
  -4  -3   8  171.32   11.41 101-0.74073 0.31717-0.86386 0.47985-0.35520 0.87283
  -4   1   4 1891.67   18.71 100-0.74411 0.47545-0.86401 0.78720-0.35095 0.60942
  -2  -2   6  304.75   12.70 101-0.74294 0.51199-0.86396 0.63317-0.35242 0.74031
  -1   0 -13   -5.92   10.64 101-0.74141 0.66365-0.86389 0.82444-0.35435-0.48529
  -1   0   2 1344.85   28.88 101-0.74226 0.66582-0.86393 0.82582-0.35328 0.48210
   1  -5   6  128.71   14.67 101-0.74039 0.62530-0.86385 0.51756-0.35562 0.74349
   1   0  -5   -1.03   13.07 101-0.74425 0.82197-0.86401 0.90314-0.35078 0.02845
   2  -8   7   45.95   13.17 101-0.73925 0.58491-0.86379 0.32509-0.35704 0.81015
   2  -2 -11  -14.12    9.92 101-0.74476 0.82414-0.86403 0.78886-0.35013-0.36185
   3  -2  -7  181.63   12.32 101-0.74011 0.89469-0.86383 0.82448-0.35597-0.09637
   3  -2  -4  278.46   14.61 101-0.74019 0.89438-0.86384 0.82455-0.35587 0.09811
   6  -6  -3  -11.71   10.77 101-0.74167 0.97231-0.86390 0.63230-0.35402 0.16063
   7  -9 -11   10.23   11.70 101-0.74115 0.93390-0.86388 0.43878-0.35467-0.35624
   7  -8  -9   51.30   10.89 101-0.74192 0.97327-0.86392 0.51755-0.35370-0.22680
   9 -12  -6   54.40   11.88 101-0.74148 0.97258-0.86390 0.28587-0.35425-0.03284
 -12   5   1  146.70   11.35 101-0.73702 0.00504-0.86375 0.78752-0.35982 0.42378
 -11   0   7   -1.73    8.37 101-0.73702-0.10974-0.86375 0.44126-0.35982 0.81279
 -10   6  -4  753.25   18.16 102-0.73091 0.19205-0.86337 0.94118-0.36730 0.10743
  -8   0   7   11.38    7.36 101-0.73806 0.12333-0.86381 0.55759-0.35852 0.81085
  -8   1   6  153.72   10.83 101-0.73359 0.15593-0.86355 0.63329-0.36404 0.75177
  -7  -4   9   23.64   12.30 102-0.73065 0.03883-0.86335 0.28794-0.36761 0.95009
  -6  -2   8  213.91    8.73 101-0.73754 0.19861-0.86378 0.47969-0.35917 0.87634
  -5   3   1 1467.14   19.66 102-0.73190 0.46311-0.86344 0.90282-0.36610 0.43007
  -5   4  -9   84.36   15.08 102-0.72325 0.49281-0.86278 0.97848-0.37650-0.20597
  -3  -6   9  142.95   11.65 102-0.73251 0.27028-0.86348 0.28662-0.36535 0.94680
   1  -4   5  320.30   13.91 102-0.73142 0.65422-0.86341 0.59434-0.36668 0.69039
   4  -3  -5  328.40   12.51 101-0.73386 0.92681-0.86357 0.78606-0.36371 0.04105
   6  -7 -11   14.05    7.75 101-0.73702 0.93036-0.86375 0.55608-0.35982-0.35099
   6  -6  -9   19.61   10.86 101-0.73126 0.96109-0.86340 0.63175-0.36687-0.21329
   8 -10  -9    7.34    7.88 101-0.73806 0.96992-0.86381 0.40237-0.35852-0.22444
   9 -14  -1   16.79   14.56 102-0.72919 0.88347-0.86325 0.13224-0.36938 0.30409
   9 -13  -2  105.50   11.81 101-0.73326 0.92703-0.86353 0.20991-0.36444 0.23551
   9 -12  -3   17.91   12.73 102-0.72684 0.95852-0.86307 0.28596-0.37221 0.17855
 -12   6  -3    6.84   13.46 103-0.71583 0.02206-0.86191 0.86127-0.38522 0.19152
 -11   1   6  123.31    8.81 102-0.72646-0.08214-0.86288 0.51781-0.37267 0.75977
 -11   2   5   41.23   10.65 102-0.72288-0.04733-0.86258 0.59369-0.37694 0.70009
 -11   3   4  145.11    8.57 102-0.72752-0.00456-0.86296 0.67130-0.37139 0.62899
 -11   6  -8  267.80   23.79 105-0.69925 0.08265-0.85995 0.89929-0.40412-0.11282
 -10   5   0 1473.65   16.62 103-0.72077 0.14265-0.86239 0.86294-0.37944 0.38045
  -9  -2   8  149.08   12.21 102-0.72281-0.04752-0.86257 0.36247-0.37702 0.89387
  -9   4   2  511.40   13.31 102-0.72635 0.18739-0.86287 0.82550-0.37280 0.50124
  -6  -1   7  110.91   10.92 102-0.72279 0.22216-0.86257 0.55540-0.37704 0.82908
  -6   1   5  148.31   11.84 103-0.72124 0.29870-0.86243 0.70908-0.37888 0.70217
  -5  -5   9   19.79   11.56 102-0.72286 0.14624-0.86258 0.28584-0.37696 0.95824
  -4  -2   7   42.16   10.73 102-0.72332 0.33935-0.86262 0.55565-0.37642 0.82828
  -4   0   5    6.70   11.55 102-0.72157 0.41429-0.86246 0.70931-0.37849 0.70139
  -2  -8   9   -5.00   11.23 103-0.71947 0.25925-0.86227 0.17056-0.38097 0.96464
  -2   2 -10   86.00   10.33 102-0.72447 0.64882-0.86271 0.93983-0.37505-0.27155
  -1  -6   8  549.99   13.58 102-0.72528 0.41653-0.86278 0.36223-0.37408 0.89150
  -1   1 -11   15.48   10.31 102-0.72419 0.68693-0.86269 0.90160-0.37538-0.33525
   0  -1 -14  101.22   12.02 103-0.71823 0.67936-0.86215 0.78559-0.38242-0.52249
   0   1  -7   -0.69   10.94 103-0.72055 0.75907-0.86237 0.93948-0.37969-0.07247
   1   0  -8  322.48   12.13 102-0.72646 0.80455-0.86288 0.90075-0.37267-0.14439
   2  -1  -9  234.10   11.59 103-0.71863 0.83358-0.86219 0.86230-0.38196-0.19987
   2  -1  -3 1577.77   24.19 102-0.72432 0.84017-0.86270 0.86196-0.37523 0.18213
   3  -3 -12   98.35   11.24 103-0.72050 0.83581-0.86237 0.74688-0.37975-0.39579
   4  -3  -8 1282.74   15.24 102-0.72202 0.91505-0.86250 0.78481-0.37796-0.13901
   5  -5 -11   -6.53   10.54 103-0.72001 0.91086-0.86232 0.66910-0.38033-0.33025
   5  -4  -6  126.58   12.25 103-0.71822 0.94895-0.86215 0.74691-0.38243-0.00558
   7  -7  -7   -3.67   10.56 103-0.72136 0.99075-0.86244 0.59283-0.37874-0.07439
   8  -9  -7  124.82    8.48 102-0.72646 0.99663-0.86288 0.47723-0.37267-0.07866
   8  -9  -4  629.85   13.29 102-0.72211 0.99255-0.86251 0.47712-0.37785 0.12008
 -13   5   0   52.25   11.58 103-0.71343-0.09565-0.86171 0.74618-0.38793 0.38887
 -13   6  -4   23.21   14.44 104-0.70408-0.06612-0.86063 0.82299-0.39862 0.14048
 -12   4   2  328.20   12.04 104-0.71069-0.05948-0.86141 0.70731-0.39109 0.52234
  -6   0   6  365.77    9.42 103-0.71671 0.25539-0.86205 0.63068-0.38412 0.77289
  -4  -1   6 3344.68   19.60 103-0.71616 0.37057-0.86200 0.63066-0.38476 0.77329
  -3   3  -9    7.63   13.31 104-0.70283 0.58689-0.86047 0.97659-0.40003-0.18207
   0  -8   8  902.59   17.81 104-0.70281 0.39628-0.86047 0.24421-0.40006 0.91661
   0   0 -12   31.88   10.73 103-0.71235 0.71286-0.86160 0.86285-0.38919-0.38662
   0   1  -4 2716.90   29.49 104-0.70520 0.74361-0.86077 0.93781-0.39736 0.13923
   1 -10   8  266.97   15.92 104-0.70633 0.40020-0.86091 0.12989-0.39607 0.91295
   3  -4 -14  299.44   10.99 103-0.71616 0.79321-0.86200 0.67079-0.38476-0.51977
   5  -6 -13   25.88    8.07 103-0.71671 0.87126-0.86205 0.59296-0.38412-0.45559
   7  -7  -4 1047.84   14.81 103-0.71506 0.98515-0.86189 0.59245-0.38604 0.12644
   9 -11  -7   81.56    8.66 103-0.71616 0.98634-0.86200 0.36255-0.38476-0.06855
   9 -11  -4  101.85   10.99 103-0.71018 0.98020-0.86136 0.36102-0.39168 0.13173
 -14   5  -1    7.88   12.13 105-0.70011-0.18573-0.86018 0.70659-0.40315 0.33826
 -12   1   5   58.73   11.85 105-0.69682-0.18877-0.85974 0.47564-0.40681 0.72918
 -12   3   3   32.86   11.18 105-0.69650-0.11139-0.85969 0.63028-0.40716 0.60074
 -11   6  -5   31.44   13.59 105-0.69290 0.07728-0.85918 0.89918-0.41113 0.08651
  -9  -1   7   69.31   11.13 104-0.70240-0.02847-0.86048 0.43656-0.40058 0.85351
  -9   3   3  144.23   11.12 105-0.69743 0.12006-0.85982 0.74521-0.40613 0.60003
  -7  -3   8  200.25   11.42 105-0.69989 0.04588-0.86015 0.35958-0.40340 0.92026
  -7   5  -9   98.55   20.58 107-0.67128 0.32407-0.85562 0.97149-0.43423-0.14728
  -6   4  -1  103.98   11.62 104-0.70159 0.39381-0.86038 0.93735-0.40149 0.33769
  -5   4  -3  253.20   21.51 106-0.68733 0.45677-0.85834 0.97408-0.41720 0.22360
  -4  -7   9   21.62   11.61 105-0.69990 0.12199-0.86015 0.16854-0.40338 0.98473
  -3  -5   8   -0.78   12.93 105-0.69265 0.26890-0.85914 0.35945-0.41141 0.92744
   1  -1 -13   -5.22   11.21 105-0.69738 0.73420-0.85981 0.81965-0.40619-0.43299
   3  -2 -10  270.28   11.27 104-0.70181 0.85521-0.86040 0.82236-0.40125-0.24569
   4 -11   6  251.77   19.97 107-0.67612 0.56121-0.85649 0.16345-0.42916 0.81668
   5  -4  -9   16.18   10.23 105-0.69806 0.92948-0.85991 0.74517-0.40543-0.17547
   6  -5  -7   45.31   11.21 105-0.69569 0.96548-0.85958 0.70451-0.40806-0.04371
   7  -8 -12   46.36   12.71 105-0.69682 0.92819-0.85974 0.51291-0.40681-0.36765
   8  -9 -10  185.06   11.92 104-0.69999 0.96963-0.86017 0.47540-0.40328-0.24433
 -13   4   1   14.94   10.91 106-0.68754-0.15930-0.85841 0.66648-0.41694 0.48297
 -12   2   4  196.91   12.17 105-0.69231-0.15511-0.85913 0.55194-0.41175 0.66952
 -12   6  -6  318.35   18.82 107-0.67691-0.01703-0.85667 0.85708-0.42831 0.04128
 -10  -2   7   16.74   12.02 105-0.68756-0.15921-0.85842 0.32128-0.41692 0.87216
  -9   0   6   45.42   10.25 106-0.68789-0.00501-0.85847 0.51234-0.41657 0.80428
  -7   3   2 1198.52   15.86 106-0.68736 0.26412-0.85839 0.82011-0.41714 0.54708
  -5  -4   8  271.42   11.82 106-0.68833 0.14963-0.85854 0.35781-0.41610 0.93320
  -4   3  -1  175.27   15.29 105-0.68833 0.49688-0.85854 0.93553-0.41610 0.35160
  -1  -5   7   43.43   10.80 106-0.68733 0.41907-0.85838 0.43535-0.41718 0.86968
  -1   2  -6  973.29   18.97 106-0.68324 0.68305-0.85773 0.97316-0.42157 0.03432
   4  -4 -13   18.03   10.78 106-0.68846 0.84424-0.85856 0.70587-0.41595-0.42365
   5  -4  -3   46.72   11.67 106-0.68604 0.91738-0.85818 0.74285-0.41857 0.22448
   7  -9   1   76.59   15.71 106-0.67728 0.87097-0.85673 0.43386-0.42792 0.49142
   7  -7 -10  115.01    8.20 105-0.69344 0.96381-0.85930 0.58966-0.41051-0.23529
   8  -8  -8  939.96   13.91 106-0.68495 0.99317-0.85801 0.55062-0.41974-0.09798
   8  -8  -5    0.13   11.38 106-0.68489 0.99342-0.85800 0.54937-0.41981 0.09668
   9 -10  -8  247.91   12.28 106-0.68381 0.99294-0.85782 0.43613-0.42096-0.09656
   9 -10  -5   23.74   10.75 106-0.68606 0.99298-0.85818 0.43439-0.41854 0.09483
 -14   4   0   57.38   12.58 107-0.67417-0.24994-0.85623 0.62593-0.43128 0.43240
 -13   3   2  114.29   12.26 107-0.67337-0.21222-0.85609 0.58672-0.43212 0.56216
 -11   5  -1   17.26   10.12 106-0.67774 0.02466-0.85685 0.81956-0.42752 0.36264
 -10   4   1  130.00   11.00 107-0.67399 0.05757-0.85620 0.77909-0.43146 0.49690
  -9   1   5   81.31   11.05 106-0.68092 0.02705-0.85739 0.58802-0.42415 0.74821
  -9   2   4   13.79    7.68 106-0.68323 0.06774-0.85777 0.66642-0.42169 0.68014
  -8  -4   8  139.65   10.05 106-0.68208-0.08704-0.85758 0.24175-0.42292 0.94031
  -7  -2   7   29.93   10.80 107-0.67512 0.06010-0.85640 0.43331-0.43029 0.88313
   0   1 -10  -10.23   10.21 107-0.67628 0.71355-0.85660 0.93331-0.42906-0.21723
   1   0 -11    9.68    9.66 107-0.67421 0.74980-0.85624 0.89414-0.43123-0.27892
   2  -7   6  937.47   18.95 107-0.67644 0.56189-0.85663 0.39441-0.42890 0.81680
   4  -3 -11   44.12   10.77 106-0.67919 0.87189-0.85710 0.78049-0.42599-0.28458
   6  -8   2  744.17   21.87 107-0.66403 0.81870-0.85434 0.46889-0.44178 0.57013
   6  -6 -12  390.95   10.55 106-0.68323 0.91412-0.85777 0.62726-0.42169-0.35410
   6  -5  -4  578.21   13.83 106-0.68028 0.94999-0.85728 0.70362-0.42484 0.16594
   7 -10   2  552.39   20.09 107-0.66544 0.82023-0.85462 0.35370-0.44033 0.56847
  10 -13  -4   30.32   11.61 106-0.67773 0.94863-0.85685 0.24168-0.42753 0.16868
 -13   2   3   38.18    8.57 107-0.67041-0.25321-0.85569 0.50962-0.43514 0.63022
 -10  -1   6  142.57   11.96 108-0.66343-0.14475-0.85436 0.39352-0.44233 0.83084
  -9   5  -2  500.01   13.84 107-0.66550 0.16464-0.85477 0.89324-0.44021 0.31117
  -6  -5   8  280.30   13.08 108-0.66057 0.00612-0.85380 0.23828-0.44524 0.96252
  -2  -7   8  524.92   13.45 108-0.66170 0.23851-0.85403 0.23850-0.44410 0.96139
  -1   2  -9  220.48   11.95 108-0.66111 0.66121-0.85391 0.96912-0.44469-0.13732
   2  -2 -14  333.48   11.09 107-0.67100 0.74795-0.85580 0.77908-0.43453-0.47032
   2  -1 -12   81.35   11.55 108-0.66036 0.77572-0.85376 0.85309-0.44545-0.33036
   4  -3  -2  821.40   14.34 107-0.67100 0.86384-0.85580 0.77885-0.43453 0.30515
   6  -5 -10  300.38    9.00 107-0.67041 0.93970-0.85569 0.70182-0.43514-0.21176
   7  -8   0 1628.31   21.71 108-0.66261 0.89408-0.85420 0.50753-0.44317 0.44246
   7  -6  -8  489.20   12.70 107-0.66806 0.97601-0.85525 0.66270-0.43757-0.08033
   7  -6  -5  299.29   12.03 108-0.66381 0.97198-0.85444 0.66146-0.44194 0.11837
   8 -11   1  164.81   16.28 108-0.65366 0.84742-0.85239 0.31378-0.45219 0.51572
   8 -10   0  216.02   14.43 108-0.66360 0.89513-0.85440 0.39202-0.44216 0.44132
  10 -12  -5   69.87   11.75 107-0.66500 0.97370-0.85467 0.31684-0.44073 0.11691
 -12   5  -2   32.74   10.96 109-0.65058-0.08147-0.85168 0.77468-0.45511 0.32774
  -8  -3   7   31.33   11.18 109-0.64892-0.08120-0.85132 0.31222-0.45675 0.90973
  -8   4   0 4194.81   25.38 108-0.65794 0.19602-0.85322 0.85366-0.44776 0.44781
  -7  -1   6  148.52   10.98 108-0.65482 0.07698-0.85258 0.50574-0.45089 0.83854
  -7   2   3  451.31   13.40 108-0.65489 0.19304-0.85259 0.73715-0.45082 0.64478
  -5  -3   7   30.91    9.86 108-0.65722 0.15559-0.85307 0.42958-0.44848 0.90047
  -5   2   2 1024.53   14.11 108-0.65913 0.35176-0.85346 0.81507-0.44656 0.57584
  -5   3 -14  104.44   15.88 109-0.65140 0.38186-0.85185 0.89042-0.45430-0.44926
  -4  -6   8  389.52   13.20 109-0.65160 0.11391-0.85190 0.23556-0.45410 0.97186
  -3  -4   7    9.33   10.08 109-0.65521 0.26954-0.85266 0.42904-0.45050 0.90104
  -3   1   2 9321.64   40.90 108-0.65973 0.46797-0.85358 0.81516-0.44595 0.57499
  -3   2 -14  165.32   12.59 109-0.65208 0.49798-0.85200 0.89069-0.45362-0.45047
  -1  -9   8  243.81   16.06 109-0.64873 0.22711-0.85128 0.12022-0.45693 0.97382
  -1  -4   6  124.58   11.74 109-0.65362 0.42383-0.85232 0.50605-0.45209 0.83960
  -1  -1   3 1556.04   23.58 109-0.65212 0.53770-0.85201 0.73656-0.45358 0.64737
   3  -9   6  633.29   17.82 109-0.64521 0.53104-0.85050 0.27283-0.46039 0.84726
   5  -4 -12  353.93   12.81 109-0.65240 0.88283-0.85207 0.73660-0.45330-0.32287
   6  -7   1  705.33   18.90 109-0.64866 0.84217-0.85126 0.54354-0.45700 0.52018
   8  -9  -1  304.21   12.43 109-0.65153 0.92154-0.85188 0.46711-0.45417 0.38813
   8  -8 -11    9.02   11.57 108-0.65434 0.96289-0.85248 0.54452-0.45137-0.25984
   9  -9  -6 1140.34   14.99 109-0.65117 0.99782-0.85181 0.50611-0.45452 0.06534
 -13   5  -3    0.27   14.27 111-0.62874-0.17900-0.84683 0.72751-0.47618 0.28080
 -10   0   5    3.23   10.81 110-0.64107-0.12675-0.84975 0.46417-0.46441 0.78325
 -10   1   4   63.35   10.56 110-0.63725-0.09330-0.84886 0.54188-0.46809 0.72811
 -10   2   3  134.16   11.58 110-0.63616-0.05696-0.84861 0.61748-0.46914 0.66416
 -10   3   2  503.50   10.43 109-0.64716-0.00772-0.85111 0.69626-0.45847 0.58916
  -7   0   5   -5.84   10.87 110-0.64260 0.10471-0.85009 0.58099-0.46293 0.78545
  -7   1   4  339.79   12.24 109-0.64256 0.14286-0.85008 0.65746-0.46296 0.72264
  -4   3 -13   19.87   11.28 109-0.64083 0.44772-0.84969 0.92691-0.46464-0.37456
   0  -7   7   -3.91   10.94 109-0.64107 0.37187-0.84975 0.31076-0.46441 0.91709
   1   0  -2 1275.47   28.88 110-0.63743 0.71443-0.84891 0.88717-0.46792 0.33923
   2 -11   7   73.22   15.13 110-0.63370 0.36529-0.84803 0.07905-0.47148 0.92320
   2   0  -7    9.79   11.41 109-0.64107 0.79221-0.84975 0.92428-0.46441 0.01325
   3  -2 -13   26.76   11.48 110-0.64035 0.79413-0.84958 0.81056-0.46510-0.37544
   3  -1  -8 1358.67   15.98 109-0.64533 0.83719-0.85070 0.88937-0.46027-0.05723
   4  -2  -9   29.20   11.00 109-0.64015 0.87051-0.84954 0.84940-0.46530-0.11476
   4  -2  -6  298.37   12.59 109-0.64523 0.87588-0.85068 0.85092-0.46036 0.07189
   5  -3  -7  497.31   12.71 109-0.64161 0.91113-0.84987 0.81205-0.46389 0.01085
   6  -9   3  141.33   21.95 111-0.61668 0.73325-0.84377 0.38161-0.48739 0.67980
   7  -6 -11    4.16   11.13 109-0.64107 0.94608-0.84975 0.65583-0.46441-0.24520
   8  -7  -6  671.25   13.05 110-0.64032 0.98648-0.84957 0.61857-0.46513 0.07620
   9 -11  -1   50.61   14.04 110-0.63706 0.90751-0.84882 0.34836-0.46827 0.40222
   9  -9  -9   -0.82   11.12 109-0.64534 0.99255-0.85071 0.50384-0.46026-0.12143
  10 -11  -6  221.46   12.82 109-0.64219 0.98990-0.85000 0.38972-0.46333 0.07400
 -11  -1   5   81.91   11.84 110-0.63038-0.25468-0.84717 0.34640-0.47458 0.79781
 -11   4   0  426.85   12.61 110-0.63418-0.05925-0.84809 0.73242-0.47098 0.47218
  -5  -7   8  112.12   13.20 110-0.63309-0.02032-0.84783 0.11657-0.47201 0.98908
  -5  -2   6  932.55   14.65 110-0.63309 0.17205-0.84783 0.50127-0.47201 0.86068
  -4   4  -8  636.62   18.60 111-0.62020 0.46525-0.84463 0.99870-0.48409-0.03263
  -3  -8   8  147.94   12.50 111-0.62901 0.09131-0.84684 0.11568-0.47587 0.99255
  -3  -3   6  210.71   12.08 111-0.62772 0.28259-0.84652 0.50003-0.47709 0.86527
  -2   2 -13    8.19   11.09 111-0.62999 0.55341-0.84708 0.92429-0.47495-0.36657
  -1  -3   5  316.61   12.96 110-0.63015 0.43870-0.84712 0.57737-0.47480 0.79793
  -1  -2   4  261.62   14.48 111-0.62501 0.47246-0.84585 0.65375-0.47962 0.73784
  -1   1 -14  103.21   12.23 110-0.63032 0.59193-0.84716 0.88624-0.47464-0.42989
   1  -9   7  107.98   13.67 111-0.61984 0.35182-0.84454 0.19000-0.48442 0.93589
   3  -1  -5  579.77   15.49 110-0.63053 0.82286-0.84721 0.88560-0.47444 0.15122
   5  -3 -10   10.66   10.33 111-0.62546 0.89438-0.84596 0.80630-0.47920-0.16690
   6  -4  -8  995.60   13.79 110-0.62848 0.93628-0.84671 0.76989-0.47637-0.04155
   7  -7  -1   -2.63   11.00 111-0.62937 0.89950-0.84693 0.57871-0.47553 0.41057
   8  -8  -2  258.12   11.43 111-0.62458 0.93328-0.84574 0.53832-0.48003 0.34931
   8  -7  -9   28.08    7.87 110-0.63556 0.98273-0.84841 0.61804-0.46966-0.11284
   9 -12   0  427.26   16.20 110-0.62824 0.86033-0.84665 0.26987-0.47660 0.47500
   9 -10  -2  719.17   14.05 110-0.62822 0.93683-0.84664 0.42358-0.47662 0.34589
 -11   0   4  118.18   11.69 112-0.61328-0.23383-0.84278 0.41869-0.49046 0.75079
 -10   5  -3   79.05   12.98 112-0.60986 0.03140-0.84187 0.84146-0.49356 0.30104
  -8  -2   6  538.91   12.68 111-0.62047-0.07181-0.84465 0.38251-0.48387 0.87290
  -8   5  -4  801.04   19.43 112-0.60828 0.18401-0.84144 0.91821-0.49499 0.23781
  -6  -4   7  119.93   11.25 111-0.61948 0.00410-0.84440 0.30525-0.48478 0.93688
  -6   4 -13    3.93   14.70 112-0.61411 0.30595-0.84300 0.91983-0.48971-0.34975
  -5  -1   5  153.65   11.89 112-0.61573 0.19317-0.84343 0.57374-0.48823 0.81208
  -5   1   3  227.11    9.20 111-0.62310 0.27805-0.84532 0.73017-0.48143 0.67611
  -3   3 -12  574.70   14.72 112-0.61372 0.49674-0.84290 0.95817-0.49006-0.28520
  -2   3  -8 1369.13   20.16 112-0.61076 0.57126-0.84211 0.99608-0.49274-0.02397
   0   0 -15    0.20   11.82 112-0.61777 0.61941-0.84396 0.84517-0.48636-0.48346
   2  -6   5   38.16   13.71 112-0.60888 0.53318-0.84160 0.45710-0.49444 0.81681
   2   0 -10   77.38   10.73 112-0.61582 0.76914-0.84345 0.92049-0.48814-0.15859
   3  -1 -11  114.10   11.38 112-0.61152 0.80317-0.84231 0.88110-0.49206-0.21907
   4  -3 -14  398.60   13.79 112-0.61543 0.80674-0.84335 0.76641-0.48850-0.41612
   6  -6   0  157.85   15.18 112-0.61060 0.84259-0.84207 0.61123-0.49289 0.49161
   6  -5 -13   19.09   11.78 111-0.62042 0.88996-0.84464 0.69049-0.48392-0.35695
   6  -4  -5   46.71   11.72 112-0.61214 0.92023-0.84248 0.76612-0.49149 0.16737
   8 -12   2  332.43   19.31 112-0.60252 0.75785-0.83985 0.22420-0.50013 0.62741
  10 -10  -7   -1.82   10.74 112-0.61430 0.99814-0.84305 0.45707-0.48953 0.03743
 -12   4  -1    1.78   10.88 112-0.60728-0.16227-0.84112 0.68722-0.49589 0.43274
 -11   1   3    7.70   10.39 113-0.60152-0.20572-0.83953 0.49422-0.50103 0.69503
 -11   2   2  195.92   11.83 113-0.59965-0.17075-0.83901 0.56914-0.50268 0.63277
 -11   3   1  132.90    8.36 112-0.60983-0.12203-0.84181 0.64911-0.49360 0.55989
  -9  -3   6  177.58   12.56 112-0.60641-0.20140-0.84088 0.26294-0.49667 0.88522
  -8   3   1  157.82   10.93 112-0.60647 0.10602-0.84090 0.76353-0.49662 0.56226
  -7  -5   7   57.98   11.72 112-0.60580-0.12537-0.84072 0.18609-0.49722 0.94978
  -5   0   4 1868.76   15.72 112-0.61046 0.22626-0.84198 0.64914-0.49303 0.75232
  -5   4 -12  190.13   15.27 113-0.59811 0.36662-0.83857 0.95401-0.50403-0.27138
  -4  -5   7   22.59   10.54 113-0.60344 0.10234-0.84007 0.30100-0.49932 0.95207
  -3  -2   5  220.56   12.32 112-0.60581 0.29871-0.84072 0.57109-0.49721 0.82080
  -3   0   3    6.98    9.71 112-0.61046 0.38199-0.84198 0.72789-0.49303 0.68544
  -2  -6   7   31.44   10.42 112-0.60464 0.22072-0.84040 0.30262-0.49825 0.94973
   0   1 -13    1.36   10.09 113-0.60280 0.64115-0.83989 0.91619-0.49989-0.34024
   1   1  -9  205.04   11.92 112-0.60522 0.72035-0.84056 0.95633-0.49774-0.08399
   1   1  -6  960.34   16.19 113-0.59975 0.71525-0.83903 0.95451-0.50259 0.11491
   3  -2  -1  503.81   20.20 113-0.60093 0.75508-0.83936 0.80073-0.50155 0.43683
   5  -3  -4  940.21   14.95 112-0.60531 0.87489-0.84058 0.80220-0.49766 0.23852
   6  -4 -11   19.76   10.81 113-0.60298 0.91049-0.83994 0.76241-0.49973-0.21231
   7  -5  -9   76.49   10.97 112-0.60653 0.95365-0.84092 0.72635-0.49657-0.08594
   7  -5  -6  962.97   14.01 112-0.60400 0.95102-0.84022 0.72533-0.49883 0.11007
   8  -7 -12  118.56   12.33 113-0.60247 0.94880-0.83980 0.60905-0.50019-0.27500
   9  -9  -3   14.84   10.32 112-0.60487 0.95191-0.84046 0.49491-0.49805 0.30527
   9  -8 -10  138.77   12.00 113-0.60034 0.98545-0.83920 0.57029-0.50207-0.14449
   9  -8  -7  123.97    8.09 112-0.60983 0.99532-0.84181 0.57322-0.49360 0.04046
  10 -12  -2   -2.31   11.25 112-0.60344 0.91204-0.84007 0.30063-0.49932 0.36863
  10 -11  -3   75.71   13.73 113-0.59745 0.94435-0.83838 0.37651-0.50462 0.30967
 -13   4  -2   84.16   11.95 113-0.59443-0.25279-0.83745 0.64491-0.50728 0.37898
 -12   0   3   -2.10   11.74 114-0.59021-0.33363-0.83622 0.37511-0.51094 0.70564
  -9   4  -1   85.45   10.95 114-0.58825 0.04940-0.83564 0.79784-0.51264 0.44842
  -8  -1   5   89.51    7.95 113-0.59637-0.05813-0.83801 0.45254-0.50559 0.82937
  -7   5  -6  972.76   31.83 116-0.55585 0.21015-0.82545 0.94170-0.53960 0.15115
  -6   3   0 2220.69   21.05 113-0.59154 0.24571-0.83661 0.83668-0.50980 0.51040
  -3  -1   4 1759.65   16.73 113-0.59766 0.32895-0.83837 0.64592-0.50445 0.76340
  -1   2 -12   72.98   11.27 113-0.59508 0.59550-0.83764 0.95332-0.50672-0.26889
   1   0 -14  106.08   11.84 113-0.59490 0.67212-0.83759 0.87669-0.50687-0.39816
   4  -2 -12  473.73   10.33 113-0.59766 0.82848-0.83837 0.83837-0.50445-0.27156
   5 -12   5  158.50   21.74 116-0.56022 0.48180-0.82690 0.09512-0.53606 0.85969
   7 -11   3   74.35   23.37 116-0.56331 0.67759-0.82791 0.24955-0.53355 0.72783
   7  -6  -2  690.70   13.84 114-0.58679 0.89513-0.83521 0.64261-0.51389 0.38421
   8  -7  -3  186.57   11.64 114-0.58759 0.93431-0.83545 0.60430-0.51321 0.31880
   8  -6  -7   37.13   10.59 114-0.58729 0.97238-0.83536 0.68103-0.51346 0.06076
   9 -13   1   10.22   14.33 114-0.58668 0.77940-0.83518 0.18128-0.51398 0.57810
  10 -13  -1   19.46   12.04 113-0.59249 0.86280-0.83689 0.22177-0.50897 0.44346
 -13   3  -1    5.69   11.33 115-0.57149-0.31336-0.83053 0.56211-0.52683 0.46207
 -13   5  -6   32.40   14.90 115-0.57370-0.23351-0.83122 0.71714-0.52499 0.13641
 -12   1   2  220.83   12.44 115-0.57776-0.30795-0.83249 0.44791-0.52159 0.65022
 -12   2   1   38.24   11.10 115-0.57546-0.27124-0.83177 0.52532-0.52352 0.58701
 -12   3   0  370.62   10.24 114-0.58400-0.22505-0.83439 0.60322-0.51630 0.51658
 -11   5  -4  117.61   11.53 115-0.57702-0.07645-0.83226 0.79503-0.52221 0.26223
 -10  -3   5    2.16   11.66 115-0.57579-0.31045-0.83188 0.21666-0.52325 0.84841
  -9  -2   5   38.88   10.80 115-0.57565-0.19467-0.83183 0.33251-0.52337 0.84632
  -8   0   4  219.90   11.17 114-0.58072-0.03532-0.83339 0.52556-0.51909 0.77827
  -8   1   3  206.27   11.74 115-0.57416-0.00375-0.83137 0.60200-0.52461 0.71705
  -8   2   2  748.46   14.18 114-0.58131 0.04249-0.83357 0.67973-0.51859 0.64840
  -6  -3   6  186.12    8.41 114-0.58335 0.00601-0.83419 0.37199-0.51686 0.90482
  -5  -6   7   51.69   11.71 114-0.57811-0.03805-0.83259 0.17790-0.52130 0.97316
  -1  -8   7  118.92   11.74 115-0.57458 0.18720-0.83150 0.17718-0.52426 0.97750
   0  -6   6 1191.65   16.47 115-0.57744 0.34494-0.83239 0.37031-0.52186 0.91029
   2   0  -4 4728.38   29.03 114-0.57860 0.73326-0.83274 0.90969-0.52088 0.26261
   5  -3 -13   88.94   11.95 115-0.57707 0.84712-0.83227 0.79260-0.52217-0.31767
   7  -5 -12   16.23   11.29 115-0.57546 0.92265-0.83177 0.71502-0.52352-0.25105
   8  -6 -10  152.84   11.49 114-0.58050 0.96563-0.83332 0.67930-0.51928-0.12704
   9  -8  -4  612.58   13.71 115-0.57432 0.95879-0.83142 0.55991-0.52448 0.26799
  10 -10  -4   39.12   11.04 114-0.57875 0.96424-0.83279 0.44894-0.52075 0.26176
  10  -9  -8  324.72   12.37 115-0.57615 0.99961-0.83199 0.52288-0.52294 0.00728
 -13   1   1    2.27   12.11 115-0.56551-0.39799-0.82859 0.40511-0.53157 0.59585
 -13   2   0  367.40   13.85 116-0.56316-0.36105-0.82783 0.48191-0.53349 0.53342
 -12   5  -5  154.45   12.22 115-0.56502-0.16579-0.82843 0.75212-0.53197 0.20705
  -8  -5   6  302.27   13.81 116-0.56250-0.24630-0.82762 0.13468-0.53403 0.92234
  -7  -4   6  398.36   12.51 116-0.56244-0.13081-0.82760 0.24986-0.53408 0.92211
  -7   4  -2 1199.86   18.30 115-0.56458 0.18060-0.82829 0.86762-0.53233 0.40194
  -4   4 -11    3.08   12.32 115-0.56345 0.40934-0.82793 0.97985-0.53325-0.17716
  -3  -7   7   32.62   10.96 116-0.56446 0.06417-0.82825 0.17362-0.53243 0.98440
  -2   3 -11  104.21   10.72 115-0.56561 0.52889-0.82863 0.98279-0.53148-0.17997
   0 -10   7   16.79   11.34 115-0.56635 0.18091-0.82886 0.05960-0.53088 0.98281
   0   2  -8  289.63   12.64 115-0.56875 0.64837-0.82963 0.98342-0.52889 0.01158
   1   1 -12   86.40   10.79 116-0.55922 0.67511-0.82654 0.94212-0.53669-0.23889
   2   0 -13    3.87   11.46 116-0.55949 0.71405-0.82663 0.90418-0.53648-0.30193
   4  -2  -3    3.33    9.62 115-0.57016 0.80016-0.83008 0.83055-0.52773 0.33523
   6  -5  -1  501.52   14.25 116-0.56041 0.83010-0.82693 0.67294-0.53573 0.47107
   9  -7  -8  555.17   13.29 116-0.56286 0.98637-0.82773 0.63478-0.53374 0.01756
  10 -14   0   55.05   16.08 116-0.55412 0.78586-0.82485 0.13321-0.54080 0.54070
  11 -13  -3   53.93   12.48 115-0.56417 0.91030-0.82816 0.25182-0.53266 0.34076
  11 -12  -4  177.12   12.77 116-0.56076 0.94590-0.82705 0.32754-0.53544 0.27743
  -9  -1   4   63.46   10.47 117-0.54903-0.18196-0.82318 0.40058-0.54487 0.80291
  -6  -2   5  271.56   11.55 116-0.55120 0.01221-0.82392 0.43870-0.54315 0.86614
  -4  -8   7   19.24   11.89 116-0.55319-0.06352-0.82459 0.05428-0.54156 0.99302
  -4  -4   6 1491.47   13.77 116-0.55749 0.09567-0.82603 0.36372-0.53810 0.92609
  -2  -9   7   79.06   11.69 117-0.54832 0.04702-0.82294 0.05379-0.54544 0.99826
  -2  -5   6  919.29   14.82 117-0.55030 0.20345-0.82362 0.36152-0.54386 0.93189
   2  -5   4  980.44   21.65 117-0.53879 0.50018-0.81964 0.51148-0.55291 0.81142
   3 -12   6   58.83   14.66 117-0.54857 0.31650-0.82303 0.01536-0.54524 0.93407
   3  -1 -14  159.98   12.53 117-0.54871 0.74246-0.82307 0.86117-0.54513-0.35902
   4  -1 -10  533.76   12.08 117-0.54828 0.81850-0.82293 0.89914-0.54546-0.10052
   4  -1  -7  137.22   11.51 117-0.54904 0.81921-0.82319 0.89973-0.54487 0.09225
   5  -6   2 2691.11   39.20 118-0.53608 0.69002-0.81869 0.54882-0.55501 0.68421
   5  -2  -8 2293.89   15.93 116-0.55816 0.86676-0.82625 0.86489-0.53756 0.02043
   6  -3  -9   21.50   10.20 116-0.55320 0.90013-0.82459 0.82583-0.54156-0.03877
   9  -7 -11   20.15   12.03 117-0.54873 0.97206-0.82308 0.63061-0.54511-0.16526
  10  -9  -5   29.14   11.21 116-0.55137 0.97498-0.82398 0.51651-0.54302 0.21947
  11 -11  -5   13.82   10.85 116-0.54936 0.97031-0.82330 0.39947-0.54462 0.22047
 -10  -2   4  194.01   12.10 117-0.54177-0.30566-0.82075 0.28253-0.55060 0.80860
 -10   4  -2  712.29   13.67 117-0.53808-0.07767-0.81946 0.74284-0.55347 0.42339
  -9   3   0  824.75   14.63 117-0.54327-0.03404-0.82127 0.70641-0.54943 0.54861
  -9   5  -5    9.74   12.34 118-0.52656 0.02665-0.81534 0.85381-0.56230 0.23960
  -6   2   1  121.53   11.66 118-0.53460 0.15012-0.81823 0.74115-0.55617 0.62110
  -2   3  -5  574.02   19.45 118-0.53572 0.49776-0.81863 0.97249-0.55530 0.23240
   0   2 -11   -1.70   10.14 117-0.54259 0.61957-0.82104 0.97513-0.54996-0.16098
   1  -8   6  670.05   16.31 118-0.52701 0.29624-0.81550 0.23759-0.56196 0.94946
   3  -8   5   64.53   14.93 119-0.52151 0.44486-0.81349 0.31306-0.56611 0.88940
   3   0  -9  -13.58   10.71 118-0.53884 0.77101-0.81973 0.93644-0.55289-0.02850
   5  -2 -11   46.74   11.09 117-0.54074 0.84997-0.82039 0.85988-0.55141-0.15929
   6  -3  -6  207.81   11.52 117-0.53774 0.88483-0.81934 0.81911-0.55373 0.16665
   7  -5  -3  522.16   13.17 118-0.53482 0.88159-0.81831 0.70273-0.55600 0.36220
   7  -4 -10  196.16   11.29 117-0.53918 0.92535-0.81985 0.78104-0.55262-0.09254
   7  -4  -7    3.81   10.77 117-0.53918 0.92402-0.81985 0.78124-0.55262 0.10115
   8  -6  -4  289.90   12.06 117-0.54191 0.92707-0.82080 0.66605-0.55049 0.29282
   9  -7  -5  -19.34   10.77 118-0.53507 0.95768-0.81840 0.62550-0.55580 0.23257
  10  -8  -9    9.17   11.26 117-0.53623 0.99440-0.81881 0.58572-0.55491-0.02671
 -12   5  -8  207.94   18.93 120-0.50998-0.22058-0.80921 0.73293-0.57465 0.05699
 -11  -2   3   20.51   12.10 119-0.52026-0.40464-0.81306 0.23515-0.56704 0.76220
  -9   0   3   -7.47    7.42 118-0.53031-0.16276-0.81672 0.47082-0.55946 0.75283
  -9   1   2   69.88   10.72 119-0.52089-0.13355-0.81329 0.54378-0.56658 0.69637
  -9   2   1   79.40   10.75 118-0.52341-0.09191-0.81422 0.62196-0.56469 0.62971
  -7  -3   5   15.33   10.50 119-0.52220-0.13263-0.81378 0.31394-0.56559 0.88852
  -6  -6   6  284.00   13.12 119-0.51934-0.17346-0.81272 0.11952-0.56773 0.95557
  -6  -1   4  335.77   11.94 118-0.52665 0.02626-0.81540 0.50713-0.56224 0.82082
  -5  -5   6  111.61   11.02 118-0.52509-0.05274-0.81484 0.23638-0.56342 0.95135
  -4   2   0 1732.36   23.39 119-0.52294 0.29267-0.81405 0.81414-0.56503 0.56529
   2 -10   6  356.91   15.99 119-0.51606 0.28545-0.81150 0.11866-0.57018 0.95799
   5  -5   1    1.02   15.09 119-0.51590 0.70885-0.81144 0.62063-0.57029 0.63479
   5  -2  -5  200.08   12.23 119-0.51994 0.82790-0.81294 0.85119-0.56728 0.24419
   6  -3 -12  229.71   12.17 118-0.52676 0.87362-0.81544 0.81571-0.56215-0.21314
   8  -5 -11   45.35   11.23 119-0.51862 0.94151-0.81245 0.73537-0.56827-0.14229
   8  -5  -8    9.54   10.77 118-0.52824 0.95173-0.81598 0.73891-0.56103 0.04424
  11 -10  -6  263.62   11.97 119-0.52205 0.98362-0.81372 0.46771-0.56570 0.17807
 -13   4  -5   -2.51   11.92 120-0.50954-0.33742-0.80909 0.61681-0.57502 0.25173
 -12   4  -4   56.40   13.68 120-0.50153-0.26739-0.80601 0.65330-0.58083 0.32037
 -11   4  -3   17.85   10.85 120-0.50980-0.18363-0.80918 0.69314-0.57483 0.38038
 -10  -1   3   -4.35   10.46 120-0.51199-0.29582-0.81001 0.34693-0.57323 0.76546
  -8  -4   5   31.41    7.96 119-0.51721-0.25218-0.81197 0.19648-0.56936 0.89310
  -6   0   3   17.70   11.69 119-0.51217 0.05007-0.81008 0.57978-0.57309 0.76622
  -6   1   2 2679.54   20.04 119-0.51223 0.08927-0.81010 0.65598-0.57305 0.70260
  -4  -3   5  183.93    9.18 119-0.51582 0.09263-0.81145 0.42632-0.57039 0.89378
  -1   2  -3 1564.00   32.30 120-0.49636 0.49748-0.80400 0.91930-0.58454 0.39109
   0  -5   5    6.03   11.13 120-0.50954 0.31629-0.80909 0.42577-0.57502 0.89691
   2   1  -8 1353.80   16.32 119-0.51295 0.70572-0.81038 0.96456-0.57252 0.05532
   3   0 -12  643.80   13.29 119-0.51060 0.74190-0.80949 0.92476-0.57425-0.20162
   3   0  -6 3356.97   20.43 119-0.51582 0.74707-0.81145 0.92706-0.57039 0.18267
   4 -10   5   -1.95   14.97 121-0.49334 0.41638-0.80281 0.18759-0.58669 0.90889
   4  -1 -13   -2.82   11.42 120-0.50603 0.77612-0.80775 0.88440-0.57758-0.26303
   7  -4 -13   21.44   12.21 120-0.50677 0.88992-0.80803 0.76836-0.57704-0.26192
   9  -6  -9  180.25   11.62 120-0.50919 0.97097-0.80895 0.69258-0.57528-0.00571
  10  -8  -6  312.07   12.07 119-0.51501 0.97738-0.81115 0.58058-0.57100 0.18298
 -11  -1   2  147.66   11.61 121-0.49203-0.39340-0.80236 0.30194-0.58763 0.71689
 -11   5  -7   29.94   13.56 121-0.48748-0.16669-0.80055 0.76213-0.59083 0.13856
 -10   0   2  596.24   12.54 121-0.49492-0.27543-0.80350 0.41891-0.58558 0.71502
 -10   3  -1    3.02   10.15 121-0.49669-0.15691-0.80420 0.64940-0.58432 0.51888
 -10   5  -6   95.86   13.47 121-0.49143-0.08573-0.80212 0.80240-0.58806 0.20035
  -7   5 -12  135.46   22.06 122-0.47096 0.12628-0.79380 0.90901-0.60222-0.17327
  -5  -8   6   46.81   12.07 121-0.49424-0.19797-0.80323-0.00443-0.58607 0.97415
  -3  -6   6  586.28   13.64 120-0.50029 0.03742-0.80560 0.22866-0.58174 0.96949
  -3   4 -10  516.51   15.95 121-0.48943 0.41316-0.80132 0.99366-0.58947-0.05748
  -2  -4   5   29.96   11.07 120-0.49605 0.18850-0.80394 0.41929-0.58478 0.90758
  -1  -7   6  687.65   13.77 121-0.49548 0.14856-0.80372 0.22626-0.58519 0.97323
  -1   3 -10  246.22   11.51 120-0.49712 0.53748-0.80437 0.99700-0.58401-0.06277
   0   2  -5    1.58   12.01 121-0.49548 0.57443-0.80372 0.95846-0.58519 0.26327
   2   1 -11  113.24   10.90 120-0.50098 0.69519-0.80587 0.95996-0.58125-0.12922
   5  -2 -14   98.14   12.47 121-0.49241 0.80030-0.80251 0.84078-0.58737-0.31720
   6  -4  -2  317.37   13.07 120-0.50168 0.80950-0.80614 0.72861-0.58074 0.45261
 -13   3  -4   19.12   14.84 122-0.47545-0.40948-0.79553 0.52784-0.59931 0.34153
 -12  -1   1    8.11   11.70 121-0.48132-0.48027-0.79793 0.26037-0.59527 0.65987
 -11   3  -2  114.61   11.03 122-0.47508-0.25614-0.79538 0.60394-0.59957 0.46896
 -10   1   1   45.10   10.38 121-0.48252-0.24921-0.79842 0.49004-0.59444 0.65898
 -10   2   0  203.46   12.64 121-0.48263-0.21080-0.79847 0.56712-0.59436 0.59377
  -9  -4   4  329.59   12.85 121-0.48316-0.36401-0.79868 0.14384-0.59400 0.85211
  -7  -2   4   27.75   10.26 121-0.48508-0.13093-0.79945 0.37591-0.59266 0.85043
  -7   3  -1  212.28   12.44 122-0.47712 0.05472-0.79622 0.75865-0.59816 0.53292
  -4  -7   6  257.60   12.45 121-0.48519-0.09266-0.79950 0.10631-0.59258 0.98002
  -4  -2   4  213.14   12.34 122-0.48010 0.09532-0.79744 0.49010-0.59611 0.85441
  -2   3 -14  164.83   12.89 122-0.47939 0.44223-0.79714 0.95052-0.59661-0.30818
  -1   3  -7  161.14   12.65 122-0.47812 0.51802-0.79662 0.98911-0.59748 0.14480
   0   2 -14  320.73   16.38 122-0.47341 0.55278-0.79469 0.94834-0.60070-0.30397
   1 -11   6  220.12   15.67 122-0.47428 0.12591-0.79505-0.01319-0.60011 0.98809
   2  -4   3   11.08   18.61 123-0.46486 0.46459-0.79112 0.56111-0.60647 0.80002
   5  -4   0 3601.33   29.80 122-0.47432 0.70482-0.79507 0.67909-0.60008 0.60079
   7  -4  -4  385.63   13.16 122-0.47641 0.86149-0.79593 0.75650-0.59865 0.34116
   8  -5  -5   71.79    7.99 121-0.48916 0.91279-0.80109 0.72425-0.58981 0.26679
   9  -6  -6  613.10   12.55 121-0.48627 0.94853-0.79993 0.68400-0.59183 0.20413
  10  -7 -10   79.78   11.98 121-0.48188 0.98296-0.79816 0.64473-0.59488-0.05056
  11  -9  -7   77.79    8.80 121-0.48845 0.98954-0.80081 0.53185-0.59031 0.13766
 -12   0   0  311.30   13.96 123-0.46194-0.46199-0.78990 0.32880-0.60840 0.60721
 -12   3  -3    8.23   10.60 122-0.46700-0.34059-0.79204 0.56193-0.60502 0.41095
 -11   0   1    2.91   10.77 123-0.46700-0.37826-0.79204 0.36718-0.60502 0.66655
  -8  -3   4  143.18    8.45 122-0.47492-0.25708-0.79533 0.25707-0.59964 0.85778
  -8   4  -3   81.76   11.08 122-0.46700 0.00620-0.79204 0.79272-0.60502 0.41048
  -7  -6   5   49.29    8.76 122-0.47421-0.29649-0.79504 0.06424-0.60013 0.92307
  -6  -5   5   32.63   11.28 123-0.46367-0.19072-0.79064 0.17598-0.60725 0.93038
  -6   5 -11    6.53   16.73 123-0.45497 0.18514-0.78693 0.93936-0.61301-0.09677
  -5  -4   5   21.06    7.68 122-0.47349-0.06443-0.79474 0.29562-0.60062 0.92340
  -3  -9   6   46.89   11.68 123-0.46700-0.11145-0.79204-0.01603-0.60502 0.99275
  -3   4  -7  133.73   16.03 124-0.45180 0.37473-0.78556 0.97771-0.61509 0.16326
  -2  -8   6  365.82   12.42 123-0.46591 0.00236-0.79158 0.09894-0.60575 0.99363
   0  -9   6 1114.21   16.28 122-0.46833 0.12032-0.79260 0.09961-0.60412 0.99167
   1   2 -10  240.59   11.46 122-0.47277 0.62844-0.79444 0.98678-0.60111-0.04511
   3  -1  -2 9218.49   40.77 122-0.47492 0.66730-0.79533 0.83324-0.59964 0.47120
   4  -1  -4 1841.17   18.64 122-0.47061 0.74040-0.79355 0.86992-0.60258 0.34494
   5  -1  -9   94.86   10.85 122-0.46877 0.81635-0.79278 0.90812-0.60382 0.02231
   6  -2 -10   43.57    7.84 122-0.47349 0.85935-0.79474 0.87095-0.60062-0.04585
   7  -3 -11   41.42   10.88 122-0.46664 0.88971-0.79189 0.82972-0.60526-0.10554
   7  -3  -8  162.12   10.74 122-0.46762 0.89173-0.79230 0.83041-0.60460 0.08844
   8  -4  -9    5.18   10.52 123-0.46339 0.92539-0.79052 0.79036-0.60744 0.02602
   9 -14   2  144.03   24.29 124-0.44116 0.59521-0.78091 0.05005-0.62196 0.75069
  10  -7  -7   26.83   10.59 122-0.46981 0.97212-0.79321 0.64140-0.60312 0.15116
 -13   1  -2  121.52   13.57 123-0.45437-0.50764-0.78671 0.36342-0.61340 0.48391
 -13   2  -3   39.35   12.33 123-0.45565-0.46729-0.78726 0.44065-0.61255 0.41845
 -12   1  -1   10.45   11.45 124-0.45156-0.43332-0.78549 0.40061-0.61524 0.55147
 -12   2  -2    3.12   11.58 123-0.45251-0.39340-0.78591 0.47841-0.61461 0.48719
 -11   1   0  248.63    9.22 123-0.45979-0.34890-0.78903 0.44309-0.60982 0.60810
 -11   2  -1   40.82    8.26 123-0.45979-0.30980-0.78903 0.52015-0.60982 0.54436
  -7  -1   3  182.87   11.59 123-0.45615-0.12170-0.78747 0.44166-0.61222 0.80542
  -4  -1   3  247.11   13.35 123-0.45305 0.10703-0.78614 0.55557-0.61426 0.80786
  -4   1   1  188.21   14.79 123-0.45733 0.18902-0.78798 0.71195-0.61145 0.67534
  -4   4 -14  122.64   16.35 124-0.44455 0.28962-0.78244 0.93635-0.61978-0.28349
  -2  -3   4  924.58   15.57 124-0.44667 0.17916-0.78336 0.47515-0.61841 0.87740
  -2   1   0 3052.22   41.38 124-0.45128 0.33695-0.78537 0.78532-0.61542 0.61583
  -1 -10   6  233.49   13.01 123-0.45648-0.00700-0.78761-0.02054-0.61201 0.99978
  -1   3 -13   19.69   13.87 124-0.44521 0.48275-0.78272 0.97539-0.61936-0.22027
   0  -4   4 1224.54   19.35 124-0.44517 0.29322-0.78271 0.47496-0.61938 0.87769
   1   2  -7  181.95   11.90 124-0.45076 0.60383-0.78514 0.97759-0.61576 0.16375
   2   1 -14  114.19   12.96 124-0.44753 0.63832-0.78374 0.93794-0.61785-0.28670
   4 -13   5    6.76   14.50 124-0.44408 0.25196-0.78223-0.06307-0.62008 0.94253
   4   0 -11    0.84   10.44 124-0.44960 0.75846-0.78464 0.93771-0.61652-0.09569
   4   0  -8  615.55   12.94 124-0.44813 0.75499-0.78400 0.93896-0.61746 0.09954
   5  -1 -12  195.66   11.55 123-0.45251 0.79960-0.78591 0.90128-0.61461-0.16019
   6  -2  -7   21.82    7.76 123-0.45906 0.84351-0.78872 0.86630-0.61030 0.15886
   8  -4 -12   29.66   11.78 124-0.45028 0.91078-0.78493 0.78534-0.61607-0.16026
   9  -5 -10   19.82   11.10 124-0.44887 0.94882-0.78432 0.74708-0.61699-0.02966
  10 -10  -1   -4.80   11.14 124-0.45033 0.83430-0.78496 0.40008-0.61604 0.55054
  10  -9  -2  717.22   14.09 124-0.44784 0.87253-0.78388 0.47805-0.61765 0.48581
  11 -11  -2  162.04   14.94 124-0.44347 0.86812-0.78196 0.36054-0.62047 0.48850
  11  -8  -8  135.22   12.27 124-0.44979 0.98858-0.78472 0.59430-0.61639 0.09693
  -9  -3   3   35.74   11.11 124-0.44087-0.36663-0.78094 0.20257-0.62209 0.81689
  -8  -6   4   -7.39   11.60 125-0.43971-0.40636-0.78042 0.01047-0.62283 0.87996
  -8  -2   3  149.15   11.18 125-0.43730-0.25548-0.77935 0.31735-0.62436 0.81905
  -7   0   2  136.17   11.39 125-0.43567-0.10340-0.77862 0.50915-0.62540 0.75506
  -7   2   0  814.29   14.70 125-0.43742-0.02426-0.77941 0.66341-0.62428 0.62533
  -4   0   2  631.66   15.74 124-0.44228 0.13582-0.78156 0.62721-0.62118 0.75147
  -3  -5   5   58.30   10.88 125-0.43493 0.01228-0.77829 0.27811-0.62586 0.94944
   1   1  -3 1555.71   23.60 125-0.43613 0.55173-0.77883 0.89395-0.62511 0.43180
   1   2 -13   29.17   11.11 125-0.43346 0.58756-0.77763 0.96960-0.62679-0.21410
   2   1  -5  570.31   14.71 124-0.44078 0.63237-0.78089 0.93515-0.62215 0.29920
   6  -3  -3   78.47   11.97 124-0.43788 0.78387-0.77961 0.78045-0.62400 0.42951
   6  -2 -13   -6.27    8.39 124-0.44448 0.82957-0.78252 0.85930-0.61977-0.22056
   9  -9   0  640.53   16.56 125-0.42968 0.77612-0.77593 0.42929-0.62916 0.62857
   9  -8  -1  284.99   11.94 125-0.43541 0.82046-0.77851 0.50900-0.62556 0.56006
   9  -5  -7    6.68   10.20 125-0.43272 0.93295-0.77730 0.73933-0.62726 0.17469
  10  -8  -3   19.98    9.95 125-0.43198 0.89373-0.77697 0.54639-0.62772 0.43349
  11 -10  -3   84.13   11.22 124-0.44228 0.90503-0.78156 0.43711-0.62118 0.42463
 -12   4  -7   12.31   14.65 126-0.41111-0.35772-0.76724 0.61296-0.64067 0.18797
 -10  -3   2  168.03   12.57 126-0.42118-0.46488-0.77189 0.15600-0.63454 0.76364
 -10   5  -9   19.89   18.46 127-0.40280-0.17426-0.76334 0.76347-0.64563 0.06411
  -8   5  -7   14.69   15.00 127-0.40829-0.01431-0.76592 0.84277-0.64236 0.19002
  -7  -5   4   55.29   10.79 126-0.41823-0.31421-0.77054 0.11624-0.63635 0.89562
  -7   1   1  687.52   14.29 125-0.42674-0.07358-0.77443 0.58184-0.63111 0.69605
  -5  -7   5  148.31   11.53 125-0.42348-0.23156-0.77294 0.04111-0.63312 0.95602
  -5  -3   4  777.08   13.60 125-0.42485-0.07563-0.77357 0.35002-0.63228 0.89110
  -5   3  -2 1047.23   22.25 126-0.41497 0.14638-0.76903 0.80784-0.63833 0.50888
  -3   4 -13   18.08   11.28 125-0.42370 0.34834-0.77304 0.96593-0.63299-0.20618
   1  -7   5  313.84   13.42 125-0.42388 0.23099-0.77313 0.27232-0.63287 0.95591
   2  -2   1    3.87   34.51 126-0.40988 0.48627-0.76667 0.69090-0.64140 0.70446
   3   1 -10  504.52   10.49 125-0.42976 0.70006-0.77579 0.96842-0.62922-0.01748
   5  -3  -1 1490.44   19.76 126-0.41653 0.68614-0.76975 0.73112-0.63739 0.57307
   5  -1  -6 3343.96   19.07 125-0.43124 0.77811-0.77646 0.89183-0.62830 0.24025
   6 -13   4   19.98   20.60 128-0.39168 0.35209-0.75804-0.01098-0.65214 0.91028
   8  -4  -6 1474.35   13.41 125-0.43050 0.89286-0.77613 0.77620-0.62876 0.24067
   9  -7  -2 1097.99   14.83 126-0.42052 0.84347-0.77159 0.57843-0.63495 0.50547
  10 -11   0  293.27   13.43 125-0.42309 0.76896-0.77277 0.31054-0.63336 0.63293
  10  -6  -8  404.60   12.12 125-0.42282 0.96181-0.77264 0.69560-0.63353 0.11657
  11 -12  -1    3.72   11.65 125-0.42383 0.80881-0.77311 0.27350-0.63290 0.56753
  11  -9  -4   87.68   11.34 125-0.42680 0.92669-0.77445 0.50485-0.63107 0.37223
  12 -12  -3    2.74   11.68 125-0.42383 0.88570-0.77311 0.31161-0.63290 0.43793
  12 -11  -4  202.98   13.31 125-0.42309 0.92295-0.77277 0.38828-0.63336 0.37472
  -9  -2   2  182.24   11.29 127-0.40300-0.36714-0.76363 0.26239-0.64556 0.77502
  -9   4  -4  416.23   13.39 126-0.41024-0.12838-0.76703 0.72853-0.64125 0.38188
  -8  -1   2   52.53   10.59 127-0.40508-0.24989-0.76461 0.37930-0.64433 0.77405
  -6  -4   4  810.54   13.20 126-0.40865-0.20749-0.76629 0.22700-0.64220 0.90093
  -6   4  -4  209.69   16.96 127-0.39464 0.08739-0.75965 0.83699-0.65048 0.39184
  -4  -9   5   28.56   12.26 127-0.40652-0.24775-0.76529-0.08160-0.64347 0.96772
  -4  -6   5   -8.64    7.52 126-0.41572-0.12310-0.76957 0.15378-0.63793 0.96096
  -2  -2   3   16.67   12.76 127-0.40344 0.17425-0.76384 0.53431-0.64531 0.83877
  -2   4  -9   16.18   13.35 127-0.39663 0.39634-0.76061 0.99111-0.64931 0.06756
  -1  -6   5  317.60   12.23 126-0.41248 0.10403-0.76807 0.26747-0.63990 0.96311
   0   3  -9   10.41   10.28 127-0.40902 0.52502-0.76646 0.99776-0.64198 0.06035
   3   1 -13   37.67   11.44 127-0.40453 0.67278-0.76435 0.95424-0.64466-0.19591
   4   0 -14  168.14   12.73 127-0.40731 0.71520-0.76566 0.91892-0.64300-0.26155
   7  -3  -5  196.04   11.32 126-0.41196 0.83607-0.76783 0.80582-0.64021 0.31731
  10  -7  -4  271.30   11.88 127-0.40375 0.90435-0.76399 0.61008-0.64512 0.38581
  11  -7  -9   -0.71   11.42 127-0.40375 0.98127-0.76399 0.64852-0.64512 0.06287
  12 -13  -2  161.87   13.82 126-0.40761 0.83009-0.76580 0.22742-0.64283 0.51321
  12 -10  -5   70.78   12.00 126-0.40887 0.94734-0.76639 0.45930-0.64207 0.31942
 -11   4  -6  244.73   12.52 128-0.39116-0.30119-0.75795 0.64290-0.65259 0.26344
 -10   4  -5    1.55   12.50 128-0.38670-0.22855-0.75579 0.67817-0.65516 0.33207
  -9   5  -8  269.85   17.43 128-0.38149-0.11846-0.75326 0.79181-0.65812 0.14075
  -8   3  -2 1700.89   18.04 127-0.39926-0.10136-0.76182 0.68444-0.64787 0.51902
  -5   5 -10 1202.20   27.76 129-0.37678 0.18403-0.75094 0.94300-0.66078 0.01432
  -2   4 -12  486.37   16.12 128-0.38302 0.38535-0.75400 0.98502-0.65726-0.11896
   0   3 -12   94.11   11.23 127-0.39728 0.51316-0.76088 0.99168-0.64903-0.12671
   2  -9   5   10.56   12.66 129-0.37984 0.18523-0.75245 0.13702-0.65906 0.98136
   2   2  -9   11.78   10.59 128-0.38871 0.61939-0.75676 0.98681-0.65400 0.07238
   3 -11   5  196.46   14.66 128-0.38855 0.19394-0.75669 0.02491-0.65409 0.97736
   3   1  -7  136.87    9.06 127-0.40228 0.67144-0.76325 0.95543-0.64608 0.19354
   6  -1 -11   20.82   10.70 128-0.38979 0.81191-0.75728 0.90934-0.65338-0.05652
   7  -2  -9  118.13   10.88 128-0.39278 0.85479-0.75872 0.87298-0.65165 0.07023
   8  -7   0 1604.23   21.14 128-0.38763 0.73339-0.75624 0.52432-0.65462 0.65506
   8  -3 -10  110.71   11.07 127-0.39298 0.89368-0.75882 0.83568-0.65153 0.00509
   9 -10   1   38.03   13.71 128-0.38690 0.69346-0.75588 0.33148-0.65504 0.72011
   9  -6  -3  389.05   11.83 128-0.39159 0.85329-0.75815 0.64152-0.65234 0.45883
  11  -8  -5  200.53   11.90 127-0.39976 0.93891-0.76206 0.57029-0.64757 0.32392
 -11  -2   0  418.54   13.36 129-0.37771-0.54622-0.75149 0.17310-0.66029 0.66053
 -10  -2   1   45.58    8.02 128-0.38501-0.46253-0.75507 0.21696-0.65615 0.72001
  -8  -5   3   25.17    8.03 128-0.38652-0.42265-0.75580 0.06323-0.65529 0.84917
  -8   0   1    2.47   10.68 129-0.37932-0.23599-0.75229 0.44411-0.65938 0.72348
  -8   2  -1  218.14   11.65 129-0.37132-0.16775-0.74834 0.59313-0.66386 0.60088
  -6  -7   4   39.45   11.25 128-0.37869-0.35373-0.75198-0.01861-0.65974 0.91742
  -5  -2   3  466.20   13.25 128-0.38022-0.08183-0.75273 0.40669-0.65887 0.85247
  -3  -8   5  176.14   11.72 128-0.38189-0.15863-0.75355 0.02231-0.65793 0.98042
  -2 -10   5   55.56   12.08 129-0.37366-0.16400-0.74950-0.09707-0.66256 0.98628
  -2  -7   5   20.21    9.76 129-0.37848-0.04604-0.75188 0.13523-0.65986 0.98222
  -2  -1   2 9212.69   42.52 129-0.37209 0.18139-0.74872 0.59509-0.66343 0.79283
   0  -3   3    2.91   12.40 129-0.37742 0.26314-0.75135 0.52319-0.66045 0.85260
   2 -12   5   57.98   14.93 129-0.37112 0.06492-0.74824-0.09728-0.66397 0.98645
   2   2 -12  497.83   13.24 128-0.38010 0.61267-0.75267 0.98326-0.65894-0.11672
   4   0  -5   11.46   11.66 129-0.37514 0.68150-0.75023 0.90313-0.66173 0.33828
   5   0 -10 1276.53   14.70 129-0.37556 0.75945-0.75044 0.94315-0.66150 0.01454
   6  -1  -8  991.53   14.17 129-0.37654 0.79951-0.75092 0.90516-0.66095 0.14350
   7  -2 -12  157.56    9.41 128-0.38652 0.84941-0.75580 0.87003-0.65529-0.11930
   8  -6  -1  250.04   12.40 128-0.38013 0.76474-0.75269 0.59773-0.65892 0.59478
   9  -4 -11   15.10   11.36 128-0.38349 0.92256-0.75433 0.79231-0.65702-0.05462
   9  -4  -8  276.11   11.83 129-0.37305 0.91169-0.74920 0.78931-0.66290 0.14457
  11 -13   0  341.08   18.64 129-0.36712 0.71518-0.74625 0.17059-0.66618 0.66448
  12  -9  -6   51.38   11.80 128-0.38366 0.96151-0.75441 0.52309-0.65692 0.27056
 -12  -1  -2  119.52   13.44 130-0.35671-0.60539-0.74092 0.20200-0.67179 0.54249
 -12   3  -6   66.82   12.29 130-0.36174-0.44652-0.74347 0.51206-0.66906 0.28231
  -9  -5   2  104.35   12.61 129-0.36791-0.51651-0.74656 0.01473-0.66569 0.79650
  -9  -1   1   43.49    7.60 129-0.37125-0.35976-0.74822 0.32387-0.66383 0.72996
  -9   3  -3  369.44   13.82 130-0.35473-0.22260-0.73992 0.62425-0.67285 0.47899
  -8   1   0 1584.92   16.76 129-0.36744-0.20996-0.74632 0.51396-0.66595 0.66763
  -7  -4   3   71.41   10.68 130-0.36231-0.33027-0.74375 0.16647-0.66876 0.86308
  -3  -4   4  395.73   13.50 129-0.36882-0.01437-0.74701 0.32339-0.66518 0.92445
  -2   0   1    1.93   14.27 129-0.36973 0.21574-0.74746 0.67052-0.66468 0.72934
   0 -11   5   -3.54   11.29 130-0.36016-0.06392-0.74267-0.10430-0.66993 0.99441
   0  -8   5   -4.49   10.27 130-0.36246 0.05363-0.74383 0.12844-0.66867 0.99172
   3  -7   4  393.67   17.14 130-0.35529 0.31706-0.74021 0.31669-0.67255 0.93070
   3   0  -3    8.13   14.18 130-0.36284 0.59032-0.74402 0.85878-0.66846 0.47786
   5   0 -13  -17.05   10.98 130-0.35978 0.74302-0.74248 0.93224-0.67013-0.16954
   6  -2  -4  211.80    9.28 129-0.36896 0.75385-0.74708 0.82488-0.66510 0.40549
   8  -8   1   -2.18   13.19 129-0.36284 0.67048-0.74402 0.43792-0.66846 0.73228
   8  -3  -7   13.24   10.33 129-0.36667 0.86694-0.74594 0.82345-0.66637 0.21408
  10 -12   1   42.60   16.28 131-0.34631 0.65324-0.73562 0.19634-0.67734 0.74166
  10  -6  -5    9.61   10.60 130-0.36351 0.90407-0.74435 0.66870-0.66810 0.34656
  10  -5  -9   28.36   11.09 129-0.36772 0.94478-0.74646 0.74692-0.66579 0.08389
  11  -7  -6  231.67   12.01 129-0.36581 0.94294-0.74551 0.63135-0.66684 0.27709
 -11  -1  -1   11.97   11.28 131-0.34772-0.53633-0.73623 0.23588-0.67656 0.61132
 -11   3  -5  166.40   11.89 131-0.34222-0.38867-0.73339 0.54190-0.67945 0.35501
 -10  -1   0  259.98   11.91 130-0.35364-0.45530-0.73925 0.27673-0.67341 0.67356
  -9   0   0  669.87   12.22 131-0.34694-0.34626-0.73583 0.38968-0.67697 0.67672
  -9   5 -11    4.49   19.26 133-0.30934-0.19123-0.71601 0.75409-0.69606-0.01494
  -7  -7   3   37.34   11.90 130-0.34944-0.45923-0.73711-0.07125-0.67565 0.86943
  -6  -3   3  139.07    8.40 130-0.35671-0.22084-0.74081 0.27855-0.67176 0.86591
  -5  -6   4  125.87   11.12 130-0.35287-0.26361-0.73886 0.08336-0.67383 0.93222
  -5  -1   2 2597.89   19.78 131-0.34207-0.08140-0.73331 0.46425-0.67953 0.80853
  -4  -5   4  430.70   12.09 131-0.34616-0.15505-0.73543 0.19660-0.67738 0.93597
  -1  -9   5   19.22   10.22 130-0.35178-0.07162-0.73830 0.00720-0.67441 0.99623
   1 -10   5   16.44   10.16 131-0.34758 0.03901-0.73615 0.00549-0.67664 0.99909
   4   1 -12  208.84   12.11 131-0.34492 0.69268-0.73479 0.96532-0.67804-0.09724
   4   1  -9  101.50   10.75 131-0.34524 0.69227-0.73495 0.96559-0.67787 0.09651
   5  -2  -2 1069.33   16.93 130-0.35364 0.66181-0.73925 0.77768-0.67341 0.54417
   7  -2  -6 1030.27   14.48 131-0.34374 0.80646-0.73418 0.84899-0.67866 0.29141
   8  -5  -2 1692.32   17.24 130-0.35441 0.77809-0.73964 0.66236-0.67300 0.54324
   9  -5  -4  423.80   12.08 130-0.35210 0.85294-0.73847 0.70017-0.67424 0.41562
  12  -8  -7   25.10   11.76 130-0.35130 0.96796-0.73806 0.58472-0.67466 0.22256
 -12   0  -3    3.93    8.69 131-0.33984-0.58344-0.73228 0.27089-0.68063 0.48732
 -12   1  -4  214.91   12.66 132-0.33208-0.55345-0.72824 0.34301-0.68463 0.42600
 -12   2  -5   39.41   12.05 131-0.33829-0.50795-0.73148 0.42456-0.68143 0.35768
 -11   0  -2  151.33   11.51 132-0.32914-0.51820-0.72669 0.30257-0.68613 0.55751
 -10   0  -1    4.60   10.20 131-0.33208-0.43966-0.72824 0.34294-0.68463 0.62006
 -10   3  -4  266.27   12.16 131-0.33751-0.31641-0.73107 0.57765-0.68183 0.42172
  -9   1  -1  270.32   11.40 131-0.33208-0.32244-0.72824 0.45876-0.68463 0.61938
  -9   2  -2 1093.84   14.89 131-0.33266-0.28301-0.72854 0.53642-0.68433 0.55424
  -8  -4   2  352.96   11.83 132-0.33242-0.43771-0.72841 0.11241-0.68445 0.81376
  -5   2  -1 1457.92   20.32 132-0.32675 0.01946-0.72543 0.68716-0.68734 0.62290
  -5   5 -13   -4.72   16.47 133-0.31592 0.12355-0.71967 0.91148-0.69276-0.14735
  -1   4 -11   52.28   13.52 132-0.32592 0.40235-0.72499 0.99372-0.68776-0.02313
   1   3 -11   47.71   10.52 131-0.33456 0.52772-0.72953 0.99910-0.68336-0.02716
   5   0  -7   -2.83    7.53 131-0.34061 0.72571-0.73268 0.92527-0.68022 0.22773
 -11   1  -3   84.43   11.19 132-0.31767-0.49111-0.72059 0.37340-0.69186 0.49794
 -11   2  -4   98.98   10.93 132-0.32011-0.45025-0.72190 0.45146-0.69065 0.43223
 -11   4  -9   15.01   14.62 133-0.30557-0.38728-0.71408 0.59830-0.69779 0.11632
 -10  -4   0   76.61   12.10 133-0.31356-0.61008-0.71839 0.02507-0.69389 0.69460
 -10   1  -2  751.13   13.40 132-0.31695-0.41482-0.72021 0.41169-0.69222 0.56291
 -10   2  -3   31.20   10.35 132-0.31686-0.37546-0.72016 0.48885-0.69226 0.49864
  -9  -4   1   -0.26   10.86 133-0.31684-0.53014-0.72015 0.06570-0.69227 0.75701
  -5   0   1   10.08   12.06 132-0.31627-0.06962-0.71985 0.52851-0.69255 0.75648
  -4  -8   4   57.94   10.82 132-0.32113-0.29453-0.72244-0.04801-0.69014 0.94875
  -3 -10   4   34.07   12.69 133-0.31426-0.30240-0.71877-0.16724-0.69355 0.95296
  -1  -5   4  599.70   13.77 132-0.32330 0.05429-0.72359 0.30016-0.68905 0.94756
   0   3  -6 1817.82   20.04 132-0.31695 0.43314-0.72021 0.95136-0.69222 0.30445
   2   2  -6  315.86   12.32 133-0.31265 0.54400-0.71790 0.94859-0.69434 0.30650
   3   2 -11   59.37   10.89 132-0.31612 0.62307-0.71976 0.98874-0.69263-0.01872
   7  -1 -10   82.24   10.97 133-0.31175 0.81202-0.71742 0.90984-0.69478 0.04797
   8  -4  -3   58.36   11.69 132-0.31645 0.77851-0.71994 0.71956-0.69247 0.49876
   8  -2 -11   66.69   11.56 132-0.31786 0.85661-0.72070 0.87494-0.69177-0.01879
  10  -5  -6  106.39   10.64 132-0.32165 0.89942-0.72271 0.72331-0.68988 0.30242
  11  -6  -7   29.85    7.25 132-0.32347 0.93929-0.72368 0.68539-0.68897 0.23630
  12  -7  -8  143.42   12.71 133-0.31333 0.96723-0.71827 0.64168-0.69401 0.17686
  -7  -3   2  514.79    9.52 133-0.30939-0.34525-0.71609 0.21499-0.69597 0.82493
  -6  -6   3    7.78    7.72 133-0.30939-0.38334-0.71609 0.02322-0.69597 0.88965
  -6  -2   2  737.10   10.99 133-0.30782-0.23109-0.71525 0.33004-0.69673 0.82580
  -5   1   0 3476.60   24.78 133-0.30383-0.04195-0.71308 0.59785-0.69866 0.69843
  -4   5 -12  187.62   15.49 134-0.29668 0.18112-0.70918 0.93976-0.70208-0.07363
  -3  -7   4  302.10   11.88 134-0.29462-0.20540-0.70805 0.05347-0.70305 0.96194
  -3  -3   3   71.74   11.89 133-0.30204-0.04454-0.71211 0.36571-0.69952 0.89303
   1  -6   4  566.22   14.70 133-0.30298 0.14937-0.71262 0.28912-0.69907 0.95738
   1   3 -14  366.20   14.62 134-0.29852 0.49056-0.71019 0.97905-0.70120-0.20329
   1   3  -8 1206.67   16.20 133-0.30535 0.49849-0.71391 0.98352-0.69793 0.18097
   2  -1   0 3136.21   41.94 134-0.29633 0.41169-0.70899 0.70896-0.70224 0.70240
   5 -11   4  121.35   16.61 135-0.28670 0.24707-0.70367 0.04886-0.70675 0.96515
   6  -1  -5  163.74   11.55 134-0.29716 0.72048-0.70944 0.86338-0.70185 0.37908
   6   0 -12   39.84   11.63 134-0.29682 0.75931-0.70925 0.93959-0.70201-0.07414
   8  -2  -8  197.26   11.37 134-0.29908 0.83783-0.71050 0.86433-0.70093 0.18372
   9  -4  -5   17.24   10.46 133-0.30448 0.84480-0.71344 0.75302-0.69834 0.37531
   9  -3  -9   23.11    7.91 133-0.30939 0.88615-0.71609 0.83220-0.69597 0.11426
  10  -4 -10   39.98    8.19 133-0.30782 0.92294-0.71525 0.79210-0.69673 0.05100
  -8  -3   1  140.64   11.05 135-0.28114-0.45107-0.70056 0.16236-0.70935 0.77210
  -7  -6   2  348.37   12.20 135-0.28302-0.48839-0.70161-0.02908-0.70849 0.83659
  -5  -8   3  -21.99   11.51 135-0.28269-0.41119-0.70142-0.10731-0.70864 0.90447
  -5  -5   3   69.97   10.86 135-0.28269-0.29541-0.70142 0.12485-0.70864 0.90214
  -4   5  -9   76.63   15.50 135-0.26976 0.15531-0.69416 0.92552-0.71450 0.13233
  -2  -6   4  272.28   12.16 134-0.28891-0.09571-0.70487 0.16562-0.70576 0.96448
  -1   4 -14  320.84   15.11 135-0.28140 0.36068-0.70070 0.97010-0.70924-0.19537
  -1   4  -8 1191.37   18.00 135-0.28276 0.36138-0.70146 0.97107-0.70861 0.19134
   1   2  -4  273.73   14.45 135-0.27979 0.43496-0.69980 0.89194-0.70997 0.45226
   3   2 -14  126.37   12.42 134-0.28562 0.59409-0.70305 0.97239-0.70729-0.19699
   3   2  -8 2350.36   18.68 134-0.28798 0.59630-0.70436 0.97391-0.70619 0.18881
   4  -9   4  432.50   16.35 135-0.27409 0.23419-0.69660 0.15676-0.71256 0.97114
   5  -1  -3  232.90   12.62 134-0.28581 0.63236-0.70315 0.81852-0.70720 0.51368
   6   0  -9  -12.85   10.86 135-0.28783 0.75107-0.70428 0.93703-0.70626 0.12474
   7  -5   0  801.91   15.60 134-0.28894 0.63588-0.70489 0.58953-0.70575 0.70533
   7  -4  -1  225.39   14.57 135-0.27627 0.66117-0.69783 0.65825-0.71157 0.64800
  12  -9  -3    7.07   13.25 134-0.28230 0.85632-0.70120 0.46854-0.70882 0.51441
 -10  -3  -1    8.44   11.58 136-0.26923-0.61460-0.69369 0.07942-0.71490 0.65036
 -10   4  -8  374.96   16.05 136-0.25695-0.35917-0.68667 0.60932-0.72030 0.20294
  -9  -3   0  433.38   12.22 136-0.26923-0.53958-0.69369 0.11643-0.71490 0.71421
  -8  -6   1   13.24   11.78 136-0.26941-0.57712-0.69379-0.07616-0.71481 0.77900
  -7   4  -5  182.37   14.24 136-0.26768-0.11692-0.69281 0.73188-0.71558 0.39196
  -6  -1   1  676.87   13.95 136-0.26525-0.23479-0.69143 0.38312-0.71666 0.78172
  -4  -4   3   62.03   11.40 135-0.27479-0.18781-0.69683 0.23512-0.71240 0.90585
  -2  -9   4   88.51   11.00 135-0.27106-0.23008-0.69473-0.07537-0.71408 0.97209
  -1 -11   4  182.87   13.00 135-0.27524-0.22714-0.69708-0.18818-0.71219 0.97000
   3 -13   4   30.19   14.85 136-0.26506-0.00437-0.69132-0.19333-0.71675 0.97526
   4   1  -6 3341.90   21.07 135-0.27555 0.62338-0.69726 0.92774-0.71205 0.32489
   5   1 -11   10.53    7.66 135-0.27796 0.70065-0.69861 0.96825-0.71096 0.00109
   7  -6   1  717.23   16.38 135-0.26849 0.57643-0.69327 0.50017-0.71523 0.77975
   7  -1  -7  119.68   10.48 135-0.27147 0.77296-0.69496 0.88672-0.71389 0.26274
   8  -9   2   59.65   15.78 136-0.25943 0.52912-0.68810 0.30298-0.71922 0.84743
   8  -3  -4  833.28   13.75 135-0.26990 0.77086-0.69407 0.77005-0.71460 0.45686
   9 -11   2  195.84   21.32 137-0.23976 0.50905-0.67670 0.17579-0.72762 0.85592
  10  -4  -7  125.63   11.65 135-0.27161 0.88802-0.69504 0.77075-0.71383 0.26305
  11  -8  -2  121.81   13.19 136-0.26090 0.80050-0.68894 0.49718-0.71858 0.58888
  11  -5  -8  265.07   12.35 135-0.27551 0.92997-0.69723 0.73407-0.71207 0.19670
  12 -10  -2  -13.04   11.23 136-0.27121 0.81065-0.69481 0.38718-0.71401 0.58518
  12  -8  -4   77.68   11.21 136-0.26758 0.88275-0.69275 0.53798-0.71563 0.45650
  13 -11  -3   41.90   12.54 135-0.27305 0.84919-0.69585 0.34899-0.71318 0.52082
  13 -10  -4   14.45   11.86 135-0.27558 0.89058-0.69727 0.42714-0.71204 0.45439
  13  -9  -5   20.88   11.51 136-0.26473 0.91806-0.69113 0.49866-0.71689 0.39386
 -11  -2  -3   60.17   12.34 137-0.24810-0.67641-0.68166 0.10470-0.72412 0.53035
  -8   5 -10  126.32   20.89 139-0.21836-0.20560-0.66412 0.74117-0.73634 0.09024
  -7  -2   1   55.61    7.65 136-0.26202-0.35367-0.68967 0.26626-0.71810 0.78333
  -6  -8   2   53.99   12.13 136-0.25498-0.51465-0.68564-0.16111-0.72117 0.85027
  -6   3  -3   62.70   11.59 136-0.25374-0.09224-0.68492 0.68497-0.72170 0.52853
  -3   5 -11   41.55   12.71 137-0.24987 0.21142-0.68268 0.95210-0.72336 0.01262
  -2   4  -6  309.43   15.90 137-0.23837 0.23895-0.67598 0.90723-0.72821 0.34032
   0  -7   4 1055.77   16.90 137-0.24424-0.02503-0.67941 0.14037-0.72575 0.98407
   0   4 -13   -0.22   14.36 136-0.25324 0.40520-0.68463 0.98772-0.72192-0.11757
   0   4 -10 1588.09   17.66 137-0.25226 0.40634-0.68406 0.99179-0.72234 0.07573
   1 -12   4  228.60   13.16 136-0.25468-0.13006-0.68546-0.19978-0.72130 0.97915
   2   3 -13   76.69   11.35 136-0.25324 0.52304-0.68463 0.99246-0.72192-0.11814
   2   3 -10   19.61   10.31 137-0.25592 0.52676-0.68618 0.99660-0.72076 0.07594
   3   1  -4 1826.02   17.07 136-0.26202 0.53147-0.68967 0.88207-0.71810 0.45973
   4 -12   4   74.94   14.27 137-0.24529 0.09099-0.68002-0.09008-0.72531 0.98338
   5   1  -8  919.22   13.95 137-0.24938 0.67320-0.68240 0.95164-0.72357 0.20631
   7  -3  -2 1217.12   16.10 137-0.24690 0.67058-0.68096 0.71903-0.72463 0.59514
   9  -3  -6  203.55   11.09 136-0.25389 0.83150-0.68501 0.80069-0.72164 0.33339
  11  -9  -1   39.27   10.90 136-0.25250 0.75215-0.68420 0.41453-0.72224 0.65746
  11  -7  -3   16.64   10.48 137-0.25275 0.83039-0.68435 0.57004-0.72213 0.52775
  12 -11  -1    5.08   14.37 138-0.24053 0.74186-0.67725 0.29270-0.72731 0.66435
  13 -12  -2  205.96   14.09 136-0.25209 0.79024-0.68397 0.26079-0.72241 0.59271
 -11   3  -8  166.57   12.65 138-0.23677-0.49514-0.67510 0.48216-0.72880 0.21204
 -10  -2  -2    1.07   10.53 138-0.23442-0.61405-0.67371 0.13519-0.72977 0.60218
  -9   4  -7   20.05   12.62 138-0.22973-0.30984-0.67095 0.63235-0.73169 0.27898
  -8  -2   0  217.43   11.07 138-0.23589-0.45695-0.67458 0.21236-0.72917 0.72977
  -8   4  -6 1513.59   21.20 138-0.22580-0.23618-0.66861 0.66858-0.73329 0.34551
  -6  -5   2  151.78   11.02 137-0.24100-0.41381-0.67758 0.06139-0.72704 0.85626
  -6   0   0  162.91   12.03 138-0.23104-0.23073-0.67172 0.44084-0.73116 0.73131
  -4  -7   3   26.95   11.01 137-0.23658-0.34099-0.67499-0.01781-0.72888 0.92354
  -3  -2   2 1022.38   16.39 137-0.23768-0.06987-0.67563 0.40637-0.72842 0.85786
  -1  -8   4  615.27   13.31 137-0.24434-0.14071-0.67953 0.02484-0.72564 0.98401
   0 -10   4   39.86   10.69 138-0.23431-0.14968-0.67365-0.09559-0.72982 0.98846
   0  -1   1    5.12   26.10 137-0.23891 0.20231-0.67636 0.60208-0.72791 0.79053
   2  -8   4  290.55   15.35 138-0.22599 0.07245-0.66873 0.12967-0.73321 0.99157
   4   2 -13   11.77   12.13 138-0.23678 0.62154-0.67511 0.98221-0.72880-0.11194
   4   2 -10   29.59   10.78 137-0.24044 0.62578-0.67725 0.98478-0.72728 0.08091
   7 -14   3   34.39   19.30 139-0.20899 0.20813-0.65853-0.14948-0.73994 0.93305
   8  -1 -12  186.07   13.24 137-0.23785 0.81596-0.67574 0.90703-0.72835-0.04646
   9  -2 -10  110.78   11.59 137-0.24124 0.85708-0.67772 0.86929-0.72694 0.08036
  11  -6  -4  112.05   11.17 138-0.23160 0.84794-0.67205 0.63371-0.73093 0.47154
  12  -7  -5  147.85   11.68 137-0.24364 0.89786-0.67912 0.60213-0.72593 0.40315
  13  -8  -6   41.84   12.28 137-0.24204 0.93414-0.67819 0.56271-0.72660 0.33932
 -11  -1  -4  211.09   12.57 139-0.21999-0.66571-0.66512 0.16436-0.73563 0.47710
  -9  -2  -1   42.39   10.86 138-0.22581-0.54432-0.66859 0.16767-0.73330 0.66802
  -7  -5   1  175.27   11.55 139-0.21741-0.51445-0.66357 0.00874-0.73665 0.80086
  -7  -1   0 1622.91   15.97 139-0.21891-0.35876-0.66447 0.31777-0.73606 0.73640
  -3  -9   3  -12.69   10.71 139-0.21825-0.36003-0.66408-0.14479-0.73632 0.93212
  -3   5 -14  130.20   18.39 139-0.20576 0.16831-0.65654 0.92606-0.74120-0.16279
  -2 -11   3   60.61   12.14 139-0.22040-0.35704-0.66536-0.25767-0.73546 0.92960
  -1  -4   3   45.38   11.56 138-0.22453-0.00614-0.66783 0.32215-0.73381 0.92698
  -1   3  -4  274.79   16.66 139-0.21486 0.25398-0.66204 0.85454-0.73766 0.47971
   1  -9   4  613.00   15.12 139-0.21089-0.05850-0.65965 0.00495-0.73921 0.99753
   2 -11   4  101.49   11.51 139-0.21918-0.05031-0.66464-0.10518-0.73595 0.99441
   2   0  -1    9.36   21.28 138-0.21957 0.37193-0.66487 0.74020-0.73579 0.67265
   3 -10   4  286.63   15.44 139-0.20795 0.05408-0.65787 0.00304-0.74035 0.99813
   4  -2   0 1706.18   23.47 139-0.21565 0.44680-0.66252 0.66239-0.73735 0.73735
   5   0  -4 1923.59   17.69 139-0.21542 0.60077-0.66238 0.85488-0.73743 0.47889
   6   0  -6  364.38   12.42 138-0.22182 0.68416-0.66621 0.89762-0.73490 0.34721
   7   0 -11    9.93   11.08 138-0.22472 0.76578-0.66794 0.93947-0.73373 0.02282
   8  -2  -5  286.99   11.92 139-0.21704 0.75634-0.66335 0.81727-0.73680 0.41347
   8  -1  -9    6.25   10.80 138-0.22671 0.80435-0.66913 0.89959-0.73293 0.15214
  10  -7  -1  -17.76   10.56 138-0.22107 0.72081-0.66577 0.51084-0.73520 0.67099
  10  -6  -2  742.33   13.35 139-0.21942 0.75842-0.66478 0.58751-0.73585 0.60577
  10  -3  -8  204.98   11.80 139-0.21551 0.87026-0.66243 0.81668-0.73740 0.22034
  11 -10   0  291.42   15.10 139-0.21149 0.67398-0.66001 0.31389-0.73898 0.73817
  11  -4  -9   27.01   11.58 138-0.22181 0.91431-0.66621 0.78171-0.73490 0.15354
 -11   0  -5    5.99   11.46 140-0.20361-0.64419-0.65532 0.23185-0.74188 0.41956
 -11   2  -7   97.92   12.62 140-0.20443-0.56547-0.65582 0.38631-0.74157 0.28881
 -10  -1  -3   82.33   11.01 140-0.20071-0.60863-0.65355 0.19160-0.74299 0.54948
 -10   3  -7   15.40   13.39 140-0.19167-0.46180-0.64801 0.49362-0.74638 0.29470
  -9  -5  -1    2.09    8.36 139-0.21300-0.67268-0.66100-0.07103-0.73825 0.67376
  -8  -5   0   61.83   11.18 139-0.20896-0.59949-0.65856-0.03475-0.73982 0.73980
  -7   5  -9   98.08   20.39 142-0.16118-0.18707-0.62895 0.74335-0.75726 0.17635
  -6   1  -1  515.00   13.33 139-0.20971-0.21332-0.65902 0.50495-0.73953 0.67536
  -6   2  -2  313.47   12.74 139-0.21132-0.17335-0.65999 0.58302-0.73890 0.61016
  -5  -7   2   46.00   10.73 140-0.19919-0.45600-0.65262-0.07868-0.74356 0.87328
  -5  -4   2  513.06   10.08 139-0.21219-0.32674-0.66052 0.15989-0.73856 0.86849
  -4  -3   2 1249.52   15.76 140-0.20427-0.21927-0.65572 0.27074-0.74163 0.87143
  -3  -6   3  379.15   12.00 140-0.20354-0.25834-0.65527 0.07812-0.74191 0.93608
   3   3 -12  217.62   12.63 140-0.19762 0.54507-0.65166 0.99810-0.74415-0.03130
   4  -3   1  177.13   15.15 139-0.20419 0.39668-0.65567 0.57867-0.74166 0.80622
   6   1 -10   71.76   11.06 140-0.20231 0.70282-0.65452 0.96190-0.74238 0.09601
   7  -2  -3  490.15   12.73 139-0.20467 0.66708-0.65596 0.77142-0.74148 0.54728
  10  -8   0  236.89   13.98 140-0.19760 0.65991-0.65165 0.42047-0.74416 0.74396
  10  -5  -3   82.11   11.46 140-0.20006 0.77816-0.65315 0.65328-0.74324 0.54903
  11  -5  -5   37.62   10.95 140-0.20058 0.85483-0.65347 0.69166-0.74304 0.41978
  12  -6  -6  258.04    9.93 139-0.21219 0.90501-0.66052 0.66073-0.73856 0.35094
 -11   1  -6  230.31   13.06 140-0.19487-0.61345-0.65000 0.30355-0.74528 0.35685
  -9  -1  -2  705.94   12.76 140-0.18993-0.54154-0.64696 0.22333-0.74712 0.61789
  -8  -1  -1  288.37   11.60 140-0.19490-0.45970-0.65001 0.26483-0.74527 0.68046
  -7   0  -1   10.10   11.39 140-0.18785-0.35048-0.64567 0.37855-0.74789 0.68475
  -7   3  -4  387.05   15.58 141-0.18080-0.24287-0.64130 0.60242-0.75046 0.49277
  -2  -5   3  525.51   12.64 140-0.19165-0.15474-0.64802 0.18584-0.74648 0.94030
  -2   5 -13   69.53   14.33 141-0.18722 0.22579-0.64528 0.95267-0.74812-0.09203
  -2   5 -10    6.06   12.66 141-0.17916 0.21803-0.64028 0.94920-0.75105 0.10603
   1   4 -12  293.68   12.84 140-0.19423 0.42617-0.64960 0.99606-0.74552-0.03010
   2   3  -7  497.37   12.95 140-0.19078 0.46106-0.64748 0.95563-0.74681 0.29435
   4  -1  -1  180.04   15.23 141-0.18643 0.45567-0.64480 0.72177-0.74841 0.68367
   7  -7   2  137.39   16.91 142-0.16723 0.43828-0.63279 0.36423-0.75527 0.88304
   7   0  -8  967.81   11.84 140-0.19596 0.73572-0.65067 0.92031-0.74487 0.22794
   9  -2  -7   38.65    7.69 140-0.19596 0.81240-0.65067 0.84319-0.74487 0.29245
  12 -12   0  352.36   18.61 141-0.17641 0.63957-0.63856 0.17811-0.75204 0.75071
 -10   0  -4   31.58   10.83 141-0.17569-0.59499-0.63812 0.25199-0.75221 0.49366
 -10   2  -6  379.58   12.66 142-0.16716-0.52679-0.63276 0.39999-0.75522 0.36860
  -9   3  -6  591.71   15.49 142-0.16542-0.41319-0.63166 0.51453-0.75582 0.36886
  -7  -7   0  102.57   11.67 142-0.17283-0.63573-0.63633-0.17293-0.75323 0.75379
  -6  -7   1  149.49   11.29 141-0.17766-0.55319-0.63935-0.13090-0.75151 0.81610
  -6  -4   1  126.09   10.50 141-0.17293-0.44207-0.63639 0.09742-0.75319 0.81841
  -4  -9   2  107.94    8.80 141-0.18058-0.47345-0.64117-0.20614-0.75046 0.88025
  -3  -1   1  170.87   15.85 141-0.17472-0.09348-0.63751 0.44548-0.75256 0.81774
  -2  -8   3   15.08   11.26 142-0.16819-0.29443-0.63341-0.05946-0.75486 0.95041
   0 -12   3    2.17   12.39 142-0.17569-0.28584-0.63812-0.28537-0.75221 0.94404
   1   4  -9   19.72   10.69 142-0.16857 0.39943-0.63365 0.97937-0.75472 0.17338
   3   2  -5  228.09   11.83 142-0.16591 0.47323-0.63197 0.90170-0.75565 0.43191
   3   3  -9    2.33   11.07 142-0.17243 0.51872-0.63608 0.98427-0.75337 0.17433
   4   2  -7   34.20    7.58 141-0.18058 0.56464-0.64117 0.94882-0.75046 0.29848
   5   2 -12  134.47   12.51 141-0.17732 0.63895-0.63914 0.98536-0.75163-0.02416
   9  -1 -11    9.95   11.89 142-0.16935 0.82316-0.63414 0.90198-0.75445 0.04319
  10  -4  -4  828.02   13.17 142-0.17158 0.78754-0.63554 0.71327-0.75367 0.49372
  12  -5  -7  101.47   11.96 141-0.17305 0.90465-0.63647 0.71421-0.75315 0.30033
 -10   1  -5    7.85   10.41 142-0.16349-0.56882-0.63044 0.32089-0.75662 0.43374
  -9  -4  -2   94.03   11.44 142-0.16022-0.68701-0.62837-0.02785-0.75774 0.62893
  -9   0  -3    3.31   11.10 143-0.15613-0.53617-0.62577 0.27678-0.75913 0.56307
  -8  -4  -1    6.03   10.38 143-0.15204-0.61747-0.62316 0.00769-0.76050 0.69690
  -8   0  -2  293.19   11.61 142-0.16244-0.45377-0.62978 0.32027-0.75698 0.62879
  -8   3  -5   59.21   10.71 142-0.15741-0.34366-0.62659 0.54834-0.75870 0.43658
  -7  -4   0  459.65   11.93 143-0.15550-0.53711-0.62537 0.04634-0.75934 0.76143
  -7   1  -2  699.71   13.48 142-0.16015-0.34064-0.62833 0.43463-0.75776 0.62968
  -7   2  -3  547.28   13.79 143-0.15513-0.30761-0.62513 0.50815-0.75947 0.56707
  -5  -9   1   -1.05   11.50 143-0.15899-0.57086-0.62759-0.25681-0.75816 0.82054
  -3   5  -8 2369.67   29.48 143-0.14253 0.10261-0.61705 0.88589-0.76364 0.24668
  -1 -10   3   76.82   11.01 142-0.15730-0.30309-0.62651-0.18244-0.75873 0.95234
  -1   5 -12  302.07   15.52 143-0.14889 0.26185-0.62114 0.96656-0.76155-0.01405
   0   4  -7    2.04   10.96 142-0.15859 0.31322-0.62733 0.93519-0.75830 0.30646
   1  -5   3   47.29   10.84 143-0.15406 0.04068-0.62445 0.27836-0.75983 0.95393
   1   3  -5  318.15   12.84 143-0.14970 0.34097-0.62166 0.89102-0.76128 0.43812
   2 -13   3   39.57   12.51 143-0.15467-0.18970-0.62484-0.29710-0.75962 0.95353
   5   2  -9  121.42   10.81 142-0.15613 0.61748-0.62577 0.97254-0.75913 0.17738
   7 -11   3   82.04   23.16 146-0.09732 0.21107-0.58727 0.00870-0.77741 0.97090
   7  -1  -4  340.19   11.98 143-0.15569 0.65574-0.62549 0.81864-0.75928 0.49927
   8  -1  -6  143.30   10.72 142-0.15846 0.73584-0.62726 0.85952-0.75834 0.36966
   8   0 -10  119.02   12.26 143-0.15041 0.76527-0.62211 0.93150-0.76105 0.11367
   9  -5  -1   82.11   11.20 143-0.15445 0.65535-0.62470 0.58714-0.75970 0.69350
  10  -2  -9   99.96   11.62 142-0.15578 0.84806-0.62555 0.85682-0.75925 0.17687
  11  -4  -6  429.00   12.54 142-0.16095 0.85383-0.62884 0.74582-0.75749 0.36822
 -10  -3  -4   29.57   11.64 144-0.13849-0.74758-0.61439-0.00269-0.76491 0.50762
  -9   1  -4  593.61   12.83 143-0.14544-0.51029-0.61888 0.34695-0.76265 0.50627
  -9   2  -5    9.58   10.17 144-0.13977-0.47536-0.61522 0.42162-0.76449 0.44092
  -8   1  -3  190.03   11.56 143-0.14185-0.43593-0.61656 0.38396-0.76382 0.57190
  -8   2  -4  299.59   11.68 144-0.13708-0.40199-0.61347 0.45918-0.76536 0.50730
  -5  -3   1  151.52   11.68 143-0.14173-0.35814-0.61648 0.19197-0.76386 0.82985
  -4  -6   2  727.27   10.72 143-0.14790-0.38946-0.62046 0.00341-0.76184 0.89242
   2   1  -2 9438.54   42.62 143-0.14208 0.33438-0.61671 0.77091-0.76375 0.63457
   2   4 -11    7.81   10.86 144-0.13724 0.44533-0.61358 0.99662-0.76531 0.05465
   4   0  -2  672.30   15.98 143-0.13941 0.44737-0.61499 0.76934-0.76461 0.63508
   4   3 -11   33.86   11.34 144-0.13461 0.55810-0.61187 0.99613-0.76615 0.05500
   5   1  -5  135.22   11.52 143-0.14209 0.56492-0.61672 0.88724-0.76374 0.43998
   6  -3   0 2307.39   22.83 144-0.13150 0.47816-0.60985 0.60968-0.76713 0.76718
   6   1  -7  115.74   10.90 143-0.14544 0.64529-0.61888 0.92779-0.76265 0.30933
   7   1 -12  227.41   13.39 143-0.13971 0.71637-0.61518 0.96249-0.76451-0.01111
   9  -6   0  891.95   15.18 143-0.14107 0.60460-0.61606 0.50225-0.76408 0.76236
   9  -4  -2  507.26   13.03 143-0.14380 0.68362-0.61782 0.65833-0.76319 0.63190
   9  -1  -8  318.47   12.17 144-0.13396 0.78864-0.61145 0.88129-0.76635 0.24938
  10  -9   1   39.62   13.34 144-0.13116 0.55468-0.60963 0.30193-0.76724 0.83140
  -4  -2   1  100.88    8.57 144-0.13230-0.25186-0.61030 0.30262-0.76692 0.83202
  -1 -12   2  129.10   13.76 144-0.13019-0.40861-0.60893-0.35282-0.76758 0.89653
  -1  -7   3  191.54   11.55 144-0.12694-0.21977-0.60681 0.02939-0.76860 0.96239
   3  -6   3   69.63   16.85 146-0.10278 0.10206-0.59083 0.24403-0.77584 0.96960
   6  -2  -1   97.46   11.74 144-0.12489 0.50995-0.60547 0.68218-0.76923 0.70487
   7   1  -9   19.42   10.74 145-0.11833 0.69599-0.60115 0.94782-0.77124 0.18993
   9  -3  -3  150.98   10.68 145-0.11940 0.69718-0.60186 0.71619-0.77092 0.57782
  10  -3  -5   13.25    8.37 144-0.13230 0.78717-0.61030 0.76446-0.76692 0.44393
  11 -11   1    4.53   13.83 146-0.10717 0.53097-0.59376 0.17188-0.77456 0.84014
  12  -4  -8  180.33   13.27 144-0.12690 0.89750-0.60678 0.76211-0.76861 0.25231
  13  -8  -3   -4.70   11.41 145-0.12079 0.81257-0.60278 0.48682-0.77049 0.57515
 -10  -2  -5   60.57   11.91 146-0.10187-0.74481-0.59022 0.05217-0.77598 0.45263
 -10   3 -10   42.37   14.75 146-0.10005-0.55292-0.58900 0.43588-0.77650 0.13047
  -9  -3  -3   14.78   10.80 145-0.10990-0.69676-0.59557 0.01756-0.77364 0.57976
  -9   4 -10    1.99   13.59 146-0.09688-0.44177-0.58687 0.54733-0.77740 0.13142
  -8  -6  -2   35.33    8.74 145-0.11423-0.73267-0.59844-0.17056-0.77235 0.64217
  -7  -6  -1  175.23   11.47 146-0.10308-0.66731-0.59103-0.14001-0.77563 0.71066
  -6  -6   0  177.81   11.23 146-0.10271-0.59122-0.59078-0.10219-0.77573 0.77520
  -6  -3   0  915.90   13.98 145-0.10734-0.47042-0.59387 0.13253-0.77439 0.77376
  -5  -6   1   -7.07    7.42 145-0.11587-0.49997-0.59953-0.05417-0.77186 0.83622
  -3  -8   2  118.86    8.41 145-0.11505-0.42519-0.59899-0.13242-0.77210 0.90054
  -3  -5   2 1742.88   16.83 145-0.10787-0.31639-0.59422 0.09400-0.77423 0.90301
  -3   0   0 1518.22   19.85 145-0.11587-0.11402-0.59953 0.48513-0.77186 0.77161
  -2 -10   2   20.90   10.77 145-0.10901-0.42969-0.59498-0.25185-0.77390 0.90211
  -1  -3   2  873.41   17.50 145-0.11332-0.07952-0.59784 0.32887-0.77262 0.90156
  -1   5  -9   20.30   12.44 146-0.10145 0.21841-0.58994 0.93744-0.77610 0.19366
   0  -9   3    7.30   10.06 145-0.10453-0.24270-0.59200-0.10029-0.77521 0.96989
   0  -6   3    6.79   11.19 146-0.10682-0.12472-0.59352 0.13158-0.77454 0.96672
   0   5 -11    3.31   12.83 147-0.09279 0.28568-0.58412 0.97058-0.77856 0.06810
   1 -11   3   94.02   11.33 145-0.11229-0.23630-0.59716-0.21164-0.77293 0.96570
   5 -13   3    1.28   14.07 146-0.09704-0.01897-0.58698-0.22033-0.77736 0.96959
   6  -4   1  110.61   14.34 146-0.09968 0.40753-0.58875 0.51162-0.77661 0.84124
   6   2 -11   48.18   11.39 145-0.10950 0.65042-0.59531 0.98078-0.77375 0.06411
  11  -3  -7   27.01    8.08 145-0.11505 0.84700-0.59899 0.79106-0.77210 0.32040
  13  -9  -2   88.53   12.30 145-0.11011 0.76317-0.59571 0.40279-0.77357 0.64548
  13  -7  -4   11.10   12.11 145-0.11093 0.84208-0.59626 0.55801-0.77333 0.51553
  -8  -3  -2  102.16    7.91 146-0.09777-0.63437-0.58741 0.04844-0.77710 0.64753
  -7  -3  -1    3.66   10.17 146-0.09447-0.55909-0.58519 0.08576-0.77803 0.71379
  -4  -8   1   21.10   10.55 147-0.08893-0.52789-0.58145-0.18710-0.77957 0.84476
  -3 -10   1    1.07   11.49 147-0.08374-0.53319-0.57793-0.30701-0.78099 0.84481
  -2  -4   2  295.70   12.52 147-0.08716-0.22118-0.58025 0.19603-0.78006 0.90876
   0   1  -1    6.50   26.91 146-0.09447 0.13284-0.58519 0.65930-0.77803 0.71677
   3 -12   3    5.06   10.98 146-0.08971-0.14170-0.58197-0.22635-0.77936 0.97346
   4   3  -8  160.65   11.08 147-0.08578 0.51133-0.57931 0.96393-0.78044 0.26419
   6  -1  -2 2806.53   18.67 146-0.09777 0.52180-0.58741 0.74127-0.77710 0.64828
   7   0  -5   -1.57    7.62 146-0.09942 0.63790-0.58851 0.85810-0.77663 0.45358
   8   0  -7   -9.55   10.45 147-0.09323 0.71117-0.58435 0.89504-0.77838 0.32631
   9  -7   1   69.55   11.68 146-0.09096 0.51427-0.58282 0.39038-0.77901 0.84371
   9  -2  -4    0.62   10.65 147-0.08457 0.70078-0.57849 0.77117-0.78077 0.52255
  10  -2  -6  635.66   13.06 147-0.08839 0.78160-0.58108 0.81019-0.77972 0.39348
  12  -7  -2   23.81   10.73 146-0.09034 0.74360-0.58240 0.50589-0.77918 0.65044
  12  -6  -3    8.91   10.85 146-0.09034 0.78080-0.58240 0.58117-0.77918 0.58470
  13 -10  -1   13.02   14.42 147-0.07826 0.69329-0.57420 0.30429-0.78247 0.71884
  13  -6  -5   44.38   11.69 146-0.09199 0.86143-0.58352 0.62223-0.77872 0.45729
 -10  -1  -6  257.87   12.53 148-0.07380-0.73418-0.57119 0.11095-0.78372 0.39489
  -9  -2  -4   97.48   11.09 148-0.07049-0.69981-0.56892 0.06982-0.78458 0.52463
  -6  -8  -1   -1.59   11.13 148-0.07669-0.69220-0.57317-0.27368-0.78295 0.71699
  -5  -8   0   72.60   11.29 147-0.07594-0.61790-0.57266-0.23513-0.78315 0.78176
  -5  -2   0  822.58   14.31 148-0.07313-0.38901-0.57073 0.22519-0.78389 0.78355
  -4 -10   0   54.83   12.27 148-0.07380-0.62028-0.57119-0.35134-0.78372 0.78307
  -3   1  -1  562.44   21.29 148-0.06897-0.12216-0.56787 0.53023-0.78497 0.72043
   2   2  -3   19.62   12.78 148-0.06896 0.29941-0.56786 0.79838-0.78498 0.59127
   2   4  -8  968.46   14.33 147-0.07580 0.38653-0.57256 0.95788-0.78319 0.26676
   3   3  -6  214.24   11.03 148-0.07283 0.42131-0.57052 0.91693-0.78397 0.39701
   3   4 -13    5.36   12.02 148-0.07380 0.45949-0.57119 0.99736-0.78372-0.05594
   4   1  -3  266.50    9.46 147-0.08289 0.43014-0.57740 0.80777-0.78129 0.58902
   5   2  -6 1013.26   14.47 148-0.06801 0.53165-0.56721 0.91331-0.78522 0.39835
   8   1 -11   -1.48   11.97 148-0.07256 0.72701-0.57034 0.95495-0.78404 0.07311
   9   0  -9   12.81   11.38 147-0.07291 0.76286-0.57058 0.91377-0.78395 0.20142
  12  -8  -1   -2.67   10.94 148-0.07421 0.69002-0.57147 0.41815-0.78361 0.71879
  12  -5  -4   72.68   11.11 148-0.07150 0.80207-0.56961 0.64479-0.78432 0.52693
 -10   0  -7    3.77   11.20 149-0.05477-0.71530-0.55807 0.17236-0.78855 0.33697
 -10   2  -9   -1.04   11.79 149-0.05932-0.63306-0.56124 0.32930-0.78742 0.20619
  -8  -5  -3   -3.13   11.40 149-0.05601-0.75317-0.55894-0.13420-0.78825 0.59562
  -4  -5   1   66.71   11.55 148-0.05790-0.44312-0.56025 0.02075-0.78778 0.85196
  -4  -1   0 3574.20   24.30 148-0.06135-0.28465-0.56264 0.33241-0.78692 0.78666
  -2  -7   2 1132.40   14.45 149-0.05417-0.36928-0.55765-0.05875-0.78870 0.91811
   1  -8   3  195.37   11.07 149-0.05726-0.17409-0.55980-0.01799-0.78794 0.98162
   1   5 -13   17.19   11.56 149-0.05391 0.32362-0.55747 0.97997-0.78877-0.04984
   2 -10   3   21.05    9.62 149-0.05366-0.17777-0.55729-0.13579-0.78883 0.98264
   3   4 -10  212.88   11.74 148-0.06446 0.45240-0.56480 0.98888-0.78613 0.14063
   5   3 -10   98.11   12.29 148-0.06195 0.56445-0.56306 0.98658-0.78676 0.14163
   6   0  -3   12.98   11.63 148-0.05786 0.51894-0.56022 0.79263-0.78779 0.59323
   6   2  -8  204.83    8.43 148-0.06636 0.60723-0.56611 0.95081-0.78564 0.27022
   8  -3  -1  167.20   11.59 149-0.05267 0.55314-0.55661 0.63374-0.78907 0.72391
  11  -2  -8  125.64   12.47 148-0.06268 0.83394-0.56356 0.83293-0.78658 0.27216
  13  -5  -6  280.75   13.77 148-0.06356 0.87181-0.56418 0.67933-0.78636 0.40118
  -8  -2  -3   33.29    6.99 149-0.04819-0.64438-0.55340 0.09113-0.79018 0.59750
 -13  10   4   27.26   11.92   3-0.80811 0.19216-0.28028 0.55007-0.57095 0.82994
 -12   6   6  300.31   12.99   3-0.80802 0.11544-0.28102 0.28097-0.57130 0.95945
 -11  12   1   13.39   10.62   3-0.80865 0.42261-0.27564 0.77387-0.56871 0.63245
 -10   5   6  108.76   10.49   2-0.80879 0.23146-0.27439 0.27407-0.56811 0.95561
 -10  13  -2  208.93   12.47   2-0.80856 0.53886-0.27645 0.89186-0.56911 0.43997
  -9   9   3    0.66   10.02   3-0.80851 0.46212-0.27686 0.62279-0.56930 0.76311
  -9  10   2  671.99   12.59   2-0.80900 0.50087-0.27255 0.69566-0.56722 0.69668
  -9  13  -4  298.71   13.64   3-0.80817 0.61606-0.27977 0.93439-0.57070 0.31278
  -6   9   0  868.66   11.09   2-0.80928 0.69442-0.26990 0.73203-0.56593 0.56638
  -6  11  -5   30.95   10.15   3-0.80835 0.77038-0.27823 0.89419-0.56996 0.24809
  -5   9  -2  492.06   12.58   3-0.80784 0.76956-0.28247 0.78308-0.57200 0.44353
  -4 -10   0   81.99   12.58   2-0.80845 0.11695-0.27742-0.64576-0.56957 0.56888
  -3  -6   3  407.43   15.48   3-0.80809 0.34623-0.28046-0.29720-0.57103 0.76413
  -3   8  -5   61.88   12.23   3-0.80784 0.88522-0.28248 0.78307-0.57200 0.24945
  -2 -10  -1   53.88   10.92   2-0.80909 0.27062-0.27171-0.57539-0.56681 0.50173
  -2   3   1  578.25   20.81   3-0.80808 0.76976-0.28047 0.43353-0.57104 0.63574
   0  -4   1    1.06   11.83   3-0.80808 0.65375-0.28049-0.02714-0.57105 0.63590
   0   3  -3    1.84   14.63   2-0.80828 0.92397-0.27883 0.50921-0.57025 0.37843
   1   0  -2 1323.04   40.49   3-0.80834 0.88501-0.27834 0.31623-0.57002 0.44158
   2 -10  -9   94.11   11.35   2-0.80864 0.57814-0.27573-0.41686-0.56876-0.01309
   2  -7  -3  501.30   12.54   2-0.80853 0.69335-0.27670-0.18508-0.56923 0.37532
   3  -8 -10  130.61   11.75   3-0.80818 0.73121-0.27970-0.22090-0.57067-0.07597
   3  -7 -11   42.69   10.69   2-0.80907 0.77094-0.27189-0.15128-0.56690-0.14412
   3  -6 -12  281.54   12.44   2-0.80866 0.80946-0.27560-0.07078-0.56869-0.20672
 -13  11   3   28.45   11.44   3-0.80827 0.23180-0.28570 0.63302-0.57345 0.76833
 -13  12   2  105.38    9.07   3-0.80869 0.27010-0.28240 0.70672-0.57188 0.70139
 -11   9   4   90.26   10.85   3-0.80844 0.30791-0.28438 0.55454-0.57283 0.83169
 -11  10   3   76.47   10.84   4-0.80767 0.34640-0.29019 0.63818-0.57557 0.76957
 -11  11   2  164.85   11.52   3-0.80815 0.38438-0.28663 0.71077-0.57389 0.70298
  -8   5   5   57.32   10.64   4-0.80729 0.38424-0.29294 0.37090-0.57687 0.90008
  -8  11  -1  154.73   11.04   3-0.80785 0.61466-0.28885 0.82835-0.57494 0.51030
  -7  12  -7   42.21   11.89   4-0.80738 0.72977-0.29228 0.94691-0.57656 0.12394
  -6   6   3    9.92   10.71   4-0.80754 0.57820-0.29116 0.52178-0.57603 0.77065
  -6   8   1  231.78   11.22   4-0.80766 0.65401-0.29026 0.67592-0.57561 0.64047
  -5  -1   5  155.52   19.04   5-0.80425 0.38126-0.31250 0.04277-0.58589 0.90888
  -4  -7   3   12.83   12.84   4-0.80749 0.23177-0.29152-0.40007-0.57620 0.76953
  -4  -5   4  438.26   18.13   4-0.80592 0.30605-0.30220-0.23712-0.58118 0.83913
  -2  -7   2 1130.29   16.52   4-0.80758 0.38434-0.29088-0.32494-0.57590 0.70493
  -2   4   0 1737.74   21.90   3-0.80803 0.80804-0.28751 0.51791-0.57431 0.57461
  -2   7  -6  947.13   16.50   4-0.80763 0.92275-0.29048 0.75260-0.57571 0.18741
  -1   4  -2  862.81   18.55   4-0.80761 0.88451-0.29065 0.55967-0.57579 0.44669
   0 -11  -4  140.22   11.86   3-0.80803 0.38527-0.28751-0.55921-0.57431 0.31583
   1 -11  -6  167.40   11.70   3-0.80798 0.46263-0.28787-0.52022-0.57448 0.18695
   1 -10  -4   55.71    7.26   3-0.80869 0.50168-0.28240-0.44865-0.57188 0.31288
   1  -7  -1  706.16   13.79   3-0.80817 0.61615-0.28646-0.21390-0.57381 0.50866
   2 -10  -6  664.29   13.05   4-0.80750 0.57589-0.29146-0.40203-0.57617 0.18875
   2   0 -13    7.25   15.15   3-0.80707 0.95744-0.29452 0.37007-0.57761-0.25994
   2   1  -8 1418.50   25.71   5-0.80504 0.99701-0.30779 0.46234-0.58374 0.06643
   3  -8  -7   28.90   10.13   3-0.80827 0.73218-0.28571-0.21551-0.57346 0.12152
   3  -5 -13   81.38   11.75   4-0.80765 0.84530-0.29036 0.01955-0.57565-0.26424
   3  -4  -5  329.93   12.26   4-0.80721 0.88380-0.29353 0.10029-0.57714 0.25416
   3  -3 -12   97.32   11.32   4-0.80762 0.92222-0.29054 0.17378-0.57574-0.20026
   3  -3  -6 1891.40   18.68   3-0.80825 0.92367-0.28583 0.17013-0.57351 0.18570
   3  -2 -10  248.31   11.65   3-0.80787 0.96135-0.28874 0.24939-0.57489-0.07147
  -9   3   6  195.17   11.20   5-0.80555 0.22795-0.30327 0.18653-0.58169 0.97020
  -8   1   6  151.91   13.62   5-0.80416 0.22663-0.31180 0.07905-0.58560 0.97326
  -7  11  -3   69.83   10.77   4-0.80642 0.69060-0.29757 0.87578-0.57905 0.38480
  -6   7   2  668.41   13.14   4-0.80612 0.61355-0.29953 0.60784-0.57996 0.70934
  -5  -6   4  131.03   15.86   5-0.80367 0.18900-0.31469-0.34033-0.58691 0.84390
  -5   3   4 1004.35   15.39   5-0.80562 0.53600-0.30280 0.34034-0.58148 0.84032
  -5  10  -6   97.18   12.99   5-0.80441 0.80259-0.31036 0.88815-0.58494 0.19921
  -4   1   4 1829.21   23.98   5-0.80407 0.53500-0.31237 0.23438-0.58586 0.84421
  -3  -8   2  134.51   10.71   4-0.80606 0.26805-0.29998-0.43093-0.58017 0.70909
   0 -10  -2  655.24   12.99   4-0.80620 0.42159-0.29901-0.47099-0.57972 0.45083
   1  -9  -2   68.84   10.60   5-0.80521 0.53775-0.30541-0.34838-0.58268 0.45127
   2  -9  -4   33.30   10.30   4-0.80617 0.61449-0.29923-0.31767-0.57982 0.32045
   2  -5  -2 1097.79   14.16   4-0.80651 0.76820-0.29691-0.01125-0.57874 0.44968
   3  -9  -9   10.08    7.56   4-0.80651 0.69130-0.29691-0.28081-0.57874-0.00322
   3  -7  -5  177.30   10.88   4-0.80632 0.76734-0.29822-0.12606-0.57935 0.25635
   3  -2  -7  177.79   11.69   4-0.80578 0.95972-0.30181 0.26272-0.58101 0.12860
 -13   5   6  280.81   15.12   5-0.80421-0.00303-0.31160 0.19583-0.58560 0.97378
 -12  13  -1   13.49   11.52   5-0.80401 0.38067-0.31276 0.85161-0.58613 0.52214
 -11   4   6  416.34   15.25   6-0.80240 0.11022-0.32189 0.20799-0.59023 0.97824
 -10  12  -1   22.07   10.81   5-0.80441 0.49640-0.31041 0.84958-0.58506 0.52144
  -8  10   0  213.16   10.86   6-0.80308 0.57254-0.31815 0.78103-0.58856 0.58851
  -6  11  -8  246.44   16.17   6-0.80250 0.76394-0.32138 0.93722-0.59000 0.07208
  -2  -9   1   51.67   10.49   6-0.80272 0.30223-0.32015-0.44968-0.58945 0.65401
  -2  -5   3  521.97   17.01   6-0.80124 0.45482-0.32806-0.13374-0.59296 0.78720
  -1 -11  -2  202.08   12.14   5-0.80405 0.30525-0.31258-0.57218-0.58605 0.45482
  -1  -8   1  302.03   11.00   5-0.80348 0.41917-0.31590-0.33877-0.58755 0.65104
   2 -11  -8  149.11    9.35   5-0.80473 0.53727-0.30846-0.45995-0.58417 0.06595
   2   1 -11  106.00   15.09   7-0.80105 0.99276-0.32902 0.48088-0.59338-0.11821
   3  -9  -6  207.74   11.11   6-0.80345 0.68723-0.31605-0.26185-0.58761 0.19925
   3  -5  -4  995.67   14.95   6-0.80297 0.84098-0.31878 0.04876-0.58884 0.33040
   3  -4 -14  350.14   17.10   6-0.80246 0.87842-0.32159 0.12741-0.59009-0.31441
 -12   7   5  158.29   11.77   6-0.80199 0.14803-0.32425 0.40224-0.59131 0.91373
 -10   6   5  -14.26   10.06   7-0.80172 0.26289-0.32568 0.40220-0.59194 0.91305
  -9  12  -3   36.68   10.74   7-0.80107 0.57078-0.32903 0.90690-0.59342 0.39952
  -8   6   4  295.98   11.53   7-0.80116 0.41734-0.32859 0.48446-0.59322 0.85150
  -8  12  -5   62.87   11.34   6-0.80169 0.64755-0.32582 0.94172-0.59200 0.26794
  -7   3   5  197.24   11.10   7-0.80048 0.37817-0.33203 0.29566-0.59473 0.91781
  -5  -8   3    1.29   14.23   6-0.80112 0.10858-0.32879-0.47689-0.59331 0.78230
  -5   8  -1  158.30   11.38   6-0.80209 0.72517-0.32369 0.74729-0.59106 0.52663
  -4  -9   2  114.63   14.27   7-0.79939 0.14504-0.33737-0.50787-0.59705 0.72793
  -4   8  -3   91.01   10.72   6-0.80169 0.80169-0.32582 0.78760-0.59200 0.39780
  -4   9  -7   11.96   12.33   7-0.79988 0.83917-0.33500 0.87406-0.59603 0.14286
  -1  -6   2  691.94   14.45   6-0.80146 0.49365-0.32700-0.17346-0.59252 0.72202
  -1   3  -1  566.92   20.11   7-0.80015 0.83909-0.33367 0.52535-0.59545 0.53066
   1  -5   0 3703.52   24.08   6-0.80238 0.68683-0.32213-0.02440-0.59036 0.59039
   3 -10  -8  212.42    8.97   6-0.80238 0.64771-0.32213-0.33322-0.59036 0.07374
   4  -7 -10  203.06   11.43   7-0.80014 0.83695-0.33373-0.05388-0.59547-0.04960
 -12   3   6  197.91   15.87   8-0.79672-0.01019-0.34916 0.12123-0.60214 0.98926
 -12  12   0  320.52   13.22   7-0.79938 0.33906-0.33697 0.80088-0.59692 0.59490
 -11  13  -3   24.59   12.06   7-0.79941 0.45463-0.33684 0.91577-0.59687 0.40199
 -10  -1   6  161.17   18.51   9-0.79437-0.01312-0.35907-0.10111-0.60630 0.99392
 -10  11   0  286.99   11.42   7-0.79939 0.45468-0.33694 0.80109-0.59691 0.59553
 -10  13  -5   11.32   11.97   8-0.79830 0.52938-0.34207 0.95962-0.59912 0.27566
  -8   7   3  181.56   10.96   8-0.79752 0.45268-0.34561 0.57896-0.60064 0.79351
  -8   9   1  277.12   11.18   7-0.79911 0.53094-0.33826 0.72476-0.59748 0.66119
  -7  10  -2  537.80   12.27   8-0.79794 0.64527-0.34372 0.84525-0.59983 0.46869
  -6  10  -4  762.95   12.68   8-0.79808 0.72255-0.34306 0.88290-0.59955 0.33944
  -5  10  -9   18.68   11.11   8-0.79822 0.79909-0.34246 0.91981-0.59929 0.01804
  -3 -10   1   21.63   13.97   8-0.79702 0.18204-0.34784-0.53565-0.60159 0.66611
  -3   8 -11   43.88   14.31   8-0.79740 0.87450-0.34616 0.84575-0.60087-0.11131
  -3   8  -8    6.82   12.06   8-0.79656 0.87436-0.34985 0.85075-0.60244 0.08522
  -2   7  -9   74.34   13.26   8-0.79681 0.91272-0.34878 0.80958-0.60199 0.01906
  -1 -10   0  323.14   13.96   8-0.79709 0.33457-0.34755-0.46030-0.60146 0.60296
  -1   2   0 3112.36   38.14   7-0.79854 0.79901-0.34095 0.45586-0.59864 0.59819
   0  -9   0  660.95   12.57   8-0.79736 0.44990-0.34633-0.34653-0.60094 0.60240
   0  -7   1   10.19    9.54   7-0.79808 0.52928-0.34307-0.19332-0.59955 0.66405
   1 -12  -5   84.95   11.83   7-0.79858 0.41348-0.34075-0.54467-0.59856 0.27754
   1 -11  -3    0.44   11.03   7-0.79846 0.45064-0.34131-0.46514-0.59880 0.40262
   2 -11  -5   28.54   10.26   7-0.79886 0.52903-0.33945-0.43084-0.59800 0.27622
   2  -8  -2  737.31   13.53   7-0.79914 0.64408-0.33812-0.20170-0.59742 0.46932
   3  -8  -4  787.33   13.43   7-0.79914 0.72060-0.33814-0.16366-0.59743 0.33989
   3  -2 -13   31.73   13.34   8-0.79758 0.95074-0.34535 0.30538-0.60053-0.23980
   3  -1  -8 1427.84   20.17   8-0.79669 0.98855-0.34930 0.38549-0.60220 0.08490
   4  -8  -9   22.33   10.30   7-0.79861 0.79796-0.34065-0.12322-0.59851 0.01707
   4  -7  -7    4.56   10.44   8-0.79762 0.83593-0.34514-0.04030-0.60044 0.14792
   4  -6 -11   20.47   10.78   7-0.79873 0.87598-0.34005 0.03148-0.59826-0.11268
   4  -6  -8  974.56   11.65   7-0.79981 0.87554-0.33491 0.02458-0.59603 0.07980
   4  -5  -9   17.25   10.61   8-0.79879 0.91455-0.33978 0.10685-0.59814 0.01735
 -12   8   4   42.61   11.08   8-0.79672 0.18141-0.34899 0.50458-0.60201 0.85961
 -12  11   1   -8.95   10.84   9-0.79562 0.29540-0.35375 0.73899-0.60401 0.66847
 -10   2   6  647.75   15.08   9-0.79569 0.10329-0.35344 0.12393-0.60388 0.99119
 -10   7   4  291.92   11.60   8-0.79610 0.29634-0.35168 0.50742-0.60315 0.86042
 -10  10   1   -3.05   10.09   9-0.79532 0.41088-0.35501 0.74111-0.60454 0.66994
  -9   0   6   53.34   13.85   9-0.79427 0.10190-0.35935 0.01402-0.60635 0.99392
  -8   8   2  254.12    8.48   8-0.79687 0.49002-0.34835 0.65799-0.60174 0.72987
  -6   1   5  165.02   13.72   9-0.79506 0.37224-0.35607 0.20274-0.60498 0.92808
  -5   4   3   49.42   11.57   8-0.79612 0.56602-0.35159 0.46819-0.60311 0.79636
  -5   7   0  815.34   13.93   8-0.79564 0.68080-0.35367 0.70045-0.60398 0.60319
  -4   9 -10    4.45   11.10   9-0.79554 0.83419-0.35406 0.89311-0.60415-0.04120
   0 -12  -3   13.47   11.63   8-0.79554 0.33379-0.35406-0.56932-0.60415 0.40824
   1  -1  -1    7.89   25.81   8-0.79554 0.83264-0.35406 0.31740-0.60415 0.54234
   2 -12  -7   14.43    8.44   8-0.79716 0.48877-0.34708-0.50041-0.60120 0.14946
   2 -10  -3  167.03   10.46   9-0.79546 0.56408-0.35439-0.33868-0.60428 0.41102
   3 -11  -7   56.89   11.16   8-0.79547 0.60248-0.35437-0.37771-0.60427 0.15247
   3 -10  -5   39.10   10.34   9-0.79519 0.64125-0.35556-0.29799-0.60477 0.28181
   3  -6  -3   70.31   11.10   9-0.79479 0.79486-0.35718 0.01078-0.60545 0.41179
   3  -1 -11  106.70   11.56   9-0.79546 0.98728-0.35442 0.39154-0.60429-0.10684
   4  -9 -11   17.46   11.00   9-0.79496 0.75571-0.35650-0.18240-0.60517-0.10507
   4  -9  -8  283.65   11.45   9-0.79516 0.75624-0.35566-0.18385-0.60481 0.08816
   4  -8 -12   42.94   11.68   9-0.79535 0.79426-0.35487-0.10806-0.60449-0.17150
   4  -5 -12  365.94   12.58   9-0.79470 0.90946-0.35759 0.12567-0.60562-0.16976
   4  -4 -10 1659.45   17.12   9-0.79506 0.94828-0.35610 0.20113-0.60500-0.04124
 -13   6   5   59.45   12.27   9-0.79294 0.02353-0.36476 0.32720-0.60857 0.93106
 -12   9   3    2.83    7.52   9-0.79405 0.21725-0.36036 0.59249-0.60676 0.80052
 -12  10   2   30.10   10.33   9-0.79322 0.25449-0.36367 0.67064-0.60813 0.73604
 -11   1   6  154.87   16.10  10-0.79126-0.01615-0.37119 0.02546-0.61119 0.99911
 -10   8   3   16.98    9.81   9-0.79310 0.33132-0.36414 0.59585-0.60832 0.80229
 -10   9   2  704.69   13.09   9-0.79282 0.36930-0.36525 0.67372-0.60878 0.73816
  -9  11  -2  191.37   10.85  10-0.79166 0.52194-0.36969 0.87076-0.61058 0.48154
  -8  12  -8  189.64   13.96   9-0.79289 0.63863-0.36497 0.98089-0.60866 0.09185
  -7  11  -6  414.65   12.38  10-0.79205 0.67624-0.36822 0.94632-0.60999 0.22219
  -6  -7   4   21.36   16.57  10-0.78964 0.06032-0.37717-0.39167-0.61359 0.87143
  -5   5   2  250.57   12.26  10-0.79131 0.59963-0.37104 0.56345-0.61113 0.74026
  -5   6   1  519.72   13.02  10-0.79164 0.63837-0.36977 0.63935-0.61062 0.67526
  -3   7  -4  403.74   12.71   9-0.79256 0.83084-0.36626 0.78963-0.60919 0.35061
  -2 -11   0  365.10   13.83  10-0.79159 0.21595-0.36998-0.55246-0.61070 0.61039
   2  -6  -1  103.97   11.76   9-0.79325 0.71664-0.36357-0.02111-0.60808 0.54347
   4 -10 -10   34.12   11.64  10-0.79197 0.71476-0.36853-0.24806-0.61011-0.03660
   4  -8  -6 1550.26   15.19   9-0.79258 0.79264-0.36616-0.09640-0.60915 0.22137
   4  -7 -13   23.94   12.13   9-0.79292 0.83265-0.36485-0.02009-0.60861-0.23086
 -11   5   5   23.24   10.87  11-0.78838 0.13506-0.38164 0.34532-0.61545 0.93760
 -11  12  -2  169.24    8.78  10-0.79062 0.40558-0.37354 0.87467-0.61222 0.48368
  -9   4   5   23.39    9.64  10-0.78973 0.25124-0.37680 0.33866-0.61353 0.93629
  -8  11  -4  142.62   11.19  11-0.78838 0.59678-0.38164 0.92155-0.61545 0.35526
  -7   9  -1   81.87   10.86  11-0.78879 0.59736-0.38020 0.80476-0.61488 0.54946
  -4   7  -2 1254.00   15.69  10-0.78918 0.75116-0.37880 0.76383-0.61433 0.48469
  -3  -4   4  387.62   22.55  12-0.78317 0.39807-0.39897-0.02389-0.62215 0.88078
   0 -11  -1    5.44   10.85  11-0.78908 0.36637-0.37915-0.46751-0.61447 0.54965
   1 -10  -1   42.56   10.49  11-0.78883 0.48012-0.38003-0.35182-0.61481 0.55077
   1  -8   0 1628.35   16.82  10-0.79061 0.56019-0.37360-0.20371-0.61225 0.61239
   2  -1  -3 1580.44   25.82  11-0.78812 0.90298-0.38252 0.38124-0.61580 0.42255
   4 -10  -7  135.63   10.91  11-0.78898 0.71133-0.37950-0.23720-0.61460 0.16253
   4  -5  -6  131.38    7.79  10-0.79079 0.90591-0.37291 0.14111-0.61197 0.22444
   4  -4  -7   -8.00   10.01  11-0.78960 0.94427-0.37728 0.22299-0.61372 0.16170
 -13   7   4   20.32   11.68  12-0.78461 0.05398-0.39439 0.43515-0.62048 0.88037
 -13  12  -1    0.79   11.64  12-0.78596 0.24692-0.38993 0.81286-0.61877 0.55283
 -10  12  -4  256.08   12.58  12-0.78519 0.47868-0.39250 0.93320-0.61976 0.35927
  -9  12  -6  243.09   12.74  12-0.78550 0.55555-0.39147 0.96983-0.61936 0.22976
  -7   4   4  398.98   11.82  11-0.78588 0.40160-0.39022 0.42995-0.61888 0.87693
  -5   9  -5   15.31    9.59  11-0.78642 0.74815-0.38839 0.88917-0.61817 0.29396
  -1 -12  -1    4.23   11.88  11-0.78550 0.24684-0.39147-0.56738-0.61936 0.55124
   2 -12  -4  308.44   12.32  11-0.78550 0.47685-0.39147-0.45573-0.61936 0.36260
   2  -2  -2 9439.75   48.87  12-0.78464 0.86109-0.39430 0.31649-0.62045 0.49183
   3 -12  -6  258.64   12.60  12-0.78517 0.55332-0.39257-0.41644-0.61978 0.23380
   3  -9  -3  134.48    8.34  11-0.78715 0.67050-0.38592-0.19266-0.61721 0.42442
   4 -11  -9   17.09   11.64  11-0.78679 0.67066-0.38715-0.30695-0.61769 0.03678
   4  -9  -5   26.14    9.68  12-0.78470 0.74590-0.39410-0.14389-0.62037 0.29782
   4  -6  -5   34.27    7.64  11-0.78715 0.86329-0.38592 0.07667-0.61721 0.29612
   4  -4 -13   -8.13   11.59  12-0.78522 0.93808-0.39240 0.23730-0.61972-0.22030
   4  -3 -11   42.86   10.25  12-0.78453 0.97586-0.39463 0.31542-0.62058-0.09054
   4  -3  -8 1233.05   17.86  12-0.78363 0.97533-0.39754 0.31844-0.62168 0.10473
 -13  11   0  327.81   13.21  13-0.78063 0.20296-0.40657 0.75359-0.62513 0.62608
 -11  11  -1    1.57   10.48  13-0.78157 0.35863-0.40372 0.82663-0.62407 0.55934
  -9  10  -1   41.71   10.18  12-0.78205 0.47468-0.40223 0.82726-0.62351 0.55752
  -7   8   0 1657.11   15.51  13-0.78019 0.54900-0.40791 0.75445-0.62563 0.62584
  -7  11  -9   19.25   11.57  12-0.78267 0.66767-0.40030 0.97757-0.62278 0.03977
  -6   9  -3  141.46   10.66  12-0.78314 0.66872-0.39883 0.86161-0.62223 0.42693
  -6  10  -7  116.80   13.18  13-0.77953 0.70158-0.40990 0.94921-0.62636 0.17400
  -2   6  -5   38.19   10.62  13-0.78157 0.85860-0.40372 0.78890-0.62407 0.30075
   2  -9  -1   78.66   10.75  13-0.78129 0.58876-0.40456-0.21126-0.62438 0.55973
   3 -11  -4  176.30   10.77  12-0.78211 0.58866-0.40206-0.33023-0.62345 0.36633
   3  -7  -2 1245.04   15.32  13-0.78147 0.74256-0.40402-0.02005-0.62418 0.49518
   5  -7  -9   86.26   10.72  13-0.77976 0.89511-0.40919 0.06287-0.62610 0.04361
 -13   8   3   -9.27   11.07  14-0.77776 0.08577-0.41519 0.53124-0.62831 0.82137
 -13  10   1   28.35   11.03  14-0.77672 0.16120-0.41814 0.68896-0.62938 0.69326
 -12   4   5   52.73   11.45  14-0.77645 0.00704-0.41892 0.26522-0.62966 0.95318
 -11   6   4  105.37   11.13  14-0.77737 0.16177-0.41629 0.45543-0.62872 0.88703
  -9   5   4  418.98   12.24  14-0.77697 0.27695-0.41743 0.45651-0.62913 0.88802
  -7   5   3  548.67   13.05  14-0.77630 0.43010-0.41933 0.53497-0.62981 0.82389
  -4   2   3    9.76   12.30  13-0.77880 0.54932-0.41216 0.41191-0.62721 0.82073
  -4   6  -1  124.09   11.15  14-0.77588 0.69911-0.42051 0.72829-0.63023 0.56588
   1 -12  -2  198.08   12.15  13-0.77853 0.39502-0.41294-0.47181-0.62750 0.49764
   1  -6   1  505.99   12.95  14-0.77563 0.62204-0.42121-0.00232-0.63048 0.69506
   2 -11  -2  223.16   11.18  13-0.77755 0.50866-0.41579-0.35405-0.62853 0.49883
   4 -12  -8  192.56   13.03  13-0.77859 0.62611-0.41277-0.35588-0.62743 0.11046
   4 -11  -6  436.25    9.79  13-0.77941 0.66409-0.41034-0.28231-0.62654 0.23809
   4  -7  -4  399.91    9.37  13-0.77941 0.81800-0.41034 0.02516-0.62654 0.36785
   5 -10  -9   36.87   10.96  14-0.77638 0.77546-0.41910-0.15796-0.62973 0.04823
   5  -9 -10   15.63    7.97  13-0.77941 0.81706-0.41034-0.09086-0.62654-0.02096
   5  -8 -11   48.54    8.27  13-0.77962 0.85634-0.40974-0.01328-0.62632-0.08512
   5  -8  -8   23.27   10.32  13-0.77823 0.85542-0.41382-0.01094-0.62782 0.11117
   5  -7 -12   25.70   11.55  14-0.77608 0.89077-0.41996 0.07259-0.63003-0.14649
   5  -6 -10  310.67   12.05  14-0.77702 0.93020-0.41729 0.14717-0.62908-0.01745
 -14   6   4   24.33   12.00  15-0.77314-0.07257-0.42775 0.35222-0.63289 0.89070
 -13   9   2   86.67    8.71  14-0.77555 0.12172-0.42116 0.61469-0.63056 0.75911
 -12  12  -3   16.46   11.04  14-0.77421 0.31345-0.42485 0.88629-0.63187 0.43840
 -11  10   0  272.73   11.64  14-0.77468 0.31282-0.42357 0.77095-0.63142 0.63143
  -9   9   0  648.27   12.11  14-0.77367 0.42708-0.42634 0.77312-0.63240 0.63264
  -8   2   5  292.57   12.25  14-0.77350 0.23471-0.42680 0.27257-0.63256 0.95550
  -8  10  -3  163.73   10.80  15-0.77280 0.54165-0.42869 0.89123-0.63322 0.43989
  -7   6   2  719.17   13.47  15-0.77254 0.46429-0.42938 0.62164-0.63346 0.76314
  -7   7   1    3.53   10.37  15-0.77314 0.50388-0.42775 0.69492-0.63289 0.69618
  -7  10  -5    9.35   10.37  15-0.77112 0.61724-0.43312 0.93433-0.63476 0.31150
  -6  10 -10   55.01   12.24  15-0.77222 0.69523-0.43023 0.96992-0.63376-0.01210
  -4   8  -6 1451.61   16.55  15-0.77186 0.77150-0.43117 0.89370-0.63408 0.24647
  -1  -9   2  716.63   15.51  15-0.77065 0.34836-0.43434-0.29716-0.63518 0.76369
  -1   5  -6  131.50   13.36  15-0.76931 0.88440-0.43778 0.78433-0.63636 0.24857
   0  -5   2  259.68   12.21  14-0.77332 0.58168-0.42727 0.04243-0.63273 0.76169
   2   0  -4 4795.41   45.70  15-0.77177 0.92537-0.43142 0.50828-0.63417 0.37592
   3  -1 -14  152.44   16.05  15-0.77074 0.96277-0.43412 0.47266-0.63510-0.26954
   4 -10  -4  816.80   12.92  15-0.77158 0.69527-0.43192-0.18389-0.63435 0.37526
   5  -9  -7   12.16   10.34  14-0.77381 0.81233-0.42596-0.07468-0.63227 0.18040
 -13   3   5    9.23   12.19  16-0.76907-0.11427-0.43829 0.16948-0.63645 0.95828
 -11   7   3    9.54   10.25  15-0.77042 0.19366-0.43483 0.55152-0.63526 0.82873
 -11   8   2   99.14   11.00  16-0.76788 0.22877-0.44129 0.63337-0.63746 0.76715
 -11   9   1   36.81   10.29  15-0.76973 0.26935-0.43660 0.70652-0.63587 0.70102
 -11  12  -5   64.22   11.61  16-0.76744 0.38233-0.44240 0.94349-0.63783 0.31499
 -10   3   5   15.32   10.34  15-0.76960 0.11626-0.43694 0.28359-0.63599 0.95848
 -10  11  -3    0.53    7.46  15-0.77065 0.42462-0.43423 0.89716-0.63506 0.44085
 -10  12  -7   19.91   11.77  16-0.76791 0.46079-0.44123 0.98225-0.63744 0.18434
  -9   6   3  377.87   11.46  16-0.76857 0.30655-0.43956 0.55487-0.63688 0.83126
  -9   8   1  271.94   11.04  16-0.76790 0.38289-0.44125 0.71063-0.63745 0.70284
  -8  11  -7   43.58   11.61  15-0.76913 0.57633-0.43815 0.97774-0.63640 0.18372
  -6   8  -2  747.96   13.42  16-0.76671 0.61243-0.44422 0.82941-0.63844 0.50983
  -3   6  -3   67.99   10.63  15-0.76930 0.76887-0.43771 0.78407-0.63625 0.44259
  -2 -10   2   10.63   11.09  15-0.76821 0.22941-0.44048-0.40550-0.63718 0.76635
  -2  -8   3   19.50   12.53  16-0.76642 0.30535-0.44493-0.24795-0.63867 0.83274
   0 -10   1    5.88    9.98  16-0.76821 0.38356-0.44047-0.32946-0.63718 0.70108
   0   4  -7    1.00   16.58  17-0.76305 0.91765-0.45304 0.76129-0.64133 0.18929
   1  -2   0 3153.37   38.27  16-0.76776 0.76791-0.44161 0.32645-0.63757 0.63752
   2  -7   0  803.58   13.95  15-0.77042 0.65560-0.43483-0.02724-0.63526 0.63481
   2  -3  -1  562.01   16.57  15-0.77065 0.80914-0.43423 0.28051-0.63506 0.57040
   3 -13  -5    7.63   11.78  15-0.76996 0.50036-0.43601-0.44964-0.63567 0.31249
   3 -10  -2  546.23   12.46  15-0.76877 0.61571-0.43907-0.21526-0.63671 0.50697
   3  -3  -3    1.14    9.18  15-0.77088 0.88566-0.43364 0.31851-0.63486 0.44218
   3  -2  -4  265.71   14.03  15-0.76943 0.92327-0.43739 0.39880-0.63614 0.37777
   3   0  -9    4.08   13.77  17-0.76322 0.99474-0.45263 0.56828-0.64120 0.06143
   4  -8  -3   83.01   10.59  16-0.76715 0.76711-0.44313-0.01842-0.63807 0.44380
   4  -2  -9   15.82   12.57  16-0.76700 0.99641-0.44350 0.44286-0.63820 0.05663
   5 -11  -8  317.75   12.62  15-0.76924 0.73144-0.43788-0.21625-0.63631 0.11925
   5  -7  -6  924.72   13.80  16-0.76741 0.88288-0.44247 0.09604-0.63785 0.24927
   5  -6 -13   15.03   11.92  16-0.76763 0.92099-0.44192 0.17210-0.63767-0.20252
   5  -6  -7   49.49   10.24  15-0.76920 0.92319-0.43798 0.16850-0.63634 0.18365
   5  -5 -11   -3.48   10.38  16-0.76834 0.96098-0.44015 0.24924-0.63708-0.07361
 -14   7   3   26.72   11.87  17-0.76330-0.04377-0.45194 0.45263-0.64108 0.83539
 -12  11  -2  180.01   11.60  17-0.76237 0.26112-0.45413 0.83915-0.64179 0.51230
  -9   7   2 1106.53   12.29  16-0.76549 0.34133-0.44668 0.63850-0.63936 0.76919
  -9  11  -5   34.10   10.65  16-0.76508 0.49490-0.44768 0.94818-0.63969 0.31679
  -6   2   4  213.57   12.05  17-0.76263 0.37849-0.45350 0.37678-0.64159 0.89995
  -5   8  -4  748.98   13.76  17-0.76181 0.68466-0.45543 0.87888-0.64221 0.38374
  -5   9 -11    3.29   14.15  17-0.76266 0.72487-0.45344 0.95584-0.64157-0.06943
  -5   9  -8  244.65   12.51  16-0.76487 0.72567-0.44818 0.94896-0.63985 0.12301
  -4   3   2  855.17   16.91  17-0.76258 0.57105-0.45364 0.53050-0.64163 0.77067
  -4   5   0 3685.57   23.98  16-0.76421 0.64854-0.44977 0.67991-0.64037 0.64088
  -3  -9   3   -0.99   10.89  16-0.76354 0.18682-0.45136-0.35676-0.64089 0.83390
  -1 -11   1   10.09   10.55  16-0.76525 0.26530-0.44726-0.43833-0.63955 0.70400
   0  -8   2  252.26   13.06  17-0.76135 0.45411-0.45650-0.15939-0.64255 0.77156
   2 -13  -3   63.94   11.61  16-0.76467 0.42054-0.44866-0.47441-0.64001 0.44612
   2   1 -14  133.79   17.98  17-0.76020 0.95212-0.45913 0.61348-0.64339-0.26082
   3 -12  -3   48.34   11.21  17-0.76341 0.53325-0.45167-0.35624-0.64099 0.44643
   3  -4  -2  865.94   16.61  17-0.76233 0.83911-0.45421 0.26197-0.64182 0.51306
   4 -12  -5   27.90   10.86  16-0.76525 0.61214-0.44726-0.32224-0.63955 0.31605
   4  -3 -14  461.79   15.28  16-0.76404 0.95685-0.45016 0.37373-0.64050-0.26419
   4  -2 -12  553.01   16.43  17-0.75928 0.99048-0.46122 0.46125-0.64405-0.13179
   5 -10  -6  113.72   10.71  16-0.76522 0.76609-0.44734-0.12978-0.63958 0.25155
   5  -5  -8  211.88   11.25  16-0.76573 0.95818-0.44609 0.25400-0.63916 0.12125
 -14   8   2   27.64   11.43  18-0.75800-0.01110-0.46410 0.54224-0.64494 0.77451
 -14   9   1    0.94   11.20  17-0.75852 0.02666-0.46295 0.61973-0.64458 0.71354
 -14  10   0   72.18   11.96  17-0.75905 0.06547-0.46176 0.69292-0.64421 0.64403
 -12   5   4   65.89   11.78  17-0.75880 0.02766-0.46233 0.38567-0.64439 0.90269
 -11   2   5   44.66   13.65  18-0.75524-0.01442-0.47016 0.20114-0.64680 0.97049
  -7   0   5    3.10   12.52  18-0.75562 0.21725-0.46935 0.20026-0.64655 0.97039
  -4   4   1   -5.43   12.92  18-0.75865 0.60497-0.46266 0.61681-0.64449 0.70867
  -4   8 -12   27.44   14.48  18-0.75485 0.75504-0.47101 0.93399-0.64706-0.12909
  -3   7 -13    3.94   16.58  20-0.74970 0.78461-0.48181 0.90326-0.65026-0.18943
   0 -12   0  429.20   14.17  17-0.75894 0.29896-0.46202-0.46102-0.64429 0.64399
   1 -11   0  335.74   12.24  17-0.76079 0.41573-0.45779-0.35011-0.64295 0.64274
   1  -9   1  274.40   11.12  17-0.76006 0.49119-0.45948-0.19492-0.64349 0.70777
   3  -8  -1  151.59    8.30  17-0.76107 0.68446-0.45716-0.04330-0.64275 0.57818
   3   0 -12  648.02   19.79  18-0.75483 0.98556-0.47106 0.58670-0.64707-0.12920
   5 -12  -7   67.46   11.71  17-0.75921 0.68310-0.46139-0.26947-0.64409 0.19179
   5  -8  -5   59.31   10.40  17-0.76049 0.83807-0.45849 0.03528-0.64318 0.31968
 -12   1   5   58.49   15.44  19-0.75061-0.13378-0.48020 0.09616-0.64975 0.97293
 -12  10  -1   35.22   10.64  19-0.75255 0.21380-0.47616 0.78518-0.64856 0.58406
 -10  10  -2  641.86   10.27  18-0.75628 0.37073-0.46817 0.85357-0.64615 0.51710
  -8   9  -2   50.48    7.49  18-0.75628 0.48680-0.46817 0.85334-0.64615 0.51677
  -4   8  -9   13.32   12.78  19-0.74889 0.74831-0.48371 0.94531-0.65077 0.06930
  -3   7  -7    6.12    9.92  18-0.75388 0.79212-0.47335 0.89672-0.64772 0.19520
  -1  -7   3  173.94   11.92  18-0.75356 0.40805-0.47402-0.10367-0.64793 0.84134
  -1  -4   3   51.89   16.40  19-0.74831 0.51769-0.48489 0.13867-0.65111 0.84451
   0   1  -1    6.14   33.59  19-0.75209 0.78908-0.47713 0.55235-0.64885 0.58680
   2 -12  -1   39.51   11.17  19-0.75092 0.44377-0.47957-0.36699-0.64957 0.58453
   2 -10   0  236.50   11.06  18-0.75355 0.52313-0.47406-0.21910-0.64794 0.64744
   3  -1  -5  584.99   17.09  19-0.75191 0.94408-0.47752 0.51545-0.64896 0.32617
   4 -11  -3   86.85   10.67  18-0.75356 0.63962-0.47404-0.21827-0.64793 0.45375
   4  -4  -4 1330.03   17.04  18-0.75408 0.90815-0.47292 0.31877-0.64759 0.38902
   5 -11  -5   38.01   10.57  18-0.75327 0.71488-0.47464-0.17927-0.64811 0.32542
   5  -4 -12  334.78   15.05  19-0.75066 0.98129-0.48010 0.36459-0.64972-0.12642
   5  -4  -9   15.27   10.08  18-0.75452 0.98550-0.47197 0.35656-0.64731 0.06576
   6  -9  -9  174.37   11.51  18-0.75410 0.86992-0.47288 0.01104-0.64758 0.06621
   6  -8 -10  162.35   11.93  18-0.75336 0.90756-0.47445 0.08950-0.64805 0.00181
 -13   4   4  278.12   14.13  20-0.74637-0.09952-0.48906 0.29982-0.65222 0.90949
 -12   6   3   19.47   10.41  19-0.74773 0.05621-0.48635 0.48783-0.65146 0.84569
 -11  11  -4  109.01   11.24  19-0.74871 0.32475-0.48438 0.90794-0.65090 0.39196
 -10   4   4  804.49   13.81  19-0.74835 0.13248-0.48510 0.40879-0.65110 0.90890
  -9   1   5   81.42   13.57  20-0.74630 0.09221-0.48920 0.22209-0.65226 0.97482
  -9  11  -8   94.67   12.62  20-0.74606 0.47810-0.48966 0.99085-0.65239 0.13372
  -8   3   4  848.10   14.03  20-0.74725 0.24727-0.48731 0.41197-0.65173 0.91003
  -7   9  -4   21.63   10.10  20-0.74691 0.55516-0.48798 0.91239-0.65192 0.39312
  -7  10  -8  189.85   12.12  19-0.74934 0.59484-0.48309 0.98393-0.65052 0.13306
  -6  -2   5  298.72   18.95  21-0.73713 0.19779-0.50660 0.12292-0.65695 0.97994
  -6   7  -1  716.00   11.23  19-0.75048 0.55801-0.48075 0.78880-0.64985 0.58500
  -6   9  -6  186.74   11.22  19-0.74839 0.63287-0.48503 0.94713-0.65108 0.26280
  -4  -8   4   64.40   16.56  20-0.74282 0.12709-0.49597-0.27283-0.65413 0.91286
  -3  -7   4  312.59   15.19  20-0.74651 0.24586-0.48877-0.16511-0.65214 0.91070
  -3   0   3    1.61   14.59  20-0.74545 0.51707-0.49088 0.37758-0.65273 0.84503
   1 -13  -1    5.40   12.18  19-0.74938 0.32693-0.48301-0.47938-0.65050 0.58570
   2  -4   0 1716.14   22.08  20-0.74663 0.74621-0.48855 0.25737-0.65208 0.65264
   3  -5  -1 1499.34   18.56  20-0.74602 0.78403-0.48974 0.21967-0.65241 0.58854
   4 -13  -4  327.81   13.20  20-0.74666 0.55298-0.48849-0.35908-0.65206 0.39588
   4  -9  -2  518.53   12.19  19-0.74876 0.71026-0.48427-0.05520-0.65086 0.52154
   4  -5  -3   37.85   11.74  19-0.74966 0.86496-0.48245 0.25177-0.65034 0.45712
   4  -3  -5  334.97   12.01  19-0.74961 0.94200-0.48255 0.40492-0.65037 0.32743
   5  -9  -4  409.93   11.64  19-0.74934 0.78803-0.48309-0.01779-0.65052 0.39223
   6 -10  -8  426.69    9.66  19-0.75076 0.82781-0.48019-0.05888-0.64968 0.13250
   6  -7 -11   -0.16   10.85  20-0.74785 0.93968-0.48611 0.17758-0.65139-0.05926
 -13  11  -3   38.48    8.64  20-0.74483 0.16925-0.49202 0.84058-0.65303 0.45777
 -12   7   2   26.97   10.76  21-0.74164 0.08888-0.49814 0.57741-0.65470 0.78316
 -12   8   1   10.88   10.13  21-0.74076 0.12519-0.49980 0.65416-0.65514 0.71954
 -12   9   0  404.31    9.68  20-0.74483 0.16824-0.49202 0.72512-0.65303 0.65108
 -10   9  -1   48.84   10.20  20-0.74353 0.32098-0.49453 0.80344-0.65372 0.58805
 -10  11  -6  167.83   11.85  21-0.74223 0.39704-0.49703 0.95962-0.65440 0.26470
  -9  10  -4   45.76   10.53  20-0.74356 0.43618-0.49448 0.91872-0.65370 0.39401
  -8   8  -1    5.48   10.43  21-0.74135 0.43279-0.49869 0.80707-0.65485 0.58948
  -8  10  -6  558.16   12.95  21-0.74047 0.51069-0.50034 0.96343-0.65529 0.26583
  -6   3   3   71.97   10.99  21-0.74025 0.39426-0.50076 0.50152-0.65540 0.84917
  -3   5  -2 1099.40   16.93  20-0.74240 0.70464-0.49669 0.76604-0.65431 0.52463
  -2   5  -4  952.33   17.97  21-0.73929 0.77846-0.50255 0.81041-0.65588 0.39673
   3 -11  -1  156.93   10.96  20-0.74339 0.54998-0.49481-0.23719-0.65380 0.59056
   5 -13  -6  313.69   10.90  20-0.74540 0.62889-0.49090-0.31849-0.65272 0.26723
   6 -11  -7   37.32   10.77  20-0.74300 0.78124-0.49555-0.12114-0.65400 0.20339
   6  -8  -7   49.20   10.28  20-0.74344 0.89783-0.49470 0.10953-0.65377 0.20244
   6  -7  -8  547.94   12.41  20-0.74336 0.93537-0.49487 0.18492-0.65381 0.13779
 -11  -1   5   76.20   15.45  23-0.73079-0.15299-0.51765 0.01870-0.65955 0.98203
 -10   5   3   86.09   10.11  22-0.73478 0.15790-0.51064 0.51238-0.65781 0.85105
  -6   6   0  167.56   11.72  21-0.73712 0.50657-0.50642 0.73762-0.65673 0.65596
  -5   7  -3  472.09   12.55  22-0.73442 0.61979-0.51128 0.85820-0.65798 0.46335
  -4   7  -5  168.26   12.96  22-0.73328 0.69572-0.51331 0.89845-0.65848 0.33386
  -3   7 -10  171.45   14.75  22-0.73379 0.77315-0.51240 0.93558-0.65826 0.01058
  -2   6  -8  926.72   18.42  22-0.73428 0.81218-0.51153 0.89643-0.65804 0.13962
   2  -8   1  245.54   11.43  21-0.73706 0.58245-0.50654-0.03281-0.65676 0.72211
   3 -13  -2  186.14   12.45  21-0.73741 0.46798-0.50591-0.37929-0.65660 0.52966
   4  -6  -2  298.47   12.13  21-0.73775 0.81416-0.50527 0.19655-0.65643 0.52777
   5 -12  -4   79.25   10.89  21-0.73610 0.65851-0.50827-0.22328-0.65721 0.40032
   5  -5  -5   -0.17   10.70  22-0.73564 0.92702-0.50910 0.31589-0.65742 0.33454
   6  -9  -6  639.99   10.24  21-0.73895 0.85347-0.50307 0.03954-0.65586 0.26901
   6  -6 -12  462.48   14.02  22-0.73457 0.96474-0.51101 0.27764-0.65791-0.11648
   6  -6  -9   -5.90    9.78  22-0.73670 0.96795-0.50719 0.27597-0.65693 0.07536
 -13   5   3   17.67   11.38  23-0.72933-0.07889-0.52015 0.40553-0.66015 0.85417
 -13  10  -2  132.26   12.45  22-0.73161 0.11650-0.51622 0.78700-0.65919 0.52757
 -12  11  -5   76.16   11.91  23-0.72951 0.22861-0.51983 0.90510-0.66007 0.33763
 -11  10  -3   10.76   10.32  23-0.73018 0.26715-0.51869 0.86472-0.65980 0.46455
 -10  -3   5    6.83   19.40  24-0.72000-0.16426-0.53551-0.08005-0.66367 0.98639
 -10   0   5    3.40   10.39  23-0.73004-0.03911-0.51892 0.13479-0.65985 0.98315
 -10   6   2  698.33   12.88  23-0.72816 0.18883-0.52213 0.59857-0.66062 0.79072
 -10   7   1    6.50   10.09  23-0.72815 0.22866-0.52215 0.67769-0.66063 0.72412
 -10   8   0  208.25    8.16  22-0.73347 0.27199-0.51297 0.74503-0.65839 0.65670
  -8   4   3   78.50   10.53  23-0.72976 0.26833-0.51941 0.51960-0.65997 0.85422
  -8   7   0 1615.36   15.37  23-0.72980 0.38321-0.51935 0.75059-0.65996 0.66051
  -6   4   2  291.82   11.87  23-0.72949 0.42169-0.51986 0.59660-0.66008 0.78964
  -6   5   1  518.62   13.28  23-0.72977 0.46057-0.51939 0.67324-0.65997 0.72526
  -6   9  -9   29.89   13.25  23-0.72684 0.61083-0.52436 0.98761-0.66115 0.07883
  -5   0   4 1873.03   24.86  24-0.72412 0.33952-0.52886 0.33532-0.66219 0.92092
  -1   5 -12  305.73   20.64  24-0.71873 0.83341-0.53751 0.88524-0.66410-0.11159
   1  -7   2  676.61   13.96  22-0.73220 0.53961-0.51519 0.01470-0.65894 0.78904
   3  -9   0  868.47   11.74  22-0.73316 0.61674-0.51351-0.06467-0.65852 0.65941
   4 -12  -2  384.00   11.87  22-0.72991 0.57590-0.51915-0.25082-0.65991 0.53128
   4  -2  -6  311.70   12.85  22-0.73024 0.96125-0.51859 0.51793-0.65977 0.27234
   5 -10  -3   96.83    7.55  22-0.73285 0.73249-0.51405-0.06425-0.65866 0.46601
   5  -6  -4  538.70   10.53  22-0.73316 0.88670-0.51351 0.24294-0.65852 0.40078
   5  -4  -6  137.53   11.21  23-0.72774 0.95870-0.52284 0.40756-0.66079 0.27239
   5  -3 -10   16.81    9.88  23-0.73013 0.99967-0.51878 0.48033-0.65982 0.01332
   6 -12  -6  320.73   12.60  22-0.73161 0.73005-0.51622-0.17813-0.65919 0.27308
   6 -10  -5    7.63   10.31  22-0.72976 0.80640-0.51940-0.01875-0.65997 0.33629
 -13   9  -1   -0.60   11.03  24-0.72291 0.06864-0.53097 0.72526-0.66251 0.59892
 -11   3   4  158.44   11.72  23-0.72496-0.00613-0.52761 0.33437-0.66175 0.92083
 -11  11  -7    1.50   11.58  24-0.72307 0.30043-0.53070 0.95610-0.66245 0.20957
  -9   9  -3   24.80   10.02  24-0.72209 0.37568-0.53229 0.87995-0.66281 0.46900
  -8  -1   5   99.75   15.73  25-0.71749 0.06365-0.53959 0.15443-0.66439 0.98782
  -8   5   2 1688.77   17.14  24-0.72178 0.29753-0.53279 0.60824-0.66292 0.79351
  -8   6   1  244.67   11.15  24-0.72243 0.33648-0.53174 0.68441-0.66269 0.72884
  -8  10  -9   67.47   12.03  24-0.72141 0.48955-0.53339 0.99653-0.66305 0.08234
  -5   8  -7   25.61   12.35  24-0.72161 0.64479-0.53307 0.95824-0.66298 0.21184
  -2  -6   4  283.58   16.63  24-0.71822 0.33482-0.53845-0.00150-0.66415 0.92205
  -2   6 -11   16.50   12.75  24-0.72126 0.79719-0.53363 0.91960-0.66311-0.04750
   0 -11   2  151.99   13.90  24-0.72045 0.30005-0.53493-0.31181-0.66339 0.79145
   1  -3   1  558.37   20.35  23-0.72567 0.68774-0.52644 0.33444-0.66148 0.72596
   3  -6   0 2252.30   19.85  24-0.72113 0.72246-0.53383 0.18774-0.66315 0.66207
   4 -10  -1  130.62   10.78  23-0.72372 0.64811-0.52964-0.08605-0.66221 0.59713
   4  -1 -10  539.77   16.33  24-0.72214 0.99094-0.53222 0.61051-0.66279 0.01576
   5  -7  -3  563.58   13.25  23-0.72461 0.84036-0.52818 0.18169-0.66188 0.46742
   6  -5 -10  345.31   12.06  24-0.72154 0.99113-0.53319 0.38070-0.66301 0.01550
   7 -11  -9    5.35   11.45  23-0.72372 0.83872-0.52964-0.04774-0.66221 0.08033
   7 -10 -10   78.40   12.08  23-0.72487 0.87994-0.52776 0.02814-0.66179 0.01526
   7  -9 -11   10.15   11.91  23-0.72308 0.91369-0.53069 0.10680-0.66245-0.04826
 -13   6   2  332.54   12.99  24-0.71842-0.05219-0.53822 0.49826-0.66412 0.79402
 -13   7   1  138.34   12.01  25-0.71448-0.01707-0.54434 0.58304-0.66540 0.73002
 -13   8   0   92.11   11.14  25-0.71594 0.02254-0.54209 0.65787-0.66493 0.66475
 -11   9  -2  190.63   10.93  25-0.71490 0.21432-0.54370 0.81411-0.66526 0.53625
 -10  10  -5   -7.33    9.96  25-0.71668 0.33208-0.54095 0.92736-0.66470 0.34179
  -7   8  -3  209.39    8.51  24-0.72084 0.48837-0.53438 0.88040-0.66329 0.47067
  -3   4  -1  166.07   14.19  25-0.71516 0.63902-0.54330 0.73526-0.66518 0.60074
  -1 -12   2  146.90   15.78  25-0.71307 0.17670-0.54648-0.41442-0.66583 0.79530
  -1   5  -9   18.60   13.86  25-0.71193 0.82747-0.54819 0.89427-0.66617 0.08434
   1 -12   1    9.94   10.75  24-0.71906 0.33619-0.53722-0.34795-0.66391 0.72992
   1 -10   2  711.76   15.24  25-0.71416 0.40739-0.54482-0.18628-0.66549 0.79498
   2 -13   0  365.91   13.89  25-0.71423 0.36908-0.54471-0.37812-0.66547 0.66529
   2 -11   1   58.75   10.43  25-0.71502 0.44598-0.54352-0.22622-0.66523 0.72999
   4  -7  -1  214.66   11.59  24-0.71818 0.75811-0.53861 0.15432-0.66420 0.59871
   5  -3 -13   68.62   14.44  25-0.71554 0.98447-0.54271 0.50425-0.66506-0.17481
   6 -13  -5   51.51   11.66  25-0.71482 0.67773-0.54382-0.22507-0.66529 0.34296
   7 -12  -8  221.08   12.56  24-0.71704 0.79478-0.54038-0.11309-0.66458 0.14716
   7  -9  -8  570.87   12.83  25-0.71701 0.90962-0.54044 0.11762-0.66459 0.14675
   7  -8  -9   39.71   10.82  25-0.71425 0.94489-0.54469 0.19780-0.66547 0.08372
 -12   2   4  227.30   12.66  25-0.71132-0.13494-0.54910 0.24190-0.66633 0.92410
 -12  10  -4  218.84   12.48  26-0.70866 0.17072-0.55303 0.86265-0.66709 0.40662
  -9  -2   5   41.40   15.90  27-0.70363-0.06566-0.56030 0.06109-0.66843 0.99187
  -9   2   4   29.45   12.45  26-0.70710 0.09156-0.55531 0.36362-0.66752 0.92556
  -9  10  -7   93.45   11.33  25-0.71159 0.40319-0.54869 0.97230-0.66625 0.21312
  -8   9  -5   91.94   10.84  26-0.70902 0.44057-0.55251 0.93873-0.66699 0.34277
  -7   9  -7   40.18   10.02  26-0.70954 0.51773-0.55175 0.97621-0.66684 0.21369
  -6   8  -5  280.01   11.67  25-0.71200 0.55803-0.54808 0.93334-0.66613 0.34270
  -1 -10   3   72.62   11.10  25-0.71158 0.25119-0.54871-0.25906-0.66625 0.86046
   0  -6   3    3.62   10.46  26-0.70949 0.47923-0.55182 0.09062-0.66686 0.86091
   2  -5   1 1479.88   18.95  25-0.71167 0.67364-0.54857 0.24109-0.66623 0.73100
   3 -12   0  425.88   12.46  26-0.70926 0.47781-0.55215-0.25613-0.66692 0.66788
   5 -13  -3   14.59    7.84  25-0.71345 0.59872-0.54589-0.26201-0.66569 0.47179
   5 -11  -2  147.93   10.97  25-0.71064 0.67275-0.55011-0.10429-0.66653 0.53810
   5  -8  -2 1706.64   16.19  26-0.70941 0.78561-0.55193 0.12747-0.66688 0.53819
   5  -3  -7  503.40   14.84  26-0.70687 0.97605-0.55564 0.51560-0.66758 0.21530
   6 -11  -4  129.88    8.01  25-0.71414 0.75354-0.54485-0.07078-0.66548 0.40761
   6  -7  -5  332.88    8.98  25-0.71379 0.90608-0.54537 0.23704-0.66559 0.34259
   6  -6  -6 1245.31   15.42  25-0.71275 0.94362-0.54696 0.31550-0.66591 0.27819
   6  -5 -13   19.87   11.76  25-0.71001 0.97912-0.55104 0.39657-0.66671-0.17278
   7 -10  -7   22.90    7.24  25-0.71379 0.86748-0.54537 0.04356-0.66559 0.21284
   7  -8 -12   58.78   12.87  25-0.71277 0.94368-0.54693 0.20090-0.66590-0.10941
 -14   5   2  164.15   12.55  27-0.70350-0.18109-0.56056 0.40799-0.66844 0.79725
 -14   9  -2  182.39   11.92  27-0.70349-0.02747-0.56057 0.71561-0.66844 0.53857
 -11   4   3   76.17   10.57  26-0.70422 0.01161-0.55953 0.44523-0.66825 0.86144
 -11   8  -1  158.71   10.70  27-0.70158 0.16215-0.56326 0.75635-0.66891 0.60458
  -9   8  -2   62.08    9.93  27-0.70127 0.31582-0.56369 0.83348-0.66898 0.53987
  -7   1   4  326.12   14.68  27-0.70049 0.20034-0.56477 0.37210-0.66917 0.92790
  -5   6  -2 2725.12   20.09  26-0.70547 0.55192-0.55774 0.82737-0.66793 0.53809
  -5   8 -10  105.29   14.06  27-0.70086 0.62359-0.56427 0.98841-0.66908 0.02263
  -2 -11   3   61.86   12.39  26-0.70291 0.12641-0.56139-0.36128-0.66858 0.86293
   0  -9   3   -5.75    9.73  27-0.70319 0.35723-0.56098-0.13177-0.66851 0.86301
   0   4 -10 1570.19   31.34  28-0.69299 0.84696-0.57495 0.88310-0.67082 0.02384
   4  -1 -13   32.02   15.70  27-0.69690 0.96697-0.56970 0.64709-0.66999-0.17028
   6  -8  -4  293.19    9.04  26-0.70728 0.86116-0.55514 0.16916-0.66745 0.40997
   6  -5  -7   46.38   10.77  27-0.70311 0.97216-0.56111 0.40603-0.66853 0.21596
   7 -11  -6  273.18   11.45  26-0.70587 0.82052-0.55718-0.02160-0.66782 0.28140
   7  -7 -10  135.20   11.32  26-0.70421 0.97341-0.55955 0.28857-0.66825 0.02257
 -14   6   1   15.09   11.39  28-0.69489-0.15154-0.57227 0.49672-0.67036 0.73480
 -14   8  -1   -3.70   10.79  28-0.69583-0.07353-0.57100 0.64952-0.67016 0.60548
 -11  10  -6  141.21   12.16  28-0.69318 0.23222-0.57455 0.92247-0.67071 0.28141
  -8  -4   5   41.10   20.28  29-0.68172-0.08715-0.58924-0.02633-0.67276 0.99598
  -7  -3   5   20.74   16.58  29-0.68368 0.02952-0.58680 0.08675-0.67245 0.99605
  -7   7  -2  142.80   10.95  28-0.69576 0.42678-0.57110 0.84074-0.67017 0.54095
  -7   9 -10  102.63   14.37  28-0.69242 0.50090-0.57556 0.99972-0.67087 0.02307
  -3   1   2 9249.68   50.42  28-0.69383 0.50204-0.57368 0.53555-0.67058 0.79974
  -3   6  -6  187.43   11.39  28-0.69396 0.69471-0.57350 0.92007-0.67055 0.28205
   3 -10   1   -6.25   10.04  28-0.69565 0.54191-0.57124-0.08320-0.67020 0.73482
   3   0  -6 3480.99   36.78  29-0.68786 0.91867-0.58150 0.69665-0.67173 0.28390
   4 -13  -1   16.97   11.26  28-0.69691 0.50656-0.56953-0.27771-0.66992 0.60720
   6 -14  -4   23.03   11.62  28-0.69386 0.61630-0.57365-0.27319-0.67057 0.41338
   6 -12  -3    3.93   10.81  28-0.69417 0.69471-0.57323-0.12042-0.67051 0.47617
   6  -9  -3  396.12   11.92  28-0.69508 0.81009-0.57201 0.10904-0.67032 0.47713
   6  -4 -11   30.38   13.20  28-0.69083 0.99918-0.57764 0.49987-0.67118-0.04034
 -14   7   0   83.84    9.02  28-0.69233-0.11503-0.57570 0.57783-0.67082 0.66969
 -13  10  -5   20.81   11.73  29-0.68977 0.07322-0.57905 0.84672-0.67132 0.34612
 -12   9  -3   33.82   10.77  28-0.68970 0.11194-0.57914 0.81113-0.67133 0.47650
 -11   5   2  152.62    8.04  28-0.69270 0.03845-0.57520 0.53814-0.67075 0.79947
 -11   6   1   -5.20    9.64  29-0.68876 0.07367-0.58036 0.62000-0.67151 0.73539
 -11   7   0  438.05    9.45  28-0.69233 0.11513-0.57570 0.69252-0.67082 0.66999
 -10   9  -4   50.30   10.69  28-0.68955 0.26617-0.57933 0.88788-0.67136 0.41153
 -10  10  -8  310.76   13.28  29-0.68857 0.30358-0.58061 0.96613-0.67154 0.15412
  -4   6  -4  206.76   11.43  29-0.68766 0.61053-0.58178 0.89002-0.67171 0.41326
  -4   7  -8  170.72   13.24  29-0.68518 0.64570-0.58493 0.97014-0.67214 0.15512
  -3   3   0 1532.22   20.30  28-0.69196 0.57710-0.57619 0.69162-0.67090 0.67063
  -2  -9   4   98.47   14.45  29-0.68190 0.18382-0.58904-0.18112-0.67268 0.93130
  -1   4  -5  326.23   15.70  29-0.68780 0.76493-0.58159 0.85111-0.67168 0.34853
   2  -9   2 1072.29   14.40  28-0.69078 0.49831-0.57774-0.03853-0.67113 0.80121
   3  -7   1  223.22   11.57  29-0.68725 0.64929-0.58230 0.15851-0.67178 0.73619
   4 -11   0  462.90   11.80  28-0.69153 0.57552-0.57675-0.11672-0.67098 0.67195
   4  -8   0 4172.76   22.87  28-0.69157 0.69134-0.57669 0.11406-0.67097 0.67158
   5  -9  -1  106.67   10.75  29-0.68692 0.72625-0.58272 0.08264-0.67184 0.60686
   7 -12  -5  141.08    8.65  28-0.69270 0.76894-0.57520-0.08028-0.67075 0.34892
   7  -9  -5   -3.74   10.09  29-0.68781 0.87966-0.58158 0.15854-0.67168 0.34825
   7  -8  -6  652.01   12.50  28-0.69078 0.92135-0.57773 0.22991-0.67113 0.28384
   7  -7  -7  -13.63   10.83  29-0.68800 0.95666-0.58134 0.31153-0.67165 0.21913
   7  -6 -11   20.62   13.27  29-0.68561 0.99211-0.58439 0.39235-0.67207-0.03917
   8 -10  -9    8.47   11.42  29-0.68628 0.91727-0.58353 0.12161-0.67195 0.08825
 -13   2   3   42.59   15.32  30-0.67594-0.24724-0.59617 0.25012-0.67357 0.86744
 -12   3   3   45.62   10.87  29-0.68346-0.12445-0.58695 0.35621-0.67245 0.86648
 -10   1   4   60.53   11.38  30-0.67925-0.05171-0.59215 0.28440-0.67310 0.93202
  -9   3   3  149.66   10.40  29-0.68133 0.10381-0.58960 0.47333-0.67279 0.86716
  -9   7  -1   43.94   10.63  29-0.68353 0.25944-0.58687 0.77905-0.67244 0.60833
  -5   5  -1    6.15   10.82  29-0.68082 0.49015-0.59024 0.78483-0.67287 0.60881
  -3   2   1  550.86   20.03  29-0.68102 0.52782-0.58998 0.62819-0.67284 0.73746
  -2   4  -3    8.94   12.87  29-0.68269 0.68391-0.58792 0.81829-0.67258 0.47860
   4  -1  -7  131.88   13.51  30-0.67998 0.94923-0.59127 0.66838-0.67299 0.22035
   5 -14  -2  143.31   12.82  29-0.68381 0.53188-0.58651-0.29780-0.67239 0.54282
   5 -12  -1  170.92   11.19  29-0.68189 0.60638-0.58891-0.14175-0.67270 0.60777
   5  -2 -11   40.01   12.60  30-0.67887 0.98628-0.59262 0.63157-0.67316-0.03882
   6  -4  -8  991.72   14.56  30-0.67989 0.98755-0.59137 0.51453-0.67301 0.15528
   8 -12  -7   30.57   11.28  30-0.67919 0.83346-0.59223-0.02297-0.67311 0.22025
   8 -11  -8  154.95    9.29  29-0.68507 0.87845-0.58493 0.04695-0.67218 0.15482
   8  -9 -10  167.89   11.97  29-0.68082 0.95042-0.59024 0.20615-0.67287 0.02614
 -13   9  -4  272.42   12.77  31-0.67068 0.01757-0.60265 0.79751-0.67433 0.41324
 -12   8  -2  334.22   11.78  30-0.67331 0.05690-0.59956 0.75360-0.67401 0.54401
 -12  10  -7    0.81   12.09  31-0.67464 0.13505-0.59799 0.90431-0.67385 0.22069
 -11   0   4   97.03   14.51  31-0.66902-0.17768-0.60457 0.18432-0.67451 0.93213
  -9   6   0  870.94   13.70  31-0.67107 0.20967-0.60219 0.71916-0.67428 0.67291
  -9   9  -6   44.35   11.02  30-0.67543 0.32840-0.59704 0.94403-0.67374 0.28542
  -8   8  -4  250.89   11.20  30-0.67607 0.36760-0.59627 0.90438-0.67366 0.41538
  -8   9  -8  275.77   12.55  30-0.67503 0.40441-0.59752 0.98262-0.67379 0.15649
  -7   6  -1  705.67   13.76  30-0.67333 0.36548-0.59954 0.79215-0.67401 0.60918
  -6   7  -4  322.80   12.08  31-0.67242 0.48104-0.60060 0.90933-0.67412 0.41475
  -6   8  -8  190.75   11.04  31-0.67159 0.51914-0.60158 0.98729-0.67422 0.15587
  -5   1   3  246.28   12.76  31-0.67112 0.32538-0.60213 0.48792-0.67427 0.86771
  -4   7 -11   30.17   11.00  31-0.67277 0.63487-0.60020 0.98563-0.67408-0.03726
  -3 -10   4   20.42   14.89  31-0.67031 0.05577-0.60307-0.28054-0.67437 0.93298
  -1  -8   4  610.00   16.25  31-0.66832 0.28312-0.60536-0.04865-0.67458 0.93381
   1  -8   3  179.81   11.41  31-0.67219 0.44122-0.60088 0.02339-0.67415 0.86832
   1  -4   2  841.27   19.29  31-0.67000 0.59298-0.60343 0.33405-0.67440 0.80413
   6 -10  -2  687.31   10.23  30-0.67622 0.75401-0.59609 0.05705-0.67364 0.54395
   7 -13  -4   19.27   11.25  30-0.67424 0.71388-0.59846-0.13254-0.67390 0.41495
   7 -10  -4  285.80    8.48  30-0.67741 0.83145-0.59467 0.09384-0.67348 0.41405
   7  -6  -8  559.40   12.85  30-0.67492 0.98279-0.59765 0.40500-0.67381 0.15625
 -12   4   2  316.76   12.50  31-0.66539-0.10412-0.60906 0.45721-0.67488 0.80209
 -12   7  -1  142.60   10.97  32-0.66225 0.00850-0.61257 0.69165-0.67517 0.60842
 -11   9  -5   21.85   11.00  32-0.66448 0.16495-0.61009 0.88099-0.67497 0.35078
 -10   8  -3  130.46   10.89  31-0.66539 0.20410-0.60906 0.84149-0.67488 0.47912
  -9   4   2  499.23   12.32  31-0.66836 0.12968-0.60569 0.56871-0.67459 0.80289
  -9   5   1   87.72   10.43  31-0.66541 0.16585-0.60904 0.64894-0.67488 0.73847
  -8   9 -11   -4.37   12.54  32-0.66595 0.39528-0.60842 0.99260-0.67483-0.03715
  -7   2   3  473.84   13.22  31-0.66607 0.20439-0.60830 0.49405-0.67482 0.86800
  -7   8  -6  131.37   10.09  32-0.66487 0.43476-0.60964 0.95693-0.67493 0.28595
  -6   8 -11   37.72   14.53  32-0.66165 0.50921-0.61324 0.99927-0.67522-0.03632
  -5   7  -6  956.15   14.88  31-0.66658 0.55201-0.60771 0.95439-0.67477 0.28556
   1 -13   2  125.33   13.10  31-0.66415 0.24071-0.61046-0.34978-0.67500 0.80527
   2 -12   2    6.23   10.82  31-0.66514 0.35691-0.60935-0.23729-0.67491 0.80208
   2  -6   2  302.02   12.02  31-0.66547 0.58831-0.60897 0.22380-0.67488 0.80496
   3 -13   1   27.36   11.63  31-0.66469 0.39530-0.60985-0.27440-0.67495 0.74025
   5  -2  -8 2328.64   23.57  32-0.65991 0.96813-0.61515 0.65186-0.67536 0.15818
   6 -13  -2  380.66   12.92  31-0.66835 0.62861-0.60569-0.16509-0.67459 0.54773
   8 -13  -6   45.61   12.15  31-0.66726 0.78274-0.60695-0.08728-0.67470 0.28863
   8 -10  -6  366.81   11.83  32-0.66355 0.89317-0.61113 0.14667-0.67505 0.28874
   8  -9  -7  151.84   11.09  32-0.66491 0.93340-0.60960 0.22243-0.67493 0.22368
   8  -8 -11   -0.46   12.02  32-0.66636 0.97576-0.60796 0.30023-0.67479-0.03653
 -12   5   1  177.69   11.14  33-0.65686-0.07481-0.61857 0.54232-0.67555 0.73918
 -12   6   0  178.92   11.10  33-0.65655-0.03622-0.61890 0.61982-0.67557 0.67547
  -7   5   0  796.90   14.00  33-0.65686 0.31050-0.61857 0.73456-0.67555 0.67533
  -5   4   0 3614.20   24.04  33-0.65707 0.42667-0.61835 0.73415-0.67553 0.67542
   0 -12   3    2.51   13.97  33-0.65434 0.19324-0.62127-0.30088-0.67571 0.86777
   4 -14   0   63.69   12.77  32-0.65783 0.42742-0.61752-0.30559-0.67548 0.67784
   4  -9   1   84.12   10.73  32-0.65665 0.61824-0.61879 0.07919-0.67556 0.74062
   5 -10   0 1526.54   15.68  32-0.65756 0.65722-0.61781 0.03938-0.67550 0.67670
   7 -11  -3   12.03    7.59  32-0.66145 0.77670-0.61357 0.03579-0.67520 0.48224
   8 -11  -5  169.05   11.31  33-0.65577 0.84833-0.61974 0.08032-0.67562 0.35229
   8  -8  -8  944.15   14.08  32-0.65889 0.96610-0.61637 0.30583-0.67540 0.15960
 -13   3   2  130.76   12.60  33-0.65104-0.23389-0.62465 0.35533-0.67588 0.80503
 -13   8  -3   17.26    7.73  33-0.65298-0.04106-0.62262 0.73793-0.67578 0.48177
 -12   9  -6  198.90   11.94  34-0.64620 0.06607-0.62964 0.86019-0.67609 0.29035
 -10   2   3  139.07   13.62  34-0.64450-0.04821-0.63137 0.39855-0.67615 0.87150
 -10   9  -7   90.73   11.02  33-0.64987 0.22546-0.62588 0.93433-0.67594 0.22308
  -9   9  -9   15.62   10.82  33-0.64969 0.30234-0.62606 0.97302-0.67595 0.09228
  -8   0   4  222.89   13.97  34-0.64631 0.03132-0.62954 0.31999-0.67609 0.93567
  -7   3   2 1190.24   15.32  33-0.64941 0.22602-0.62635 0.58755-0.67596 0.80541
  -7   4   1  221.52   11.71  34-0.64794 0.26256-0.62787 0.66542-0.67602 0.74209
  -5   2   2 1017.17   17.17  34-0.64709 0.33930-0.62874 0.58904-0.67606 0.80643
  -5   3   1 1419.50   18.30  34-0.64482 0.37522-0.63105 0.66852-0.67614 0.74216
  -3   6 -12  200.85   15.33  34-0.64369 0.64106-0.63219 0.97941-0.67617-0.09917
  -3   6  -9   13.59   12.35  34-0.64392 0.64416-0.63195 0.97920-0.67617 0.09469
   0  -1   1   -0.43   33.48  34-0.64045 0.60426-0.63542 0.56147-0.67625 0.73841
   1 -11   3   75.89   11.00  33-0.65070 0.30666-0.62501-0.18264-0.67590 0.86976
   2   1  -5  596.04   34.87  37-0.61595 0.80843-0.65823 0.81160-0.67598 0.35323
   3 -11   2  125.88   11.09  34-0.64712 0.45719-0.62871-0.10252-0.67605 0.80377
   4 -12   1   14.71   10.71  33-0.64999 0.49724-0.62575-0.14362-0.67593 0.74100
   5 -13   0   67.67   10.85  34-0.64580 0.53326-0.63005-0.17661-0.67610 0.67478
   6 -11  -1    6.30   10.03  33-0.65127 0.69027-0.62441 0.00821-0.67587 0.61127
   7 -14  -3   22.38   11.58  33-0.65037 0.65215-0.62535-0.18200-0.67591 0.48213
   7  -5 -12   20.17   11.22  33-0.64861 0.99484-0.62717 0.51231-0.67599-0.09923
   7  -5  -9   83.67   10.79  33-0.64931 0.99545-0.62645 0.51087-0.67596 0.09442
 -14   8  -4   29.28   11.62  35-0.63965-0.12917-0.63608 0.71446-0.67648 0.41813
 -13   4   1    1.86   11.40  35-0.63642-0.20983-0.63924 0.44794-0.67652 0.74069
 -13   7  -2  355.01   12.39  35-0.63970-0.09302-0.63603 0.67358-0.67648 0.54816
 -11   8  -4  153.39   10.86  35-0.63731 0.09717-0.63837 0.83082-0.67651 0.41858
 -10   7  -2  520.00    9.56  34-0.64432 0.14188-0.63142 0.78424-0.67636 0.54936
  -9   8  -5   78.28   10.40  35-0.63872 0.25284-0.63699 0.90641-0.67649 0.35390
  -8   7  -3  209.58    8.27  34-0.64432 0.29586-0.63142 0.86111-0.67636 0.48426
  -4   5  -3  241.88   12.63  35-0.63686 0.52124-0.63881 0.86972-0.67652 0.48334
  -2   5  -7  485.31   15.67  35-0.63819 0.67562-0.63751 0.94585-0.67650 0.22442
   3  -8   2 1699.64   16.86  34-0.64300 0.56872-0.63274 0.13246-0.67640 0.80413
   5  -6  -1  510.17   13.16  35-0.63651 0.79094-0.63915 0.36969-0.67652 0.61170
   5  -5  -2  257.82    9.55  34-0.64432 0.83793-0.63142 0.44020-0.67636 0.54570
   5  -4  -3   44.32   11.63  35-0.63951 0.87012-0.63622 0.52083-0.67648 0.48315
   5  -2 -14  103.11   16.14  35-0.63701 0.94409-0.63867 0.67797-0.67652-0.22714
   6  -7  -2  721.81   13.35  35-0.63850 0.83197-0.63721 0.32957-0.67650 0.54645
   6  -6  -3    9.73    7.79  34-0.64388 0.87562-0.63186 0.40288-0.67638 0.48193
   6  -5  -4  553.87   12.97  35-0.63878 0.90834-0.63694 0.48300-0.67649 0.41738
   6  -3 -12  245.44   15.21  35-0.63240 0.97880-0.64309 0.64360-0.67654-0.09931
   6  -3  -9   10.03   12.80  35-0.63326 0.98001-0.64227 0.64116-0.67654 0.09465
   7 -12  -2   34.53   10.67  35-0.63924 0.71670-0.63648-0.01787-0.67648 0.54676
   8 -12  -4   61.01   11.18  34-0.64161 0.79767-0.63414 0.01995-0.67644 0.41667
   8  -7 -12   84.47   12.46  34-0.64260 0.98954-0.63315 0.40406-0.67641-0.09947
   8  -7  -9   29.24   10.91  34-0.64345 0.99000-0.63230 0.40233-0.67639 0.09357
 -13   5   0   73.38   11.44  36-0.63048-0.17719-0.64474 0.53015-0.67658 0.67691
 -13   6  -1  147.28   12.25  35-0.63152-0.13883-0.64376 0.60489-0.67658 0.61207
 -11   9  -8  115.07   12.01  35-0.63196 0.13062-0.64334 0.91284-0.67659 0.16009
 -10   6  -1  120.46   10.74  36-0.62754 0.08858-0.64749 0.72495-0.67655 0.61196
  -7   8 -12  160.09   14.23  35-0.63228 0.39988-0.64304 0.98919-0.67659-0.09850
  -7   8  -9   18.79   10.53  35-0.63216 0.40158-0.64315 0.98968-0.67659 0.09509
  -6   6  -3   -9.89   10.92  36-0.63115 0.39997-0.64410 0.87471-0.67658 0.48268
  -5   7 -12  158.76   15.61  36-0.62647 0.50999-0.64848 0.99495-0.67654-0.09934
  -5   7  -9   85.44   12.98  36-0.62642 0.51029-0.64853 0.99540-0.67654 0.09456
  -4  -2   4  216.93   19.47  37-0.61620 0.23141-0.65774 0.35026-0.67625 0.93439
   2 -10   3   20.75    9.94  35-0.63085 0.40217-0.64439-0.04761-0.67658 0.86977
   4  -4  -1    9.74   13.37  36-0.62918 0.78161-0.64596 0.49284-0.67657 0.61278
   6 -14  -1    6.88    8.61  35-0.63495 0.55905-0.64048-0.20580-0.67658 0.61203
   7  -8  -3  175.91   10.76  35-0.63086 0.86280-0.64438 0.29840-0.67658 0.48230
   7  -7  -4 1017.52   12.01  35-0.63406 0.90417-0.64134 0.37212-0.67658 0.41766
   7  -6  -5  302.91   11.54  36-0.62786 0.93563-0.64719 0.45435-0.67656 0.35311
   9 -12  -6   63.66   11.51  36-0.63023 0.86160-0.64497 0.06781-0.67658 0.28785
   9 -11  -7   76.93    8.17  35-0.63540 0.90590-0.64005 0.14044-0.67658 0.22332
   9 -10  -8  282.98    9.93  35-0.63495 0.94314-0.64048 0.21778-0.67658 0.15868
 -14   7  -3   20.90   11.71  36-0.62443-0.18424-0.65071 0.65012-0.67643 0.48173
 -12   0   3    3.95   11.87  36-0.62427-0.29921-0.65086 0.18999-0.67643 0.86978
 -11   1   3   21.29   11.25  37-0.62308-0.18402-0.65194 0.30671-0.67640 0.86839
 -10  -2   4  203.78   16.15  37-0.61538-0.23087-0.65881 0.12173-0.67614 0.93352
 -10   3   2  504.96   12.22  36-0.62378-0.03090-0.65131 0.49697-0.67642 0.80563
  -9  -1   4   50.69   13.29  37-0.61659-0.11471-0.65775 0.23583-0.67619 0.93387
  -8   8  -7   -0.70    7.31  36-0.62609 0.31707-0.64919 0.95678-0.67646 0.22404
  -7   7  -5    0.44    9.90  37-0.61968 0.35149-0.65500 0.92703-0.67630 0.35232
  -6  -1   4  337.30   15.25  37-0.61719 0.11728-0.65722 0.35084-0.67621 0.93406
  -3   5  -5  228.75   12.13  37-0.61830 0.58111-0.65623 0.92571-0.67625 0.35274
  -2   5 -13   52.31   14.91  37-0.61555 0.65451-0.65866 0.96617-0.67615-0.16427
  -1 -11   4  186.66   15.76  37-0.62056 0.12112-0.65421-0.22991-0.67633 0.93449
  -1  -5   4  562.29   17.92  37-0.61897 0.34992-0.65564 0.23261-0.67628 0.93462
   0 -10   4   58.47   12.96  37-0.61973 0.23555-0.65496-0.11366-0.67630 0.93469
   0  -7   4 1030.86   19.04  37-0.61907 0.34966-0.65555 0.11700-0.67628 0.93477
   3   1 -10  548.72   31.50  40-0.58702 0.85689-0.68202 0.87391-0.67406 0.02739
   4  -5   0 3484.23   23.74  37-0.61832 0.73316-0.65621 0.42477-0.67625 0.67716
   4  -3  -2  827.29   16.93  36-0.62152 0.81380-0.65335 0.57576-0.67636 0.54779
   5 -11   1    7.78   10.38  37-0.62015 0.58246-0.65459-0.00061-0.67632 0.74044
   5  -7   0  801.76   14.01  37-0.61836 0.73313-0.65618 0.30888-0.67626 0.67740
   6 -12   0  179.29   11.67  37-0.61876 0.61774-0.65582-0.03799-0.67627 0.67762
   6  -8  -1  246.45   11.18  36-0.62373 0.77856-0.65135 0.26661-0.67641 0.61209
   6  -4  -5   41.48   10.32  37-0.61834 0.92612-0.65620 0.57708-0.67626 0.35388
   7  -9  -2 1115.49   14.05  37-0.62028 0.81189-0.65446 0.22973-0.67632 0.54806
   8 -13  -3  -10.49   11.44  37-0.62175 0.73833-0.65314-0.03967-0.67636 0.48301
   8  -8  -5   19.18    9.89  37-0.61923 0.92591-0.65540 0.34667-0.67629 0.35402
   9 -13  -5   24.73   11.64  37-0.61973 0.81115-0.65496 0.00074-0.67630 0.35316
   9  -9  -9   -6.06    8.46  36-0.62654 0.97268-0.64877 0.30197-0.67647 0.09514
 -14   4   0   38.68    8.97  37-0.61684-0.30651-0.65756 0.42820-0.67640 0.67493
 -14   5  -1   -4.47   11.31  38-0.61241-0.27288-0.66142 0.50749-0.67620 0.61082
 -14   6  -2   42.19   11.83  37-0.61591-0.23035-0.65838 0.58311-0.67636 0.54532
 -12   8  -5   31.05    7.95  37-0.61731 0.00180-0.65715 0.81203-0.67641 0.35142
 -11   7  -3   88.88   10.47  37-0.61335 0.03674-0.66061 0.77733-0.67624 0.48088
 -10   4   1  119.03   10.65  37-0.61574 0.00067-0.65853 0.58311-0.67635 0.73994
 -10   5   0 1446.60   13.25  37-0.61731 0.04046-0.65715 0.65850-0.67641 0.67499
 -10   8  -6  593.28   12.78  38-0.61097 0.14843-0.66266 0.89393-0.67613 0.28756
  -8   6  -2  723.01   12.99  37-0.61540 0.23114-0.65883 0.81338-0.67634 0.54571
  -6   7  -7  111.99   10.56  38-0.60983 0.41677-0.66363 0.97166-0.67607 0.22315
  -4   6  -7   37.26   12.05  38-0.60625 0.52898-0.66666 0.97381-0.67585 0.22242
  -2   3  -2 9111.12   45.53  37-0.61250 0.57476-0.66134 0.81460-0.67620 0.54717
   2  -7   3  517.43   15.20  38-0.60700 0.49198-0.66603 0.20381-0.67590 0.86974
   4 -10   2  691.82   13.01  37-0.61197 0.53492-0.66180 0.04552-0.67618 0.80579
   5  -3  -4  959.83   15.38  37-0.61586 0.88513-0.65843 0.61862-0.67636 0.41914
   7 -13  -1  155.67   11.82  38-0.61056 0.64944-0.66301-0.06825-0.67610 0.61136
   7  -5  -6  891.27   14.29  38-0.60799 0.95429-0.66520 0.54869-0.67596 0.28795
   8 -10  -3   33.51   10.79  37-0.61064 0.84052-0.66294 0.20152-0.67611 0.48052
   8  -9  -4  597.10   10.04  37-0.61731 0.88633-0.65715 0.27086-0.67641 0.41937
   8  -7  -6  651.84   13.26  38-0.60990 0.95637-0.66357 0.43163-0.67607 0.28824
   8  -6 -10  145.83   11.40  37-0.61437 0.99952-0.65972 0.50413-0.67629 0.03142
   9  -8 -10  160.76   12.99  38-0.60839 0.99276-0.66485 0.39471-0.67598 0.02986
 -13   8  -6  262.44   13.77  38-0.60618-0.08723-0.66698 0.78280-0.67581 0.28772
  -9   7  -4   28.65    9.98  38-0.60311 0.17999-0.66953 0.86202-0.67560 0.41669
  -9   8  -8  297.14   12.08  39-0.59915 0.21449-0.67276 0.94253-0.67531 0.15619
  -8   1   3  186.77   11.68  39-0.60113 0.02392-0.67115 0.44133-0.67546 0.86828
  -8   8 -10  134.47   12.29  38-0.60505 0.29596-0.66792 0.97504-0.67574 0.02851
  -5   6  -5  148.61   11.85  38-0.60651 0.45211-0.66670 0.93587-0.67583 0.35249
  -1   4 -14   33.85   16.76  40-0.59096 0.66559-0.67926 0.94790-0.67460-0.22767
   1  -5   3   44.75   10.93  39-0.60141 0.48583-0.67092 0.32464-0.67548 0.86948
   4 -13   2  118.63   14.05  39-0.59804 0.40555-0.67365-0.17278-0.67522 0.80544
   5 -14   1   18.51   11.94  39-0.60134 0.44807-0.67098-0.21305-0.67548 0.73885
   6  -9   0  879.58   13.81  39-0.60168 0.71675-0.67070 0.20786-0.67550 0.67635
   7 -10  -1   -0.69   10.06  39-0.60141 0.75547-0.67092 0.17041-0.67548 0.61107
   7  -4 -10  215.83   11.61  39-0.60255 0.98703-0.66999 0.62967-0.67556 0.02960
 -12   7  -4   54.09   10.67  40-0.59269-0.06022-0.67785 0.75649-0.67477 0.41499
 -11   2   2  192.17   11.72  39-0.59582-0.17377-0.67538 0.40725-0.67504 0.80281
 -11   6  -2  144.53   10.98  39-0.59450-0.02148-0.67642 0.71605-0.67493 0.54401
 -11   8  -7   40.27   10.92  40-0.59280 0.05404-0.67776 0.87069-0.67478 0.22102
  -9   8 -11  -12.36   12.09  40-0.59144 0.20545-0.67883 0.94990-0.67466-0.03679
  -8   5  -1  135.51   11.32  40-0.59272 0.17001-0.67783 0.75601-0.67477 0.60943
  -6   5  -2 2666.72   19.61  40-0.59286 0.32403-0.67771 0.83224-0.67479 0.54467
  -4   6 -13    3.56   11.36  40-0.59217 0.51472-0.67825 0.98572-0.67472-0.16574
  -3  -8   5  186.62   19.16  41-0.58191 0.04356-0.68609-0.04481-0.67368 0.99613
  -2   5 -10    9.82   12.23  40-0.59111 0.62941-0.67909 0.98713-0.67462 0.02823
   1  -9   4  584.65   13.52  39-0.59267 0.32267-0.67787 0.02341-0.67477 0.93338
   2 -13   3   36.17   12.05  39-0.59439 0.24928-0.67651-0.24555-0.67492 0.86938
   3  -9   3  350.74   13.96  40-0.58817 0.47208-0.68135 0.10349-0.67434 0.86871
   4  -6   1   97.12   11.27  39-0.59507 0.67171-0.67597 0.36786-0.67498 0.74056
   4  -2  -3   22.90   15.47  40-0.58829 0.81859-0.68127 0.68094-0.67435 0.48172
   4   0 -11    1.26   16.44  41-0.57730 0.88510-0.68950 0.84376-0.67315-0.03824
   5  -8   1  158.24   11.58  40-0.59088 0.66762-0.67926 0.25532-0.67460 0.73970
   8 -14  -2   37.96   11.81  39-0.59619 0.67383-0.67508-0.09476-0.67507 0.54672
   8 -11  -2   98.67   10.75  40-0.59289 0.78474-0.67769 0.13762-0.67479 0.54674
   8  -6  -7   44.41   10.69  40-0.58992 0.97419-0.68001 0.52390-0.67451 0.22257
   9 -11  -4  122.97   10.96  40-0.59199 0.86061-0.67840 0.17621-0.67471 0.41766
   9 -10  -5    8.58    7.51  39-0.59848 0.90661-0.67325 0.24969-0.67526 0.35184
   9  -9  -6 1066.85   14.69  39-0.59701 0.94307-0.67443 0.32619-0.67514 0.28854
 -13   7  -5   52.47   11.40  41-0.58106-0.15112-0.68657 0.72526-0.67360 0.35031
 -12   1   2  175.32   13.25  40-0.58659-0.29850-0.68241 0.29946-0.67419 0.80151
 -12   8  -8  215.98   12.79  41-0.58344-0.03252-0.68479 0.83885-0.67386 0.15695
 -11   3   1  149.05   11.06  41-0.58097-0.15033-0.68664 0.49377-0.67359 0.73895
 -11   5  -1    9.67    9.78  40-0.58315-0.07131-0.68501 0.64836-0.67383 0.60951
 -10   8  -9   70.41   11.73  41-0.58291 0.12007-0.68519 0.91632-0.67380 0.09199
  -6   7 -10  103.93   11.07  40-0.58355 0.39132-0.68471 0.99236-0.67387 0.02698
  -4   4  -2  642.15   15.07  40-0.58326 0.42971-0.68492 0.83875-0.67384 0.54475
   0   3  -6 1813.49   28.20  41-0.57774 0.69304-0.68902 0.91987-0.67321 0.28546
   3 -12   3   11.45   10.82  41-0.58388 0.35472-0.68446-0.12429-0.67391 0.86807
   7  -4 -13    3.69   12.25  41-0.58340 0.96799-0.68482 0.64626-0.67386-0.16569
   9  -8  -7  114.83   11.28  40-0.58666 0.97125-0.68235 0.41099-0.67420 0.22290
 -12   6  -3    6.77   10.42  42-0.57272-0.11961-0.69262 0.69395-0.67255 0.47843
 -11   4   0  408.32   12.03  41-0.57624-0.11725-0.69007 0.57382-0.67299 0.67345
 -10   7  -5   18.67   10.40  41-0.57359 0.07297-0.69200 0.84589-0.67266 0.34902
  -9   6  -3  143.00   10.69  42-0.57078 0.10861-0.69400 0.80920-0.67230 0.47855
  -8   2   2  734.63   13.77  41-0.57722 0.03842-0.68936 0.53497-0.67311 0.80271
  -8   3   1  131.50   11.47  42-0.57029 0.07042-0.69435 0.61737-0.67224 0.73738
  -8   4   0 4023.80   22.56  41-0.57624 0.11412-0.69007 0.68989-0.67299 0.67349
  -8   7  -6  123.43   10.87  41-0.57624 0.22858-0.69007 0.92063-0.67299 0.28518
  -7   6  -4  301.71   11.95  42-0.57072 0.26252-0.69404 0.88629-0.67229 0.41414
  -7   7  -8  854.98   13.91  42-0.56866 0.29865-0.69550 0.96502-0.67202 0.15499
  -4   6 -10   37.00   10.47  41-0.57351 0.49608-0.69205 0.99967-0.67265 0.02594
   3  -3   0 1519.61   23.78  41-0.57471 0.69042-0.69119 0.57579-0.67280 0.67292
   5 -12   2   22.30   10.64  41-0.57373 0.49784-0.69189-0.03882-0.67268 0.80137
   6 -13   1  142.70    8.91  41-0.57825 0.54118-0.68861-0.08081-0.67323 0.73687
   6 -10   1  124.81   11.00  42-0.57019 0.64841-0.69442 0.15549-0.67222 0.73628
   6  -3  -6  176.15   11.44  41-0.57397 0.92065-0.69172 0.69172-0.67271 0.28476
   7 -14   0   59.52   12.36  41-0.57423 0.57630-0.69153-0.11491-0.67274 0.67219
   7 -11   0  439.55   12.35  41-0.57457 0.69099-0.69129 0.11406-0.67279 0.67206
   7  -4  -7   12.99   11.83  41-0.57192 0.95407-0.69319 0.65289-0.67245 0.22037
   8 -12  -1   12.06   11.07  42-0.56968 0.72485-0.69478 0.07949-0.67216 0.60699
   9 -12  -3    9.68    7.77  41-0.57875 0.80972-0.68824 0.11139-0.67329 0.47969
   9  -7 -11   21.24   11.99  41-0.57572 0.99924-0.69046 0.49765-0.67293-0.03845
  10 -12  -5   70.17   11.74  42-0.56993 0.87832-0.69461 0.15601-0.67219 0.34960
  10 -11  -6  266.57   12.54  41-0.57400 0.92127-0.69170 0.23032-0.67272 0.28462
  10 -10  -7    6.80   11.16  42-0.57120 0.95595-0.69370 0.30878-0.67236 0.21991
 -13   1   1  -16.76   12.31  43-0.56362-0.39836-0.69914 0.27620-0.67116 0.73515
 -13   6  -4   18.36   11.28  43-0.56121-0.20926-0.70079 0.66382-0.67081 0.41200
 -12   2   1   32.65   10.92  43-0.56331-0.28319-0.69935 0.39243-0.67112 0.73493
 -11  -2   3   46.39   12.45  43-0.56275-0.36019-0.69974 0.12458-0.67104 0.86408
  -9  -4   4  350.32   20.29  44-0.55266-0.29439-0.70648 0.05439-0.66948 0.92691
  -9   0   3    5.06   10.12  42-0.56259-0.12811-0.69984 0.35601-0.67101 0.86528
  -4  -9   5   13.04   24.09  45-0.53936-0.11449-0.71491-0.13059-0.66719 0.98973
  -3   5 -14  110.33   16.02  43-0.56025 0.52314-0.70144 0.97111-0.67067-0.23409
  -2  -7   5    1.81   16.39  44-0.54606 0.12330-0.71073 0.09681-0.66838 0.99160
  -1   3  -4  254.48   16.12  43-0.55913 0.59814-0.70219 0.89420-0.67050 0.41256
  -1   4  -8 1140.41   20.28  43-0.55531 0.63326-0.70474 0.97370-0.66991 0.15262
   1 -12   4  153.49   13.52  42-0.56492 0.18173-0.69824-0.18596-0.67135 0.93001
   3  -4   1  175.79   14.90  42-0.56560 0.64304-0.69777 0.50619-0.67144 0.73579
   4  -7   2 1189.12   16.10  43-0.56132 0.59972-0.70071 0.31548-0.67083 0.80026
   5  -2  -5  225.78   12.39  43-0.56181 0.86968-0.70038 0.73790-0.67090 0.34820
   5  -1 -12  197.47   19.04  44-0.54632 0.89284-0.71056 0.82479-0.66842-0.10726
   5  -1  -9   80.39   14.56  44-0.55238 0.89912-0.70666 0.82064-0.66944 0.08800
   8  -5 -11   48.20   11.54  42-0.56525 0.98841-0.69801 0.62054-0.67139-0.03954
   9  -7  -8  577.33   13.26  42-0.56436 0.98800-0.69863 0.50528-0.67127 0.15425
  10 -13  -4   49.23   11.67  43-0.56105 0.82820-0.70089 0.08407-0.67079 0.41174
  10  -9  -8  267.85   13.31  43-0.55847 0.98152-0.70263 0.39240-0.67040 0.15487
 -12   3   0  395.71   12.55  44-0.55243-0.25603-0.70672 0.47734-0.66939 0.66829
 -12   4  -1   20.99   10.27  43-0.55185-0.21740-0.70709 0.55488-0.66930 0.60538
 -12   5  -2   35.61    7.63  43-0.55800-0.17314-0.70304 0.62697-0.67027 0.54046
 -11   7  -6  362.66   12.38  43-0.55593-0.02101-0.70442 0.82099-0.66995 0.28046
 -10  -1   3    8.86   13.74  45-0.54550-0.26129-0.71116 0.25079-0.66823 0.85910
  -9   7  -7   23.99   10.46  44-0.54914 0.12598-0.70885 0.90207-0.66885 0.21484
  -7  -2   4    8.34   12.35  44-0.54861-0.06753-0.70918 0.28721-0.66876 0.92647
  -7   7 -11    8.83   10.85  43-0.55571 0.28465-0.70456 0.97190-0.66991-0.04162
  -6   0   3    7.82   10.94  44-0.55280 0.09174-0.70647 0.47670-0.66945 0.86288
  -6   4  -1  108.15    8.42  43-0.55852 0.25126-0.70269 0.78000-0.67035 0.60544
   2 -11   4   94.14   11.24  43-0.55468 0.28507-0.70524-0.06405-0.66975 0.92851
   3  -2  -1  546.81   20.21  43-0.55689 0.71063-0.70378 0.66505-0.67010 0.60612
   4 -11   3   14.12   10.32  43-0.55585 0.44225-0.70447 0.01296-0.66993 0.86436
   5  -9   2  490.07   12.81  43-0.55368 0.59210-0.70590 0.20501-0.66959 0.79931
   8  -5  -8   21.41   10.44  44-0.55168 0.97444-0.70720 0.62956-0.66927 0.15298
   9 -13  -2   91.30    8.70  43-0.55852 0.75073-0.70269 0.04783-0.67035 0.54240
 -13   2   0  323.70   13.72  44-0.54470-0.37909-0.71166 0.36673-0.66807 0.66674
 -13   5  -3  -11.53   10.49  45-0.54352-0.26442-0.71240 0.59625-0.66786 0.47299
 -12   7  -7   42.49    8.40  44-0.54696-0.10674-0.71024 0.78781-0.66846 0.21522
 -10   6  -4  758.20   13.13  45-0.54067 0.00078-0.71417 0.79074-0.66735 0.41007
  -9   5  -2  481.79   12.56  44-0.54371 0.04341-0.71229 0.75156-0.66789 0.53740
  -8   7 -12  133.78   13.40  44-0.54378 0.19756-0.71224 0.94282-0.66791-0.10761
  -8   7  -9   22.72   10.73  45-0.54220 0.19531-0.71323 0.94401-0.66763 0.08611
  -6   6  -6  330.58   12.28  44-0.54428 0.31400-0.71193 0.94317-0.66799 0.27905
  -5   5  -4 1826.26   17.41  44-0.54301 0.35113-0.71272 0.90531-0.66777 0.40893
  -5   6  -8  904.58   14.30  44-0.54300 0.38934-0.71273 0.98188-0.66777 0.14994
  -2 -10   5   58.19   17.21  45-0.53531-0.00098-0.71744-0.12875-0.66637 0.98893
  -1  -9   5   15.84   13.29  45-0.53921 0.11753-0.71507-0.01605-0.66709 0.98934
   3  -5   2 1019.68   16.97  45-0.53853 0.57801-0.71549 0.44655-0.66697 0.79572
   4   0  -8  624.17   22.12  46-0.52826 0.83599-0.72162 0.87550-0.66501 0.14747
   6  -2 -10   39.14   12.80  45-0.54069 0.92500-0.71416 0.79062-0.66736 0.02047
   7 -12   1  170.11   11.53  45-0.54095 0.61911-0.71400 0.05997-0.66741 0.73094
   8 -13   0   74.22   11.52  45-0.54056 0.65713-0.71424 0.02169-0.66733 0.66584
 -13   3  -1   17.64   11.43  45-0.53534-0.34974-0.71743 0.44722-0.66643 0.60257
 -13   4  -2  107.43    8.41  45-0.53694-0.31019-0.71647 0.52376-0.66672 0.53927
 -11   7  -9   15.60   11.75  46-0.52779-0.05043-0.72190 0.83721-0.66497 0.08355
 -10   7  -8  174.81   11.93  45-0.53350 0.03142-0.71854 0.87201-0.66608 0.14993
  -9   1   2   61.85   10.31  46-0.52924-0.12432-0.72106 0.45229-0.66525 0.79542
  -9   7 -10  102.06   12.12  46-0.52849 0.10386-0.72149 0.91350-0.66511 0.01871
  -8  -3   4  143.46   14.95  46-0.53028-0.20023-0.72044 0.18208-0.66546 0.92424
  -8   6  -5  272.99   11.27  46-0.52795 0.14237-0.72181 0.87594-0.66500 0.34251
  -6   3   0 2227.29   19.41  45-0.53286 0.18698-0.71892 0.71881-0.66596 0.66682
  -5   6 -11   11.77   10.40  46-0.53086 0.37665-0.72010 0.98972-0.66557-0.04489
  -4   3  -1  156.34   15.34  45-0.53190 0.34037-0.71949 0.79621-0.66577 0.60198
  -3   4  -4 1785.56   20.19  46-0.52903 0.45200-0.72118 0.91360-0.66521 0.40721
  -3   5  -8 2213.15   20.56  45-0.53157 0.49220-0.71968 0.98896-0.66571 0.14884
  -2   2  -1    9.24   21.10  45-0.53157 0.45567-0.71968 0.79642-0.66571 0.60157
  -1   4 -11   48.40   13.02  46-0.52871 0.60518-0.72137 0.99073-0.66515-0.04584
   2  -8   4  282.01   11.70  45-0.53457 0.38229-0.71789 0.17906-0.66628 0.92405
   6 -14   2   40.25   12.03  46-0.52887 0.45367-0.72127-0.12466-0.66518 0.79357
   6 -11   2  134.38   10.91  45-0.53157 0.57107-0.71968 0.10411-0.66571 0.79392
   7  -7  -1    2.19   10.62  46-0.52779 0.79818-0.72190 0.45248-0.66497 0.59946
   8  -8  -2  277.10   11.52  45-0.53521 0.84417-0.71751 0.41011-0.66640 0.53617
   8  -7  -3  163.29   11.15  45-0.53312 0.88025-0.71876 0.48826-0.66601 0.47145
   9 -14  -1    7.64   11.59  46-0.53180 0.68680-0.71955-0.01182-0.66575 0.60057
   9  -9  -3   12.79   10.43  45-0.53189 0.87886-0.71949 0.37235-0.66577 0.47110
   9  -8  -4  579.28   12.19  46-0.52833 0.91403-0.72159 0.45213-0.66508 0.40589
   9  -6  -9  132.01   13.62  46-0.52541 0.98786-0.72328 0.60761-0.66449 0.08213
  10  -8  -9    3.92   11.35  46-0.53189 0.99645-0.71950 0.48891-0.66577 0.08387
 -11   6  -5   19.37   10.52  46-0.52228-0.09493-0.72490 0.76304-0.66399 0.34127
  -9   4  -1   78.60   10.74  46-0.52391-0.01509-0.72397 0.68528-0.66433 0.60085
  -7   5  -3  427.42   10.04  46-0.52663 0.17995-0.72241 0.83805-0.66488 0.47169
  -6   1   2 2655.23   22.27  46-0.52361 0.10088-0.72415 0.57028-0.66427 0.79399
  -6   2   1   88.71   11.97  47-0.51957 0.13549-0.72643 0.64919-0.66343 0.72928
  -4   5  -6 3280.34   22.65  47-0.51988 0.40362-0.72626 0.95745-0.66349 0.27617
  -3   5 -11   31.55   12.92  47-0.51406 0.47493-0.72948 0.99843-0.66225-0.04827
   1  -6   4  562.29   16.65  47-0.51619 0.36404-0.72831 0.30495-0.66271 0.92063
   3 -10   4  286.39   11.79  47-0.52036 0.36783-0.72599 0.07158-0.66359 0.92084
   4  -8   3  106.01   10.80  47-0.51625 0.51777-0.72828 0.26644-0.66272 0.85558
   5 -13   3   15.73   11.24  46-0.51930 0.40307-0.72658-0.08178-0.66337 0.85474
   7  -8   0 1533.76   15.29  47-0.51791 0.74998-0.72736 0.38087-0.66308 0.66157
   7  -6  -2  674.43   10.97  46-0.52663 0.83506-0.72241 0.52966-0.66488 0.53480
   7  -3 -11   34.17   13.42  47-0.51422 0.93707-0.72939 0.76732-0.66228-0.04909
   8  -9  -1  275.76    8.54  46-0.52663 0.79726-0.72241 0.33760-0.66488 0.59969
   8  -6  -4  291.29   11.66  47-0.51871 0.90422-0.72691 0.57321-0.66325 0.40357
   9 -10  -2  686.75   10.32  46-0.52554 0.83443-0.72304 0.29954-0.66466 0.53435
  10 -10  -4   57.42   10.55  47-0.52029 0.90601-0.72603 0.34064-0.66358 0.40321
 -12   6  -6  263.66    9.87  47-0.51465-0.17866-0.72909 0.72924-0.66233 0.27538
 -11  -1   2  214.82   12.48  48-0.50968-0.37552-0.73179 0.23282-0.66123 0.79000
 -10   0   2  596.26   14.41  48-0.50702-0.26308-0.73320 0.35003-0.66063 0.78906
 -10   5  -3   77.96   10.31  47-0.51245-0.06497-0.73029 0.73063-0.66185 0.46956
  -9   2   1   76.06   10.95  47-0.51348-0.10257-0.72973 0.53666-0.66207 0.72778
  -9   3   0  862.70   13.96  47-0.51292-0.06477-0.73004 0.61405-0.66195 0.66314
  -6   6 -12   37.32   11.59  48-0.50635 0.27667-0.73356 0.96460-0.66048-0.11543
  -2   4  -6  291.33   12.69  47-0.51220 0.51177-0.73043 0.96115-0.66179 0.27410
   0 -11   5    5.19   14.03  48-0.50587 0.08241-0.73381-0.11286-0.66037 0.98048
   3 -13   4   21.51   12.03  48-0.50836 0.23905-0.73249-0.15227-0.66094 0.91873
   4  -1  -4 1803.47   23.82  48-0.50342 0.77359-0.73509 0.81104-0.65980 0.40188
   5 -10   3   73.34   10.61  48-0.50718 0.50634-0.73312 0.15492-0.66067 0.85474
   6  -2 -13    4.11   16.82  48-0.49917 0.88472-0.73729 0.81390-0.65880-0.18117
   7  -5  -3  498.41   13.06  47-0.51061 0.85747-0.73129 0.61569-0.66144 0.46691
   8 -10   0  204.16   10.86  47-0.51006 0.74139-0.73158 0.26892-0.66132 0.66062
   9 -11  -1   51.28   10.41  47-0.51096 0.78093-0.73110 0.23073-0.66152 0.59671
   9  -7  -5    1.32   10.47  48-0.51190 0.93730-0.73059 0.53832-0.66172 0.33894
  10 -11  -3   60.64    7.94  47-0.51576 0.86298-0.72848 0.26663-0.66257 0.46800
  10  -9  -5   12.57    7.82  47-0.51521 0.93958-0.72879 0.42128-0.66245 0.33767
  -9   6  -6  197.41   10.85  48-0.49983 0.03867-0.73690 0.85288-0.65889 0.27011
  -8  -6   4   12.40   19.98  50-0.48083-0.36606-0.74620-0.02281-0.65416 0.91226
  -7   6  -7  101.30   10.75  48-0.50292 0.19613-0.73531 0.92849-0.65962 0.20652
  -6   6  -9    3.30    9.82  49-0.49844 0.26784-0.73761 0.96579-0.65856 0.07731
  -4  -1   3  237.83   15.84  49-0.49141 0.14595-0.74112 0.51031-0.65685 0.85100
   0  -8   5    5.00   12.25  49-0.49781 0.18936-0.73793 0.12296-0.65841 0.98134
   3  -6   3   65.94   11.46  49-0.49651 0.49758-0.73859 0.39180-0.65810 0.85150
   6  -6   0  146.49    8.90  48-0.50348 0.73391-0.73502 0.50293-0.65975 0.66070
   6  -5  -1  516.40   13.52  48-0.50175 0.77094-0.73592 0.58071-0.65934 0.59550
   7 -13   2  340.86   12.33  48-0.49844 0.53676-0.73761 0.00613-0.65856 0.78738
   7  -9   1   87.61   11.02  49-0.49776 0.69027-0.73796 0.31438-0.65840 0.72253
   7  -3  -8  154.35   11.25  49-0.49645 0.91985-0.73862 0.77694-0.65808 0.13998
   8 -14   1   10.55   11.61  49-0.49918 0.57861-0.73723-0.03287-0.65874 0.72571
  10 -12  -2   -0.97    7.74  48-0.50348 0.81230-0.73502 0.19580-0.65975 0.53018
  10  -8  -6  370.86   12.34  48-0.49996 0.96188-0.73684 0.50420-0.65892 0.27190
  10  -7 -10   65.06   14.32  49-0.49391 0.99462-0.73989 0.58599-0.65747 0.01116
  11 -12  -4  179.20   12.43  48-0.49983 0.88451-0.73690 0.23563-0.65889 0.40090
  11 -11  -5   37.12   10.97  48-0.50081 0.92553-0.73640 0.31335-0.65912 0.33708
  11 -10  -6  213.88   12.62  49-0.49519 0.95790-0.73925 0.39317-0.65778 0.26941
 -13   5  -6   42.36   11.92  49-0.48877-0.32041-0.74234 0.62700-0.65615 0.26863
 -12  -1   1    7.46   12.19  49-0.48880-0.47234-0.74233 0.20420-0.65615 0.72074
 -12   5  -5  163.89   11.46  50-0.48662-0.24375-0.74338 0.66773-0.65560 0.33222
 -11   5  -4  116.01    8.03  49-0.49333-0.16153-0.74010 0.70127-0.65728 0.39942
 -11   6  -8  231.52   12.66  50-0.48309-0.13189-0.74506 0.78465-0.65470 0.13690
 -10   1   1   53.53   10.37  50-0.48332-0.24732-0.74495 0.43888-0.65476 0.71973
 -10   4  -2  706.43   13.24  49-0.48990-0.12638-0.74179 0.66445-0.65643 0.52833
 -10   6  -7  109.80   10.86  50-0.48664-0.05121-0.74337 0.82151-0.65561 0.20342
  -7   4  -2 1203.26   15.37  50-0.48669 0.10235-0.74335 0.78243-0.65562 0.52662
  -4   2   0 1614.57   21.57  50-0.48733 0.25747-0.74304 0.74329-0.65579 0.65621
   0  -3   3    1.90   14.24  50-0.48023 0.36478-0.74641 0.51624-0.65396 0.84756
   1 -10   5    6.26   10.91  49-0.48805 0.18156-0.74269 0.01268-0.65597 0.97910
   3  -1  -2 9016.55   49.81  49-0.48790 0.68050-0.74276 0.78105-0.65593 0.52690
   4 -12   4   66.71   10.91  49-0.48857 0.33594-0.74244-0.02652-0.65610 0.91446
   6 -12   3   11.07   10.80  49-0.48709 0.48523-0.74316 0.05019-0.65572 0.84538
   6  -7   1  650.51   13.46  49-0.49220 0.68540-0.74066 0.43244-0.65700 0.72043
   6  -4  -2  314.24   12.11  50-0.48271 0.79022-0.74524 0.66705-0.65460 0.52588
   6  -2  -7   28.68   10.70  49-0.48788 0.87324-0.74278 0.81944-0.65592 0.20428
   8 -11   1  139.45   10.94  50-0.48449 0.67644-0.74440 0.20479-0.65506 0.71983
   8  -5  -5   66.89   10.64  49-0.48747 0.91104-0.74297 0.66665-0.65582 0.33195
   8  -4  -9   14.12   10.41  50-0.48524 0.94747-0.74404 0.74302-0.65525 0.07317
   9 -12   0  431.51   12.57  49-0.48866 0.72075-0.74239 0.16522-0.65612 0.65517
   9  -6  -6  619.66   12.40  50-0.48439 0.94667-0.74445 0.62767-0.65504 0.26780
  10 -13  -1   30.54   11.41  50-0.48481 0.75413-0.74425 0.12820-0.65514 0.59016
  11 -13  -3   32.99   11.93  49-0.48993 0.83692-0.74178 0.16503-0.65644 0.46222
 -11   0   1    1.38   10.61  51-0.47570-0.37088-0.74854 0.32575-0.65260 0.71789
 -11   4  -3   16.04   10.55  51-0.47219-0.22133-0.75013 0.63564-0.65165 0.45794
 -10   2   0  193.61   11.13  51-0.47339-0.21934-0.74959 0.52029-0.65198 0.65118
 -10   3  -1    0.79    9.77  50-0.47685-0.17736-0.74802 0.59481-0.65290 0.58901
  -8   5  -4  751.28   10.97  50-0.48202 0.05977-0.74561 0.82404-0.65426 0.39550
  -8   6 -11   22.76   11.91  51-0.47165 0.08801-0.75037 0.90538-0.65151-0.05903
  -8   6  -8  178.58   11.00  50-0.47915 0.09556-0.74695 0.90210-0.65351 0.13568
  -7  -1   3  204.05   12.52  51-0.47615-0.10138-0.74834 0.40309-0.65272 0.84618
  -7   6 -10   71.26   11.09  50-0.47973 0.17307-0.74669 0.93968-0.65366 0.00646
  -6   5  -5  155.89   12.15  50-0.47782 0.20933-0.74757 0.90218-0.65316 0.32976
  -5   4  -3  250.32   12.04  50-0.47913 0.24937-0.74696 0.86308-0.65351 0.45976
  -4   5 -12  171.98   11.91  51-0.47394 0.36030-0.74934 0.98089-0.65212-0.12407
   7  -4  -4  374.79   12.20  51-0.47537 0.86028-0.74870 0.70880-0.65251 0.39473
   8  -4 -12   30.11   12.24  50-0.47602 0.93880-0.74840 0.74774-0.65268-0.12320
  10  -7  -7   16.12   10.84  51-0.47049 0.97157-0.75089 0.59635-0.65119 0.19847
  11  -9  -7   54.66   12.15  50-0.47858 0.97925-0.74722 0.47644-0.65336 0.20148
 -13   4  -5    4.86   11.21  51-0.46705-0.37966-0.75245 0.56057-0.65022 0.32649
 -12   0   0  368.19   14.22  52-0.46201-0.46175-0.75463 0.29354-0.64881 0.64935
 -12   4  -4   77.44   10.56  51-0.46447-0.30485-0.75357 0.60037-0.64950 0.39113
 -10   6 -10   29.43   12.00  51-0.46879-0.06847-0.75169 0.83013-0.65070 0.00405
  -9  -3   3   34.46   13.70  52-0.45499-0.35284-0.75758 0.18070-0.64679 0.84059
  -9   6  -9   10.73   11.04  52-0.46486 0.00212-0.75341 0.86538-0.64961 0.06922
  -4   5  -9   75.28   10.48  51-0.46550 0.35070-0.75313 0.98439-0.64979 0.06766
   0   3 -12   78.12   13.71  52-0.45701 0.57268-0.75674 0.98745-0.64738-0.12839
   2 -12   5   64.81   14.65  52-0.45639 0.14994-0.75700-0.08921-0.64720 0.97017
   4  -9   4  405.15   11.88  52-0.45965 0.42241-0.75563 0.21679-0.64814 0.90610
   6  -8   2  701.75   13.59  51-0.46818 0.62150-0.75196 0.36607-0.65053 0.78040
   7 -10   2  520.95   12.17  51-0.46821 0.62111-0.75194 0.25024-0.65054 0.78021
   9  -5 -10    9.81   11.38  52-0.46240 0.96258-0.75447 0.71548-0.64892 0.00195
 -13   1  -2   98.32   12.81  53-0.44839-0.51324-0.76039 0.33930-0.64468 0.51469
 -13   3  -4   25.36   11.53  53-0.45269-0.43230-0.75866 0.48981-0.64596 0.38789
 -12   1  -1   18.68   11.26  53-0.44935-0.43659-0.76001 0.37697-0.64497 0.58198
 -12   3  -3   -8.72   10.47  53-0.45122-0.35753-0.75926 0.52970-0.64552 0.45250
 -12   5  -8  136.97   12.75  53-0.44969-0.28045-0.75987 0.68444-0.64507 0.12709
 -11   1   0  293.68   11.94  52-0.45771-0.35063-0.75659 0.41070-0.64741 0.64872
 -11   2  -1   63.29   10.54  53-0.45156-0.31718-0.75912 0.49163-0.64562 0.58086
 -11   3  -2  113.20   10.98  52-0.45692-0.27484-0.75692 0.56463-0.64719 0.51865
  -9   5  -5   17.95   10.25  52-0.45461-0.04573-0.75788 0.79628-0.64652 0.32340
  -8  -2   3  135.29   13.67  53-0.44758-0.24578-0.76071 0.30030-0.64444 0.83784
  -7   3  -1  183.97   11.89  52-0.45476 0.03123-0.75781 0.71945-0.64656 0.58280
  -5  -3   4  798.87   21.72  54-0.43482-0.06548-0.76562 0.34262-0.64053 0.89923
  -5   5 -13    3.95   11.70  53-0.45240 0.26029-0.75878 0.94960-0.64587-0.19297
  -5   5  -7   -7.43   10.38  52-0.45535 0.26216-0.75757 0.94977-0.64673 0.19551
  -4   0   2  603.02   16.55  53-0.45260 0.14511-0.75870 0.60532-0.64593 0.77533
  -4   1   1  164.08   14.47  52-0.45771 0.18922-0.75659 0.67976-0.64741 0.71295
  -2   4 -12  472.01   14.91  53-0.45164 0.45274-0.75909 0.99023-0.64565-0.13065
  -1  -6   5  309.68   19.66  54-0.43821 0.13006-0.76435 0.26387-0.64159 0.96461
   2  -9   5   15.44   12.03  53-0.44519 0.25302-0.76166 0.14635-0.64372 0.96705
   5 -11   4  109.91   10.89  53-0.45056 0.41146-0.75952 0.10453-0.64533 0.90364
   5  -5   1    5.51   11.16  52-0.45240 0.64330-0.75878 0.56732-0.64587 0.71073
   5  -1  -6 3305.16   29.87  53-0.44266 0.79035-0.76264 0.87714-0.64295 0.25511
   8 -12   2  330.07   11.73  53-0.45108 0.60431-0.75931 0.14237-0.64548 0.77477
   9 -13   1   12.21    7.52  52-0.45888 0.65193-0.75610 0.10196-0.64775 0.71251
  10 -14   0   53.60    8.79  52-0.45771 0.68979-0.75659 0.06432-0.64741 0.64726
  11  -8  -8  138.94   12.08  53-0.44850 0.98802-0.76035 0.56615-0.64472 0.12881
 -13   2  -3   37.65    8.92  53-0.44646-0.47662-0.76126 0.41688-0.64410 0.44983
 -12   2  -2   13.00   10.75  54-0.44120-0.40452-0.76330 0.45483-0.64250 0.51236
 -11   5  -7   38.78   11.10  53-0.44190-0.21204-0.76303 0.72485-0.64272 0.19027
 -10   5  -6   83.99   10.65  53-0.44348-0.13380-0.76242 0.76331-0.64320 0.25429
  -8   4  -3   77.98   10.57  53-0.44084-0.02036-0.76344 0.76439-0.64239 0.44837
  -7   0   2  145.62   11.20  54-0.43940-0.09893-0.76399 0.49575-0.64195 0.77141
  -7   5  -6  925.30   13.70  54-0.43829 0.09224-0.76441 0.88050-0.64161 0.25369
  -2   1   0 2977.45   37.83  54-0.44050 0.32602-0.76357 0.76393-0.64229 0.64242
  -2   4  -9    9.00   12.26  54-0.43473 0.43503-0.76574 0.99566-0.64050 0.05992
   0   3  -9    1.72   12.25  53-0.43960 0.55453-0.76391 0.99595-0.64201 0.06107
   3 -11   5  188.81   14.07  54-0.43697 0.24495-0.76491 0.03379-0.64120 0.96398
   3  -7   4  365.83   12.65  53-0.44096 0.40213-0.76339 0.33944-0.64243 0.90141
   5  -6   2 2552.19   19.70  54-0.44019 0.59390-0.76369 0.49329-0.64219 0.77170
   5  -4   0 3413.10   21.97  53-0.44706 0.67774-0.76102 0.64448-0.64428 0.64478
   6  -3  -3   74.41   10.58  54-0.43794 0.78432-0.76454 0.76329-0.64150 0.44801
   7 -14   3   37.26    9.02  53-0.44646 0.44682-0.76126-0.04612-0.64410 0.83858
   9  -5  -7   25.35   12.80  54-0.43233 0.93500-0.76663 0.72788-0.63974 0.18676
 -10  -3   2  120.65   15.67  55-0.42136-0.46190-0.77050 0.15434-0.63625 0.76818
  -7  -5   4   47.94   16.30  56-0.41316-0.31788-0.77327 0.12089-0.63353 0.89189
  -7   1   1  685.83   13.83  55-0.42678-0.07303-0.76860 0.57542-0.63801 0.70481
  -7   2   0  736.04   14.29  54-0.43333-0.02818-0.76624 0.65154-0.64009 0.64018
  -5   5 -10 1171.44   15.60  54-0.42935 0.23630-0.76768 0.95991-0.63883-0.00756
  -4   4  -5    3.27   10.83  54-0.42851 0.27546-0.76799 0.92360-0.63856 0.31845
  -3   3  -3   16.69   13.09  54-0.42851 0.31456-0.76799 0.88274-0.63856 0.44718
   2  -3   2 8911.93   44.79  55-0.42742 0.46673-0.76838 0.61484-0.63821 0.76686
   6 -13   4   23.24   11.35  55-0.42446 0.38833-0.76943 0.00114-0.63726 0.89399
   6  -9   3  134.69    8.13  54-0.43454 0.55019-0.76579 0.30318-0.64047 0.83418
   7 -11   3   77.62   10.34  54-0.42953 0.54560-0.76762 0.19031-0.63888 0.83240
   8  -4  -6 1434.52   16.28  54-0.43264 0.89518-0.76649 0.76531-0.63987 0.25191
   9  -8  -1  280.30   11.39  55-0.42697 0.81359-0.76854 0.49986-0.63807 0.57101
  10 -10  -1    7.03   10.55  55-0.42851 0.81709-0.76799 0.38399-0.63856 0.57549
  10  -9  -2  673.14   10.81  54-0.43514 0.85870-0.76557 0.45617-0.64065 0.51115
  10  -8  -3    4.43   10.27  55-0.42730 0.89020-0.76842 0.53701-0.63817 0.44253
  10  -6  -8  342.56   15.29  55-0.42283 0.96178-0.77000 0.69457-0.63673 0.11673
  11 -11  -2  150.65   11.46  54-0.43032 0.85440-0.76734 0.34331-0.63914 0.51028
  11 -10  -3   96.45   11.13  54-0.43136 0.89436-0.76696 0.41978-0.63946 0.44589
  11  -9  -4   86.52   11.03  55-0.42391 0.92559-0.76962 0.50143-0.63708 0.37542
 -12   4  -7    9.94   11.12  56-0.41645-0.35255-0.77235 0.61946-0.63431 0.18258
 -10   5  -9   29.63   11.16  55-0.41615-0.16101-0.77246 0.77365-0.63421 0.05336
  -9   4  -4  406.63   11.65  56-0.41600-0.12274-0.77250 0.73488-0.63416 0.37580
  -9   5  -8  252.60   11.40  56-0.41164-0.08792-0.77395 0.81360-0.63270 0.11484
  -8   5  -7   11.19    9.97  56-0.41661-0.00590-0.77230 0.84913-0.63437 0.18235
  -7   5 -12  148.48   12.69  56-0.41344 0.06823-0.77336 0.88962-0.63331-0.14278
  -6   4  -4  217.02   12.03  56-0.41343 0.10649-0.77336 0.85136-0.63330 0.37479
  -6   5 -11   14.97   10.41  55-0.41581 0.14657-0.77257 0.92777-0.63410-0.07604
  -6   5  -8  922.30   14.02  55-0.41942 0.14762-0.77134 0.92448-0.63530 0.11964
  -5   3  -2 1023.39   16.32  55-0.41803 0.14885-0.77182 0.80999-0.63484 0.50734
  -3   4 -13   31.78   11.49  56-0.41645 0.33959-0.77235 0.96466-0.63431-0.20615
   1  -7   5  311.00   15.01  56-0.41543 0.22382-0.77270 0.27206-0.63397 0.95689
   2  -2   1   -0.69   21.14  55-0.41645 0.49150-0.77235 0.69595-0.63431 0.69858
   5  -7   3  466.07   12.94  56-0.41433 0.52943-0.77306 0.42590-0.63361 0.82742
   5  -3  -1 1375.83   18.21  55-0.41753 0.68737-0.77199 0.73379-0.63467 0.56929
   7  -3  -5  177.11   13.64  56-0.41030 0.83445-0.77439 0.81143-0.63225 0.30960
   9 -14   2  118.43   12.87  55-0.42083 0.57817-0.77086 0.04121-0.63576 0.76392
   9  -9   0  601.10    9.98  55-0.42315 0.77164-0.77006 0.42482-0.63652 0.63405
   9  -7  -2 1064.80   14.09  55-0.41942 0.84410-0.77134 0.57979-0.63530 0.50370
  10 -11   0  260.71   11.36  55-0.42066 0.76933-0.77092 0.30991-0.63571 0.63268
  11 -12  -1    1.82   11.31  56-0.41859 0.80573-0.77163 0.27129-0.63502 0.57223
  12 -13  -2  121.85   12.90  56-0.41339 0.83643-0.77337 0.23361-0.63329 0.50480
  12 -12  -3   -3.90   11.67  56-0.41889 0.88355-0.77153 0.30935-0.63512 0.44250
  12 -11  -4  170.31   12.41  55-0.42039 0.92303-0.77101 0.38799-0.63562 0.37496
  12 -10  -5   65.59   12.01  56-0.41155 0.95044-0.77398 0.46458-0.63267 0.31021
 -11   4  -6  205.15   11.48  56-0.40727-0.28528-0.77531 0.66110-0.63113 0.24299
 -10   4  -5   -1.06   10.08  57-0.40420-0.21004-0.77628 0.69957-0.63008 0.30724
  -9  -2   2  219.88   14.17  57-0.39671-0.37253-0.77858 0.27832-0.62747 0.75814
  -9   5 -11   11.25   11.34  56-0.40789-0.09157-0.77511 0.81442-0.63135-0.07929
  -8  -1   2   63.85   12.73  57-0.39853-0.25529-0.77803 0.39271-0.62811 0.75833
  -8   3  -2 1618.08   16.22  56-0.40722-0.09269-0.77532 0.69922-0.63112 0.50163
  -8   5 -10   96.20   11.22  57-0.40049-0.02434-0.77743 0.85399-0.62879-0.01715
  -7   5  -9  102.55   10.47  57-0.40325 0.05628-0.77658 0.89223-0.62975 0.04868
  -6  -4   4  758.42   20.68  58-0.38976-0.22503-0.78062 0.24135-0.62500 0.88502
  -4   4 -14  145.45   13.47  56-0.40534 0.25153-0.77592 0.92974-0.63047-0.27449
  -3   4  -7  128.30   11.62  56-0.40683 0.33080-0.77545 0.96809-0.63098 0.17866
   1   2 -13   33.10   17.29  58-0.38688 0.53978-0.78145 0.97429-0.62397-0.21673
   2  -4   3    7.54   13.41  56-0.40420 0.40410-0.77628 0.54620-0.63008 0.82370
   4 -13   5   10.79   11.76  56-0.40666 0.21564-0.77550-0.07005-0.63093 0.95451
   8 -13   3   38.75   11.66  56-0.40621 0.52308-0.77564 0.08316-0.63077 0.82681
   8  -8   1    6.03   10.47  56-0.40420 0.71014-0.77628 0.46708-0.63008 0.69159
   8  -7   0 1576.30   15.51  56-0.40461 0.75126-0.77615 0.54414-0.63022 0.63010
   9 -10   1   44.07   10.76  56-0.40912 0.71703-0.77471 0.35012-0.63177 0.69656
  10 -12   1   46.43   11.14  57-0.39987 0.70917-0.77762 0.23911-0.62858 0.69200
  10  -7  -4  269.56   12.00  56-0.40666 0.90745-0.77550 0.61998-0.63093 0.37285
  11 -13   0  449.63   13.24  57-0.40305 0.75046-0.77664 0.19970-0.62968 0.62884
  11  -8  -5  169.23   11.37  57-0.40387 0.94294-0.77638 0.58323-0.62997 0.30607
  11  -7  -9    3.95   11.71  57-0.40111 0.97867-0.77724 0.66170-0.62901 0.04689
 -12   3  -6   31.82   11.75  58-0.38928-0.42007-0.78075 0.54891-0.62486 0.23964
  -1   3 -13   32.53   13.70  58-0.38772 0.42486-0.78119 0.97370-0.62430-0.21653
   0  -4   4 1202.27   25.23  58-0.37831 0.22626-0.78379 0.47578-0.62087 0.87949
   4 -10   5    2.11   10.27  57-0.39177 0.31503-0.78002 0.16418-0.62575 0.94884
   6 -10   4  807.81   14.07  58-0.39059 0.46990-0.78037 0.24195-0.62533 0.88236
   8  -6  -1  229.77   11.55  57-0.39602 0.78138-0.77877 0.62476-0.62726 0.56178
   9  -6  -3  343.92    9.39  57-0.39799 0.86030-0.77818 0.66245-0.62795 0.43262
  12  -9  -6   52.13   11.73  57-0.39126 0.96847-0.78017 0.54973-0.62557 0.23644
 -11   3  -5  159.82   11.38  59-0.37810-0.35444-0.78385 0.59078-0.62078 0.29998
 -11   4  -9    2.55   11.39  58-0.38236-0.31000-0.78269 0.66848-0.62235 0.04142
 -10  -2   1   34.36   11.60  59-0.37520-0.47063-0.78462 0.24585-0.61970 0.68653
 -10   3  -4  280.55   11.16  59-0.37504-0.28058-0.78466 0.62987-0.61965 0.36378
  -9   3  -3  368.12   11.99  58-0.38293-0.19527-0.78253 0.66636-0.62256 0.43052
  -8   0   1   -9.56   10.84  59-0.37796-0.23757-0.78388 0.47747-0.62073 0.68625
  -8   2  -1  221.87   12.51  58-0.38424-0.15480-0.78217 0.62803-0.62303 0.56038
  -7   4  -5  182.78   11.27  59-0.37678-0.00992-0.78420 0.82207-0.62029 0.29889
  -3   4 -10  527.35   13.08  59-0.37882 0.29944-0.78365 0.97598-0.62105-0.02482
  -1   2  -3 1470.29   28.38  59-0.37230 0.37171-0.78537 0.90042-0.61862 0.42575
   3  -8   5   54.04   12.36  59-0.37165 0.29776-0.78554 0.28606-0.61838 0.94128
   5 -12   5  155.96   11.93  58-0.38076 0.30714-0.78313 0.05283-0.62176 0.94442
   5  -8   4  758.55   13.89  59-0.37496 0.45481-0.78468 0.36168-0.61961 0.87675
   7 -12   4   67.84   10.84  58-0.38074 0.46057-0.78313 0.12985-0.62175 0.87987
   8  -9   2   74.78   10.60  58-0.38289 0.65454-0.78254 0.39763-0.62254 0.75131
   9 -11   2  196.17    8.14  58-0.38612 0.65803-0.78164 0.28184-0.62372 0.75078
 -12  -1  -2  116.06   13.23  60-0.36085-0.60034-0.78813 0.24943-0.61437 0.48823
 -12   2  -5   61.50   11.56  59-0.36851-0.47784-0.78624 0.47856-0.61730 0.29513
 -11  -2   0  290.56   14.23  59-0.37139-0.55134-0.78551 0.20849-0.61839 0.62029
 -10   4  -8  367.04   12.50  60-0.36685-0.25134-0.78666 0.70869-0.61667 0.10146
  -9  -1   1   50.03   10.27  60-0.36285-0.36823-0.78764 0.36435-0.61514 0.68156
  -8   1   0 1518.12   16.58  59-0.37222-0.20519-0.78529 0.55332-0.61870 0.62087
  -5   2  -1 1351.07   17.94  60-0.36339 0.05538-0.78751 0.74849-0.61535 0.55231
  -5   4  -6 3131.83   20.48  60-0.36575 0.13287-0.78693 0.90184-0.61625 0.22959
  -2   3 -14  112.75   15.37  60-0.36212 0.32069-0.78782 0.94145-0.61486-0.28985
  -2   3  -5  556.55   14.64  60-0.36375 0.32409-0.78742 0.94120-0.61548 0.29310
  -1   3  -7  157.16   14.48  60-0.35869 0.39560-0.78864 0.98096-0.61353 0.16109
   1 -11   6  238.51   17.79  60-0.35436 0.01154-0.78965-0.01786-0.61184 0.99956
   7  -2  -9   94.57   13.66  60-0.35975 0.82042-0.78839 0.90422-0.61394 0.03033
   8  -5  -2 1650.52   16.93  59-0.37159 0.79577-0.78546 0.70892-0.61846 0.48700
   8  -3 -10  129.31   12.00  59-0.36657 0.86637-0.78673 0.86431-0.61656-0.03134
  10 -13   2  166.17   12.12  59-0.37101 0.64314-0.78561 0.17112-0.61824 0.74577
  10  -6  -5   10.91   10.39  59-0.36948 0.90851-0.78600 0.70934-0.61767 0.29542
  11  -7  -6  239.99   11.40  59-0.36834 0.94613-0.78628 0.67162-0.61723 0.22754
 -12   0  -3    5.61   11.89  60-0.35380-0.56919-0.78978 0.32946-0.61159 0.41823
 -12   1  -4  174.66   12.42  60-0.35661-0.52866-0.78913 0.40387-0.61270 0.35633
 -11  -1  -1   20.15   11.16  60-0.35164-0.53414-0.79027 0.29207-0.61074 0.54708
 -11   2  -4   93.52   11.06  60-0.35615-0.41463-0.78924 0.51893-0.61252 0.35579
 -10  -1   0  263.68   12.02  61-0.34803-0.46007-0.79108 0.32965-0.60931 0.60992
 -10   2  -3   13.17   10.16  61-0.35195-0.34132-0.79020 0.55961-0.61087 0.41723
  -9   2  -2 1025.45   12.06  60-0.35955-0.25715-0.78844 0.59511-0.61384 0.48686
  -9   4  -7   -4.15   10.62  60-0.35827-0.18147-0.78874 0.75012-0.61334 0.16111
  -8  -5   3   15.84   14.43  61-0.34767-0.45943-0.79115 0.09973-0.60917 0.80309
  -8   4  -6 1383.95   13.15  60-0.36082-0.10310-0.78814 0.78748-0.61433 0.22845
  -6   3  -3   70.20   11.44  61-0.35329 0.00721-0.78990 0.79073-0.61139 0.41826
  -6   4 -13    9.06   11.48  61-0.35380 0.04752-0.78978 0.86646-0.61159-0.22797
  -5   4 -12  157.68   11.84  61-0.34867 0.11738-0.79094 0.90706-0.60957-0.16597
  -4   4 -11    4.14    9.90  61-0.35316 0.20051-0.78993 0.94467-0.61134-0.09925
  -4   4  -8  576.65   13.06  61-0.35281 0.19851-0.79001 0.94443-0.61121 0.09461
  -2   0   1    8.31   27.47  62-0.34242 0.18974-0.79228 0.71503-0.60706 0.67198
   2  -5   4  940.10   16.34  60-0.35756 0.32145-0.78891 0.48151-0.61307 0.87139
   4  -4   2  604.23   15.26  61-0.35224 0.50639-0.79014 0.63622-0.61098 0.74001
   5  -2  -2 1005.98   17.22  61-0.35336 0.66122-0.78988 0.82798-0.61142 0.48213
   6  -2  -4  200.25   12.57  61-0.35380 0.73857-0.78978 0.86635-0.61159 0.35284
   7  -7   2  127.22   10.94  60-0.35700 0.62806-0.78904 0.51980-0.61285 0.74073
   7  -6   1  675.28   11.22  60-0.36082 0.67053-0.78814 0.59627-0.61433 0.67756
   7  -5   0  736.27   14.15  61-0.34996 0.69654-0.79065 0.67477-0.61008 0.61005
   8 -14   4    2.21   12.36  60-0.35636 0.43481-0.78919 0.01985-0.61260 0.87122
   8 -10   3  132.20   10.82  60-0.35763 0.59119-0.78889 0.32797-0.61309 0.80553
   9 -12   3   33.52   10.85  60-0.35380 0.58674-0.78978 0.21395-0.61159 0.80453
   9  -5  -4  414.35   12.28  60-0.35700 0.85824-0.78904 0.75148-0.61285 0.35249
   9  -4 -11   12.40   13.95  61-0.34867 0.88905-0.79094 0.83037-0.60957-0.10245
   9  -4  -8  287.84   12.66  61-0.35346 0.89233-0.78986 0.82806-0.61146 0.09290
  10  -5  -9   24.42   14.03  61-0.34573 0.92413-0.79158 0.79148-0.60839 0.02623
  12  -8  -7   10.56   12.18  60-0.35572 0.97188-0.78934 0.63547-0.61235 0.15888
 -11   0  -2  167.58   11.48  62-0.34094-0.50590-0.79267 0.37002-0.60657 0.47781
 -11   1  -3   66.59   10.71  61-0.34337-0.46431-0.79216 0.44687-0.60755 0.41409
 -11   3  -8  153.23   12.06  61-0.34235-0.38878-0.79238 0.60060-0.60714 0.09012
 -10   0  -1    6.20   10.55  62-0.33642-0.43241-0.79360 0.40905-0.60473 0.54164
 -10   1  -2  665.85   13.03  62-0.33849-0.39308-0.79318 0.48531-0.60558 0.47678
  -9   0   0  607.88   12.53  61-0.34665-0.34600-0.79146 0.44585-0.60886 0.60920
  -9   1  -1  273.56   11.38  61-0.34596-0.30809-0.79161 0.52261-0.60859 0.54423
  -9   4 -10   10.02   10.88  61-0.34609-0.19319-0.79158 0.75319-0.60864-0.03851
  -8   4 -12   26.37    8.32  61-0.34738-0.11426-0.79130 0.79179-0.60916-0.16570
  -6   4  -7   45.11   11.00  62-0.33790 0.02898-0.79330 0.87041-0.60533 0.15374
  -5  -2   3  443.49   16.50  62-0.33644-0.12492-0.79360 0.44753-0.60474 0.79906
  -1 -10   6  228.87   19.43  62-0.33102-0.12946-0.79466-0.01313-0.60251 0.98983
   0  -9   6 1029.75   21.74  62-0.33780-0.00710-0.79332 0.10070-0.60529 0.99275
   0   2 -14  395.86   19.72  63-0.32833 0.40527-0.79518 0.94937-0.60140-0.30384
   1   2  -7  154.81   18.15  63-0.32048 0.47471-0.79661 0.98911-0.59811 0.14576
   2 -10   6  336.21   15.10  62-0.33817 0.10867-0.79325 0.10067-0.60544 0.99264
   2  -1   0 2935.14   38.15  62-0.33841 0.45374-0.79320 0.79296-0.60554 0.60575
   2   1 -14   27.72   17.93  63-0.31762 0.50836-0.79711 0.95098-0.59690-0.30659
   3 -12   6   55.30   14.75  62-0.33527 0.10565-0.79383-0.01393-0.60426 0.99140
   4  -5   3  245.73   12.99  61-0.34341 0.45922-0.79215 0.56124-0.60757 0.80151
   4  -3   1  158.41   15.87  62-0.33660 0.52915-0.79356 0.71645-0.60480 0.66906
   6 -11   5   43.61   10.77  62-0.33513 0.37490-0.79386 0.17817-0.60420 0.92699
   7  -8   3  202.82   11.23  62-0.33949 0.57131-0.79298 0.44665-0.60598 0.79931
   8  -3  -7   10.86   10.40  62-0.34094 0.84159-0.79267 0.86871-0.60657 0.15369
  12 -11  -1   12.22   10.89  61-0.34057 0.84076-0.79275 0.40723-0.60642 0.54119
  12 -10  -2   20.20   10.84  62-0.33915 0.87782-0.79305 0.48329-0.60584 0.47611
  13 -12  -2  155.19   12.36  62-0.33710 0.87636-0.79346 0.37028-0.60501 0.47534
 -10   3  -7   -3.37   10.47  63-0.32356-0.33047-0.79616 0.64299-0.59921 0.14680
  -9  -5   2  177.60   13.95  63-0.32766-0.55694-0.79540 0.06559-0.60093 0.72993
  -8   4  -9    8.18   10.46  62-0.33331-0.12966-0.79431 0.79433-0.60327 0.02065
  -7   4 -11   33.89   11.31  62-0.33120-0.05445-0.79473 0.83292-0.60240-0.10860
  -7   4  -8  166.97   11.17  62-0.32853-0.05673-0.79524 0.83376-0.60129 0.08427
  -6   4 -10   58.96   10.91  63-0.32425 0.01649-0.79603 0.87368-0.59950-0.04704
  -5   4  -9   70.95   10.61  62-0.32847 0.09701-0.79525 0.91070-0.60126 0.01975
  -4   3  -4 1769.56   19.03  63-0.32701 0.13476-0.79552 0.87293-0.60066 0.34282
  -2  -2   3    7.42   26.05  66-0.28164 0.05191-0.80245 0.57231-0.58089 0.77454
  -1   3 -10  238.72   11.73  63-0.32728 0.36566-0.79547 0.98805-0.60077-0.04575
   3   1 -10  498.15   31.43  67-0.26917 0.53950-0.80383 0.99624-0.57518-0.07139
   5  -9   5    6.19    9.85  63-0.32356 0.36265-0.79616 0.29585-0.59921 0.92246
   7 -13   5   57.87   12.58  63-0.32424 0.36360-0.79603 0.06572-0.59950 0.92188
   7  -2 -12  179.41   20.12  64-0.30947 0.77229-0.79856 0.91284-0.59321-0.18203
   8  -4  -3   77.89   11.02  63-0.32506 0.78772-0.79588 0.79530-0.59984 0.40518
  11 -11   1   -6.32   10.79  62-0.32812 0.74887-0.79531 0.37000-0.60112 0.66266
  11 -10   0  307.57   11.86  62-0.33264 0.79559-0.79445 0.44815-0.60299 0.60293
  11  -9  -1   30.87   10.60  62-0.33266 0.83375-0.79444 0.52368-0.60300 0.53799
  12 -12   0  336.72   13.49  62-0.33136 0.79439-0.79470 0.33333-0.60246 0.60295
  12  -9  -3    9.61   10.95  62-0.32758 0.90441-0.79542 0.56365-0.60089 0.40650
  13 -11  -3   41.71    8.68  62-0.33396 0.91209-0.79419 0.44718-0.60353 0.40983
 -10   3 -10   73.00   11.94  64-0.31466-0.33876-0.79754 0.64491-0.59554-0.05173
  -9   3  -6  563.11   12.62  64-0.31185-0.26445-0.79800 0.68455-0.59433 0.20500
  -7   3  -4  361.48   12.60  63-0.31964-0.10373-0.79668 0.75842-0.59766 0.33908
  -5   1   0 3244.61   22.73  63-0.32163-0.02425-0.79633 0.68143-0.59850 0.59901
  -3   2  -2 8821.51   39.61  63-0.32228 0.16901-0.79621 0.83497-0.59878 0.47017
   4 -11   6  229.45   14.88  64-0.30906 0.19278-0.79846 0.10558-0.59313 0.98117
   4  -6   4  214.07   11.92  63-0.31682 0.39426-0.79717 0.48890-0.59646 0.85493
   6  -1  -8  953.67   20.32  64-0.30806 0.73281-0.79862 0.95171-0.59270 0.07604
   7  -9   4    8.52   10.04  64-0.30985 0.50199-0.79833 0.37496-0.59347 0.85285
   7  -4  -1  218.25   12.01  63-0.31902 0.70438-0.79679 0.75789-0.59740 0.53290
   8 -11   4  135.96    8.47  63-0.32163 0.51476-0.79633 0.25715-0.59850 0.85730
   9 -13   4  341.89   13.38  64-0.31311 0.50438-0.79780 0.14269-0.59488 0.85421
  10  -9   1   33.83   11.08  63-0.31483 0.73795-0.79751 0.48877-0.59562 0.66034
  10  -8   0  208.85   10.95  64-0.31473 0.77654-0.79753 0.56491-0.59557 0.59588
  10  -5  -6   86.25   10.66  64-0.31182 0.88980-0.79801 0.79612-0.59432 0.20799
  11  -8  -2  106.31    8.27  63-0.32098 0.86004-0.79644 0.60320-0.59823 0.46905
  11  -6  -7   28.46   11.32  63-0.31446 0.92995-0.79757 0.75748-0.59546 0.14365
  12 -13   1  -12.66   11.65  64-0.31542 0.73952-0.79741 0.25741-0.59587 0.66060
  13 -10  -4   37.29    8.95  63-0.32163 0.93800-0.79633 0.52566-0.59850 0.34017
 -11   2  -7   56.50    8.45  64-0.30924-0.45916-0.79838 0.53098-0.59319 0.13926
  -8   3  -5   58.28    7.98  64-0.30924-0.18995-0.79838 0.72317-0.59319 0.26951
  -7  -4   3   76.69   11.29  65-0.30159-0.39137-0.79956 0.22269-0.58986 0.78358
  -6   2  -2  295.62   12.79  65-0.30006-0.08439-0.79979 0.72337-0.58919 0.46076
  -5  -1   2 2491.21   25.25  65-0.29818-0.12477-0.80006 0.53095-0.58836 0.71806
  -5   0   1   -1.58   10.97  65-0.29937-0.08601-0.79989 0.60833-0.58888 0.65390
  -5   3 -14   56.63   12.92  65-0.30201 0.03306-0.79950 0.83884-0.59004-0.31342
   1  -8   6  583.53   16.87  65-0.29007 0.06045-0.80118 0.22394-0.58475 0.97278
   2  -6   5   28.75   13.63  65-0.29345 0.21703-0.80073 0.41529-0.58626 0.90958
   3   0  -3   -0.47   15.22  65-0.29562 0.52555-0.80042 0.91543-0.58723 0.39453
   4   0  -5    6.47   15.62  66-0.28688 0.59618-0.80159 0.95541-0.58332 0.26118
   5 -13   6   50.79   12.59  65-0.29846 0.18381-0.80002-0.00799-0.58848 0.97620
   6  -1 -11    5.64   18.37  66-0.28246 0.70610-0.80214 0.95574-0.58132-0.12942
   7  -2  -6  924.78   18.11  65-0.29757 0.75987-0.80015 0.91527-0.58809 0.20003
  10 -10   2  596.04   12.48  64-0.30389 0.68775-0.79922 0.41259-0.59086 0.72149
  10  -7  -1   -8.58   10.71  65-0.30201 0.80248-0.79950 0.64543-0.59004 0.52548
  11 -12   2  157.56   11.88  64-0.30530 0.68944-0.79900 0.29746-0.59148 0.72230
  12  -8  -4   50.88   10.82  64-0.30201 0.91791-0.79950 0.64474-0.59004 0.33327
  12  -7  -8  222.64   13.04  64-0.30201 0.95675-0.79950 0.72122-0.59004 0.07474
  13  -9  -5    6.38   11.92  65-0.29739 0.95220-0.80018 0.60680-0.58801 0.26508
 -11   1  -6  187.55   12.23  66-0.28405-0.52474-0.80205 0.45610-0.58197 0.19461
 -10   2  -6  369.39   12.04  66-0.28759-0.40548-0.80160 0.57117-0.58357 0.19612
  -9   3  -9  138.08   11.51  65-0.28917-0.28838-0.80140 0.68564-0.58428 0.00250
  -7   3 -13   14.16   12.53  66-0.28896-0.13400-0.80143 0.76253-0.58418-0.25606
  -6  -7   4   23.03   16.43  67-0.27389-0.45708-0.80323 0.03476-0.57734 0.83621
  -6  -3   3  141.46   12.37  66-0.28900-0.28798-0.80142 0.33984-0.58420 0.77831
  -4   3 -13   25.15   11.17  66-0.28472 0.09256-0.80197 0.87969-0.58227-0.25693
  -2   3 -11   97.84   10.83  66-0.28712 0.24872-0.80166 0.95609-0.58336-0.12745
   0   2  -5   -1.83   14.72  66-0.27902 0.35550-0.80265 0.95623-0.57969 0.25656
   1   2 -10  237.26   16.89  66-0.27941 0.43403-0.80260 0.99515-0.57987-0.06648
   3  -9   6  588.77   13.85  65-0.28870 0.17424-0.80146 0.22420-0.58407 0.97186
   4  -2   0 1577.03   21.63  66-0.28477 0.51536-0.80196 0.80158-0.58230 0.58286
   6  -6   3   -1.64   11.62  65-0.28870 0.51847-0.80146 0.56848-0.58407 0.77675
   6  -5   2 2512.14   19.39  66-0.28732 0.55685-0.80164 0.64737-0.58345 0.71278
   9  -4  -5   15.83    9.87  65-0.29268 0.83294-0.80093 0.83860-0.58585 0.26092
  10 -11   3    3.01   10.90  66-0.28339 0.63021-0.80213 0.33994-0.58167 0.77570
  11  -7  -3    0.55    7.51  65-0.29533 0.87312-0.80057 0.68468-0.58702 0.39379
 -10  -4   0   55.69   12.96  66-0.27846-0.64456-0.80248 0.11035-0.57953 0.57929
  -9  -4   1   20.13   14.09  67-0.26844-0.57837-0.80357 0.15013-0.57491 0.63929
  -9   2  -5    4.10   10.18  66-0.27538-0.34159-0.80283 0.61289-0.57812 0.25566
  -8  -4   2  307.71   15.32  67-0.27133-0.49869-0.80327 0.18838-0.57625 0.70450
  -8   3 -11   51.05   11.29  66-0.27741-0.22286-0.80260 0.72546-0.57905-0.13227
  -8   3  -8    4.03   10.57  67-0.27070-0.22875-0.80334 0.72755-0.57596 0.05926
  -7   2  -3  505.70   13.09  67-0.27207-0.18926-0.80319 0.68883-0.57660 0.38270
  -5   3  -5  200.28   11.93  66-0.27726 0.00880-0.80262 0.84185-0.57898 0.25575
  -3   3 -12  599.10   14.12  66-0.27627 0.16161-0.80273 0.91841-0.57853-0.19752
  -3   3  -6 3181.41   22.97  67-0.27495 0.16049-0.80288 0.91921-0.57792 0.19019
  -2   3  -8 1298.53   17.48  67-0.27258 0.23526-0.80314 0.95793-0.57683 0.05957
   4  -7   5  191.03   11.55  67-0.27413 0.31275-0.80297 0.41752-0.57754 0.90056
   6 -12   6  279.12   14.93  67-0.26803 0.26796-0.80361 0.11108-0.57472 0.96304
   6  -4   1  122.16   11.47  67-0.27118 0.57873-0.80328 0.72502-0.57619 0.64155
   7 -10   5   15.24   10.62  67-0.27070 0.42462-0.80334 0.30261-0.57596 0.89924
   8 -12   5   44.96   11.01  66-0.27603 0.43096-0.80276 0.18730-0.57842 0.90174
   9  -8   2   55.92   10.33  66-0.28005 0.66532-0.80230 0.53234-0.58025 0.70980
   9  -7   1   62.90   11.02  66-0.28005 0.70302-0.80230 0.60975-0.58025 0.64531
  10  -6  -2  715.54   13.17  66-0.27538 0.81449-0.80283 0.72476-0.57812 0.44915
  11 -13   3   37.24   11.98  66-0.27871 0.62539-0.80245 0.22589-0.57965 0.77383
 -11  -2  -3   48.68   12.68  68-0.25946-0.66389-0.80463 0.22853-0.57066 0.37670
 -11  -1  -4  179.20   13.00  68-0.25822-0.62716-0.80474 0.30556-0.57007 0.31171
 -11   0  -5    9.93   11.48  67-0.26543-0.58125-0.80407 0.38066-0.57346 0.25096
 -10   1  -5    9.85   10.32  68-0.25899-0.47177-0.80467 0.49757-0.57044 0.24867
 -10   2  -9   -1.67    8.05  67-0.26933-0.42364-0.80369 0.57341-0.57527-0.00614
  -8   2  -4  289.17   11.87  67-0.26522-0.27310-0.80409 0.65151-0.57336 0.31442
  -7   3  -7   21.13   10.73  67-0.26167-0.16111-0.80443 0.76840-0.57170 0.12037
  -6   1  -1  473.77   13.38  68-0.25799-0.16499-0.80476 0.65174-0.56997 0.50517
  -6   3 -12  224.90   12.13  67-0.26369-0.08155-0.80424 0.80458-0.57265-0.20411
  -6   3  -6  175.96   11.49  68-0.25947-0.08637-0.80463 0.80556-0.57067 0.18251
   0  -5   5   -2.10   14.11  70-0.23491 0.04323-0.80639 0.42291-0.55887 0.88526
   5 -10   6  108.66   11.32  68-0.26090 0.26085-0.80450 0.22703-0.57134 0.95882
   6  -7   4  320.75   12.81  67-0.26721 0.45975-0.80390 0.49541-0.57429 0.83322
   7  -3  -2 1177.44   15.56  67-0.26243 0.68633-0.80436 0.84207-0.57205 0.44333
   9  -9   3    8.51    7.72  67-0.26866 0.61621-0.80375 0.45639-0.57496 0.76845
   9  -6   0  792.72   13.56  67-0.26597 0.72808-0.80402 0.68731-0.57371 0.57443
  12  -7  -5  154.09   11.71  67-0.26238 0.91753-0.80436 0.72607-0.57203 0.24960
  13  -8  -6   45.02   12.57  68-0.25898 0.95194-0.80467 0.68797-0.57043 0.18276
 -10  -3  -1   24.49   11.40  69-0.24845-0.63617-0.80552 0.19195-0.56544 0.49990
  -9   2 -11   -2.59   11.42  69-0.24845-0.36574-0.80552 0.61409-0.56544-0.14471
  -7  -7   3   30.19   15.50  69-0.23731-0.57119-0.80626-0.00099-0.56006 0.75274
  -7  -3   2  507.33   15.52  69-0.23851-0.41633-0.80619 0.30711-0.56064 0.68839
  -7   3 -10  216.00    9.13  68-0.25453-0.16836-0.80505 0.76739-0.56834-0.07849
  -6  -2   2  693.52   16.90  69-0.24014-0.29892-0.80609 0.42251-0.56144 0.68965
  -5   3 -11   42.57   11.06  69-0.24618-0.02236-0.80569 0.84575-0.56435-0.14666
  -4  -9   5   15.79   24.34  72-0.19964-0.45380-0.80750-0.03860-0.54119 0.86452
   8  -3  -4  785.81   14.26  68-0.24892 0.75011-0.80549 0.88151-0.56566 0.30780
   9 -10   4   39.36   10.80  69-0.24689 0.55417-0.80564 0.38130-0.56469 0.82340
  10 -12   4  240.70   12.63  68-0.25370 0.56209-0.80512 0.26610-0.56795 0.82669
  11  -6  -4  124.01   11.44  68-0.25422 0.87046-0.80508 0.76562-0.56819 0.30999
  13 -11   0  357.89   13.49  69-0.24543 0.82194-0.80574 0.45768-0.56399 0.56663
 -10  -2  -2    4.46   11.27  70-0.23289-0.61377-0.80652 0.26815-0.55787 0.42896
 -10  -1  -3   59.73   11.01  70-0.23106-0.57652-0.80661 0.34688-0.55698 0.36259
 -10   0  -4   35.91   10.75  69-0.23906-0.52972-0.80618 0.42260-0.56088 0.30178
 -10   1  -8  268.53   12.47  70-0.23016-0.50082-0.80666 0.49935-0.55653 0.03849
  -9  -3   0  372.60   12.96  70-0.23158-0.57672-0.80659 0.23038-0.55723 0.55680
  -9   1  -4  579.62   12.57  69-0.24027-0.41300-0.80610 0.53868-0.56147 0.30135
  -9   2  -8  476.56   12.72  69-0.23968-0.37446-0.80614 0.61579-0.56119 0.04220
  -8   1  -3  155.29   11.26  70-0.23016-0.34696-0.80666 0.57629-0.55653 0.36298
  -7   1  -2  624.54   13.78  70-0.23368-0.26643-0.80648 0.61492-0.55826 0.42929
  -6   0   0  148.90   11.73  70-0.23152-0.23013-0.80659 0.57643-0.55720 0.55751
  -6   3  -9   -5.81   10.55  70-0.23629-0.11000-0.80634 0.80618-0.55953-0.02203
  -5   3  -8 2200.39   18.45  70-0.23021-0.03875-0.80666 0.84590-0.55656 0.03922
  -4   2  -3    4.31   13.18  70-0.23016 0.00071-0.80666 0.80739-0.55653 0.36429
  -4   3 -10  493.82   12.95  70-0.23493 0.04386-0.80641 0.88424-0.55887-0.08786
  -4   3  -7  112.58   10.81  69-0.23832 0.04806-0.80622 0.88448-0.56053 0.10789
  -3   2 -14  137.07   15.69  70-0.22685 0.07412-0.80681 0.84618-0.55490-0.34993
  -3   3  -9    2.35   10.06  70-0.23493 0.11755-0.80641 0.91901-0.55887-0.02153
   5  -1  -3  242.39   12.61  70-0.23159 0.57824-0.80659 0.92151-0.55724 0.36347
   6  -8   5  281.24   11.72  69-0.23608 0.38909-0.80635 0.42060-0.55944 0.88329
   6  -3   0 2090.46   19.07  70-0.22948 0.57617-0.80669 0.80622-0.55620 0.55648
   9  -5  -1   78.19   10.72  69-0.23552 0.73560-0.80638 0.76666-0.55916 0.49615
  10  -5  -3   81.63   10.66  70-0.23016 0.80814-0.80666 0.80553-0.55653 0.36244
  11  -5  -8  284.70   15.23  70-0.22924 0.88455-0.80670 0.84418-0.55608 0.03984
  12 -10   1   48.62   11.15  70-0.23343 0.77187-0.80649 0.49736-0.55814 0.62226
  13 -12   1   -0.89   11.90  69-0.23968 0.77949-0.80614 0.38303-0.56119 0.62615
  13 -10  -1   28.32    8.14  69-0.24172 0.85815-0.80601 0.53508-0.56217 0.49814
  -9   0  -3   21.93   10.71  70-0.22115-0.47205-0.80709 0.46171-0.55207 0.36019
  -8  -3   1  139.63   11.82  70-0.22488-0.50576-0.80695 0.26890-0.55392 0.61844
  -6  -1   1  672.22   14.71  70-0.22290-0.27703-0.80702 0.49956-0.55294 0.61779
   0   2 -11   10.95   12.72  71-0.21415 0.29185-0.80731 0.96255-0.54857-0.16148
   4  -8   6 1404.92   18.21  71-0.21550 0.21617-0.80727 0.34529-0.54924 0.93716
   7 -11   6  461.08   13.13  71-0.22015 0.33582-0.80712 0.22938-0.55157 0.93919
   8 -13   6  411.03   14.15  70-0.22111 0.33643-0.80709 0.11447-0.55205 0.93963
   8  -7   3  188.86   11.58  70-0.22598 0.57311-0.80690 0.57576-0.55446 0.74817
   8  -6   2  684.70   13.13  70-0.22478 0.61021-0.80695 0.65231-0.55387 0.68308
   9  -3  -9   19.33   13.35  71-0.21507 0.79342-0.80728 0.92267-0.54902-0.03301
  10  -4 -10   62.20   12.24  70-0.22177 0.83863-0.80707 0.88359-0.55238-0.09343
  10  -4  -7  125.62   11.47  70-0.22136 0.83771-0.80708 0.88335-0.55217 0.10000
  12 -11   2  184.73   12.23  70-0.22588 0.72641-0.80691 0.42137-0.55442 0.68382
  12  -9   0  367.37    9.81  70-0.22887 0.80666-0.80677 0.57501-0.55589 0.55646
  13  -9  -2   91.87    8.61  70-0.22750 0.88205-0.80684 0.61332-0.55522 0.42666
  -9  -2  -1   42.54   11.18  71-0.21247-0.55725-0.80732 0.30747-0.54780 0.48276
  -9  -1  -2  670.51   13.16  71-0.20935-0.52191-0.80739 0.38438-0.54623 0.41719
  -8  -2   0  206.21   11.79  72-0.20229-0.49049-0.80750 0.34474-0.54263 0.54482
  -8   0  -2  266.92   11.76  72-0.20767-0.40824-0.80742 0.49968-0.54537 0.41790
  -8   2 -10  142.20    8.57  71-0.21522-0.32334-0.80725 0.65424-0.54918-0.09777
  -8   2  -7   36.25    7.64  71-0.21522-0.32339-0.80725 0.65428-0.54918 0.09732
  -7  -2   1   72.45   10.28  72-0.20719-0.40826-0.80743 0.38386-0.54513 0.61136
  -7   0  -1   -0.63   10.70  72-0.20767-0.32920-0.80742 0.53925-0.54537 0.48239
  -7   2 -12   20.34    8.21  71-0.21453-0.24717-0.80727 0.69320-0.54884-0.22560
  -5   2 -13   35.56   11.57  72-0.20148-0.10812-0.80751 0.76784-0.54222-0.29804
  -3   1  -1  515.43   16.33  71-0.21522 0.02398-0.80725 0.76939-0.54918 0.48542
  -2   2 -13    7.26   10.92  72-0.20679 0.12954-0.80744 0.88488-0.54493-0.29528
  -1  -7   6  634.78   27.36  74-0.17430-0.17195-0.80730 0.22943-0.52805 0.91557
  -1   2 -12   93.32   13.70  72-0.19758 0.19567-0.80754 0.92250-0.54022-0.23580
   2 -11   7   73.90   14.77  72-0.20201-0.06397-0.80750 0.03887-0.54249 0.99463
   2  -7   6  874.17   16.60  71-0.20936 0.09500-0.80739 0.34536-0.54623 0.93428
   4 -12   7   26.04   12.04  71-0.20851 0.05555-0.80741 0.03781-0.54580 0.99838
   6  -1  -5  139.22   14.06  72-0.20113 0.62457-0.80751 0.96164-0.54204 0.21773
   8  -8   4  229.75    8.82  71-0.21384 0.52245-0.80729 0.49900-0.54850 0.80711
   8  -5   1  147.43   11.77  71-0.20767 0.63186-0.80742 0.73026-0.54537 0.60951
   9 -11   5   45.11    7.98  71-0.21453 0.48400-0.80727 0.30693-0.54884 0.87176
  10 -13   5    2.59    8.36  71-0.21453 0.48485-0.80727 0.19146-0.54884 0.87257
  11  -9   2  185.29   11.33  72-0.20728 0.70862-0.80743 0.53739-0.54518 0.67292
  11  -8   1  140.19   11.33  72-0.20336 0.74376-0.80749 0.61551-0.54318 0.60603
  12 -12   3   24.22   11.19  71-0.20910 0.67250-0.80740 0.34521-0.54610 0.73992
  12  -8  -1   -0.36    7.27  71-0.21453 0.83066-0.80727 0.65207-0.54884 0.48458
  12  -6  -6  290.39   13.02  72-0.20359 0.89634-0.80749 0.80775-0.54330 0.15352
 -10   0  -7    4.54    7.70  72-0.20005-0.56972-0.80735 0.42364-0.54156 0.08950
  -9   1 -10  107.51   12.09  72-0.19867-0.45721-0.80736 0.53724-0.54085-0.10392
  -9   1  -7  115.47   10.87  72-0.19687-0.45860-0.80737 0.53734-0.53992 0.08902
  -8  -1  -1  252.13   11.63  72-0.19720-0.45727-0.80737 0.42204-0.54009 0.47747
  -8   1 -12   31.40   12.81  73-0.18902-0.39013-0.80736 0.57604-0.53585-0.23816
  -7  -1   0 1567.58   17.46  72-0.19786-0.37919-0.80736 0.46048-0.54043 0.54239
  -7   2  -6  875.50   13.91  72-0.19582-0.26734-0.80737 0.69102-0.53938 0.15305
  -5   2  -4  917.68   14.88  72-0.19429-0.11432-0.80737 0.76856-0.53859 0.28148
  -2   2  -4 4438.89   30.75  72-0.19555 0.11821-0.80737 0.88410-0.53924 0.28179
   3 -10   7    9.74   13.38  73-0.18417 0.03152-0.80732 0.15419-0.53332 0.98663
   6  -9   6  184.17   11.27  73-0.19275 0.31116-0.80738 0.34616-0.53779 0.92437
   8  -9   5   76.97   11.26  73-0.18971 0.46175-0.80737 0.42336-0.53621 0.85846
   8  -2  -8  198.66   15.82  73-0.17998 0.71921-0.80726 0.96090-0.53112 0.01316
   9  -3  -6  180.37   11.31  73-0.19214 0.76911-0.80737 0.92272-0.53747 0.14722
  11 -10   3   20.41   10.89  73-0.19424 0.65985-0.80738 0.46414-0.53857 0.73490
  11  -5  -5   25.74   10.91  73-0.19136 0.84580-0.80737 0.84621-0.53707 0.21207
  13  -8  -3    9.21    8.55  72-0.20074 0.89393-0.80734 0.69093-0.54191 0.34768
 -10  -1  -6  186.89   11.96  74-0.17725-0.63023-0.80721 0.34719-0.52970 0.14061
  -7   2  -9   65.61   10.80  73-0.18326-0.28010-0.80731 0.69106-0.53287-0.04769
  -6   2 -11   20.07   10.81  73-0.17936-0.20498-0.80725 0.73138-0.53081-0.18000
  -6   2  -5   30.78    8.10  73-0.18763-0.19691-0.80736 0.73107-0.53516 0.21286
  -5  -6   4  120.78   14.48  74-0.17192-0.44504-0.80708 0.15328-0.52687 0.78392
   3  -4   4 1738.45   20.54  74-0.17387 0.24991-0.80713 0.61375-0.52791 0.78673
   4  -1  -1  163.71   14.80  73-0.18120 0.45041-0.80728 0.88411-0.53179 0.46701
   5 -11   7   28.22   11.45  73-0.18239 0.14668-0.80730 0.15425-0.53241 0.98470
   9  -4  -2  460.67   12.60  73-0.18484 0.72444-0.80733 0.84631-0.53370 0.40256
  11 -11   4  128.65   11.70  73-0.18123 0.60720-0.80728 0.38509-0.53180 0.78868
  11  -7   0  445.28    9.84  73-0.18763 0.76671-0.80736 0.69279-0.53516 0.53271
  12  -7  -2   33.08    7.90  73-0.18694 0.84175-0.80735 0.73076-0.53480 0.40336
 -10  -3  -4   19.64   12.08  75-0.16061-0.72444-0.80681 0.19130-0.52081 0.26145
 -10  -2  -5   50.21   11.54  75-0.16409-0.68218-0.80695 0.26956-0.52268 0.19805
  -9   0  -6  939.39   14.17  75-0.16270-0.52943-0.80690 0.46198-0.52194 0.13229
  -8  -6   1   -0.60   12.01  75-0.16479-0.68094-0.80698 0.03992-0.52306 0.58703
  -8   1  -6  627.45   12.34  74-0.16666-0.40979-0.80704 0.57733-0.52406 0.13465
  -4   2 -12  470.99   13.30  74-0.17034-0.05838-0.80716 0.80816-0.52603-0.25071
   0   2  -8  276.82   15.02  75-0.16297 0.24195-0.80691 0.96155-0.52208 0.00487
   3  -3   3    3.68   13.63  75-0.16618 0.28097-0.80703 0.69381-0.52380 0.71632
   5  -5   4 1730.93   15.66  74-0.17312 0.36473-0.80724 0.61355-0.52752 0.78682
   5  -4   3  247.28   12.41  74-0.16948 0.39997-0.80714 0.69096-0.52557 0.72015
   5   0  -7   -5.24   19.07  75-0.15434 0.53836-0.80652 0.99683-0.51740 0.06412
   7  -2  -3  436.86   13.88  74-0.16965 0.63252-0.80714 0.92160-0.52567 0.33322
   8  -4   0 4112.29   21.16  74-0.17243 0.63433-0.80722 0.80555-0.52715 0.52842
   9 -12   6  182.03   12.89  74-0.17162 0.40211-0.80720 0.22966-0.52671 0.91490
  10  -8   3  154.59   11.62  74-0.16588 0.62692-0.80702 0.57418-0.52365 0.71830
  10  -7   2  506.84   12.15  75-0.16136 0.66134-0.80684 0.65135-0.52121 0.65199
  10  -4  -4  721.38   13.84  75-0.16131 0.77811-0.80684 0.88221-0.52118 0.26404
  -9  -5  -1    3.70   12.53  76-0.15224-0.73283-0.80641 0.07574-0.51629 0.45157
  -9   0  -9   -5.13   11.16  76-0.15398-0.53770-0.80650 0.46024-0.51724-0.06391
  -8   1  -9   42.36    7.88  75-0.15851-0.41771-0.80671 0.57705-0.51970-0.06272
  -7  -6   2  320.31   16.67  76-0.14561-0.62392-0.80603 0.07537-0.51266 0.64195
  -6  -6   3   10.82   13.42  75-0.14722-0.54598-0.80613 0.11439-0.51355 0.70933
  -6   1 -13   25.81   11.55  75-0.15495-0.26699-0.80655 0.65369-0.51777-0.32243
  -6   2  -8  894.95   13.80  75-0.15708-0.22646-0.80665 0.73110-0.51893 0.00079
  -5   2 -10   16.79   10.78  76-0.14870-0.15888-0.80621 0.76856-0.51436-0.13236
  -4   1 -14  291.50   14.62  76-0.14759-0.12204-0.80615 0.72958-0.51374-0.39097
  -3   2 -11  112.32   13.05  76-0.14615-0.00785-0.80607 0.84542-0.51296-0.19826
  -1   1 -14   93.35   14.71  76-0.14487 0.10633-0.80599 0.84465-0.51225-0.39264
   3  -5   5  211.69   12.55  75-0.15192 0.19058-0.80639 0.53655-0.51612 0.83922
   5  -6   5  140.22   11.05  75-0.15712 0.31064-0.80665 0.53627-0.51895 0.84257
   6  -2  -1   94.89   12.20  75-0.15706 0.54197-0.80665 0.88253-0.51892 0.45536
   7 -12   7   59.21   12.19  75-0.15660 0.23268-0.80663 0.15236-0.51866 0.97157
   8 -10   6  586.58   13.32  75-0.15487 0.38496-0.80654 0.34354-0.51772 0.90612
  10  -9   4   56.72   11.07  75-0.15667 0.57959-0.80663 0.49785-0.51870 0.77835
  11 -12   5   53.34   12.02  75-0.15415 0.53909-0.80651 0.30592-0.51733 0.84096
  11  -6  -1    9.86   10.24  76-0.15499 0.77261-0.80655 0.76968-0.51779 0.45429
  13  -7  -4   15.06   11.48  75-0.15762 0.89006-0.80667 0.76762-0.51922 0.26135
  -9  -1  -5   21.64   10.53  77-0.13780-0.59327-0.80576 0.38326-0.50815 0.18516
  -8   0 -11    5.79   11.40  77-0.13399-0.48172-0.80549 0.49804-0.50604-0.20521
  -7   1 -11   21.39    8.28  76-0.14461-0.35494-0.80621 0.61472-0.51192-0.19838
  -7   1  -5  293.31   12.67  76-0.14179-0.35856-0.80603 0.61384-0.51036 0.18781
  -5   2  -7  468.09   13.47  77-0.13782-0.17011-0.80576 0.76790-0.50816 0.05621
  -4   1  -2  809.67   17.01  76-0.14017-0.12839-0.80593 0.72970-0.50947 0.38112
  -3   2  -5  542.76   15.34  76-0.14021-0.01334-0.80593 0.84482-0.50949 0.18687
  -1   2  -6  927.87   17.12  76-0.13879 0.13917-0.80583 0.92129-0.50871 0.12130
   1  -9   7  106.79   14.36  77-0.13496-0.13362-0.80556 0.15111-0.50657 0.95884
   2   1 -11  105.37   15.14  78-0.12074 0.31377-0.80438 0.95848-0.49858-0.21280
   4  -9   7   13.26   10.65  76-0.14113 0.10335-0.80599 0.26809-0.51000 0.96281
   5  -3   2  990.88   16.74  76-0.14321 0.41304-0.80613 0.76733-0.51115 0.64035
   6 -10   7  130.91   11.45  77-0.13622 0.21364-0.80565 0.26654-0.50727 0.95928
   7  -7   5   -0.22   10.75  77-0.13411 0.40266-0.80549 0.53620-0.50610 0.82950
   7  -6   4  309.53    9.26  76-0.14601 0.45456-0.80630 0.61343-0.51269 0.77086
   7  -5   3  461.86   13.20  76-0.14181 0.48892-0.80603 0.69021-0.51038 0.70405
   8  -2  -5  256.99   14.62  77-0.13084 0.67024-0.80524 0.95824-0.50427 0.18037
  10 -10   5   16.27   11.00  77-0.13831 0.52395-0.80580 0.42062-0.50844 0.83148
  10  -6   1  109.23    8.53  76-0.14461 0.68403-0.80621 0.72836-0.51192 0.57649
  12  -6  -3   10.69   10.75  76-0.14321 0.83634-0.80613 0.80489-0.51115 0.31658
  13 -10   2  180.76   12.71  77-0.13379 0.74954-0.80547 0.53455-0.50592 0.63514
  14 -10   0   42.08    8.90  76-0.14601 0.83942-0.80630 0.57455-0.51269 0.51248
  -9  -4  -2   87.96   11.95  77-0.12927-0.71771-0.80505 0.15126-0.50339 0.37408
  -9  -3  -3    4.73   10.62  77-0.12435-0.68635-0.80463 0.22887-0.50063 0.30790
  -9  -2  -4   96.70   11.00  78-0.12339-0.64663-0.80455 0.30462-0.50008 0.24173
  -9  -1  -8  233.92   12.37  78-0.12103-0.61039-0.80434 0.38184-0.49875-0.01847
  -8  -5   0   71.27   14.24  78-0.11781-0.69015-0.80404 0.11233-0.49692 0.49654
  -8   0  -5    2.27   10.54  77-0.12856-0.48593-0.80499 0.49876-0.50300 0.18104
  -7   1  -8  518.36   12.25  78-0.12091-0.37983-0.80433 0.61212-0.49868-0.01848
  -6   1  -4  531.84   13.77  77-0.12481-0.29861-0.80467 0.65109-0.50089 0.24277
  -5   1  -3   46.07   11.57  78-0.12122-0.22434-0.80435 0.69008-0.49886 0.30603
  -4   2  -9   20.92   10.76  78-0.12350-0.10808-0.80456 0.80478-0.50015-0.08172
  -4   2  -6  295.90   13.03  77-0.12851-0.10236-0.80499 0.80529-0.50297 0.11556
  -2   2 -10   62.68   10.75  77-0.12856 0.05193-0.80499 0.88241-0.50300-0.14358
  -1   1  -2 1217.65   30.30  78-0.11805 0.08018-0.80406 0.84277-0.49706 0.36858
  -1   2  -9  218.26   12.22  77-0.12747 0.12771-0.80490 0.92052-0.50238-0.07963
   0   1 -13   -4.34   13.44  78-0.11780 0.15644-0.80404 0.88066-0.49691-0.34319
   2   0  -1   10.29   28.44  78-0.11663 0.26802-0.80392 0.87998-0.49625 0.43231
   3  -2   2 8733.73   41.14  77-0.12854 0.28290-0.80499 0.76645-0.50299 0.63211
   5  -7   6  934.93   15.09  77-0.12492 0.24155-0.80468 0.45809-0.50095 0.88882
   7  -4   2 1162.65   15.53  78-0.12096 0.50647-0.80433 0.76523-0.49871 0.62748
   8  -2 -11   50.63   18.89  79-0.10482 0.64518-0.80270 0.95572-0.48948-0.22093
  12  -5  -7   66.32   14.79  78-0.11692 0.84895-0.80395 0.87990-0.49642 0.04408
  13 -11   3   49.27   12.30  77-0.12927 0.70648-0.80505 0.45717-0.50339 0.69714
  13  -9   1   10.81   11.29  77-0.12786 0.78290-0.80493 0.61214-0.50261 0.56700
  14  -9  -1    6.14   11.81  77-0.12997 0.86190-0.80510 0.64986-0.50379 0.43882
  -8   0  -8  896.27   13.85  78-0.11078-0.50461-0.80335 0.49618-0.49299-0.02512
  -5   1 -12  324.79   12.40  78-0.11033-0.23471-0.80330 0.68855-0.49273-0.28382
  -4  -5   4  408.49   18.20  79-0.10186-0.39935-0.80237 0.26370-0.48785 0.74542
  -3  -4   4  381.19   23.01  80-0.08798-0.29678-0.80067 0.37750-0.47974 0.73800
  -3   0   0 1479.61   24.51  78-0.11596-0.11407-0.80387 0.68903-0.49595 0.49657
  -3   1 -13    7.63   11.06  79-0.10470-0.08624-0.80269 0.76512-0.48949-0.35041
  -3   2  -8 1294.93   16.11  79-0.10644-0.04571-0.80288 0.84264-0.49049-0.02714
  -2   2  -7    3.46   11.22  79-0.10540 0.02939-0.80277 0.88034-0.48989 0.03822
   0 -10   7    3.82   18.30  80-0.09080-0.29387-0.80103 0.03102-0.48139 0.93374
   0  -6   6 1140.11   24.91  79-0.10091-0.13045-0.80226 0.33962-0.48729 0.87483
   1   1 -12   77.04   13.23  79-0.10430 0.22224-0.80265 0.91847-0.48926-0.28648
   2  -8   7   38.50   13.16  79-0.10537-0.04968-0.80277 0.26369-0.48987 0.94182
   3  -6   6  189.78   12.26  79-0.10891 0.10826-0.80315 0.45564-0.49191 0.87969
   7  -8   6  140.57   11.02  78-0.11033 0.34150-0.80330 0.45615-0.49273 0.88024
   8 -11   7   40.77   11.69  78-0.11008 0.30283-0.80327 0.26389-0.49259 0.94413
   8  -3  -1  145.26   12.13  78-0.11385 0.61480-0.80366 0.87996-0.49475 0.42976
   9  -7   4   30.28   10.47  79-0.10716 0.53006-0.80296 0.60934-0.49090 0.74887
   9  -3  -3  140.97   11.24  79-0.10919 0.68702-0.80318 0.91677-0.49207 0.29903
  10 -11   6  131.48   12.05  78-0.11033 0.45635-0.80330 0.34020-0.49273 0.88027
  10  -5   0 1494.78   15.56  78-0.11235 0.69044-0.80351 0.80276-0.49389 0.49374
  11  -5  -2  146.82   11.27  78-0.11158 0.76642-0.80343 0.84104-0.49344 0.36412
  11  -4  -9   19.80   14.55  79-0.10113 0.79504-0.80229 0.91602-0.48742-0.09337
  13  -8   0   65.39   11.25  78-0.11160 0.80497-0.80343 0.68748-0.49346 0.49319
  -9  -2  -7   52.58   11.29  80-0.09419-0.67571-0.80144 0.30132-0.48328 0.03084
  -8  -4  -1    7.80   10.87  80-0.09066-0.67791-0.80100 0.18610-0.48121 0.41822
  -8  -1  -4  565.39   12.76  79-0.10054-0.55345-0.80221 0.41868-0.48697 0.22656
  -7  -5   1  169.75   14.64  80-0.08842-0.64261-0.80071 0.14634-0.47990 0.54526
  -7   0  -4  999.17   14.40  79-0.09829-0.44015-0.80194 0.53376-0.48567 0.22586
  -6   1 -10  270.78   11.81  79-0.10191-0.31944-0.80236 0.65008-0.48777-0.16024
   0   0 -15   -4.84   12.37  80-0.09630 0.09581-0.80170 0.80129-0.48451-0.48458
   1  -3   4  255.36   16.71  80-0.08752 0.05020-0.80059 0.60874-0.47937 0.73766
   5 -12   8  151.02   15.69  80-0.08996 0.01455-0.80091 0.07051-0.48080 0.99724
   7  -1  -7  110.17   13.56  80-0.09287 0.59361-0.80128 0.99312-0.48250 0.02942
   9  -8   5   89.47   11.01  79-0.09842 0.48197-0.80196 0.53068-0.48574 0.80955
   9  -6   3  134.66   11.63  79-0.10113 0.56229-0.80227 0.68519-0.48732 0.68238
  11  -4  -6  397.71   13.75  79-0.10024 0.79425-0.80217 0.91552-0.48680 0.10046
  12 -10   4  242.09   12.73  79-0.09757 0.63530-0.80186 0.49215-0.48525 0.74512
  12  -9   3   44.95    8.16  79-0.10265 0.67955-0.80245 0.57018-0.48819 0.68320
  12  -8   2  321.14   11.96  79-0.09820 0.71330-0.80193 0.64530-0.48561 0.61594
  13  -6  -5   66.78   12.40  79-0.09814 0.86850-0.80192 0.83856-0.48558 0.16406
  14  -8  -2   -2.47   12.06  80-0.09630 0.87127-0.80170 0.72677-0.48451 0.35646
  -9  -3  -6   42.26   11.73  81-0.07750-0.72987-0.79921 0.22370-0.47333 0.08486
  -8  -3  -2  134.34   11.21  81-0.08069-0.65059-0.79966 0.26181-0.47523 0.34516
  -8  -2  -3   34.53   11.14  80-0.08333-0.60873-0.80002 0.33877-0.47679 0.28291
  -8  -1 -10  118.46   12.23  80-0.08656-0.56763-0.80046 0.41522-0.47870-0.16763
  -7  -1 -12   71.54   12.18  81-0.07711-0.49905-0.79915 0.45450-0.47310-0.30282
  -7   0 -10  125.19   11.65  80-0.08427-0.45484-0.80015 0.53073-0.47735-0.16911
  -6   0 -12  417.47   13.31  81-0.08233-0.37878-0.79989 0.56964-0.47620-0.29995
  -6   1  -7   53.99   11.34  80-0.08540-0.33759-0.80031 0.64698-0.47801 0.02676
   5  -8   7   18.57   10.33  81-0.07850 0.15566-0.79935 0.37539-0.47393 0.92618
   5  -2   1 1377.34   18.45  80-0.08796 0.39628-0.80065 0.83891-0.47952 0.54372
   7  -3   1  217.77   12.23  81-0.07836 0.50151-0.79933 0.83634-0.47384 0.53953
   9  -9   6   41.50   10.65  81-0.07809 0.42394-0.79929 0.45217-0.47368 0.86199
   9  -5   2  489.62   12.61  80-0.08233 0.58303-0.79989 0.76042-0.47620 0.60537
  10  -3  -8  206.59   12.97  80-0.08201 0.73677-0.79984 0.95251-0.47601-0.04109
  12 -11   5   78.31   12.42  80-0.08283 0.58378-0.79996 0.41472-0.47649 0.79914
  12  -7   1  155.52   11.04  81-0.08140 0.73578-0.79976 0.72074-0.47565 0.54033
  12  -5  -4   61.63   11.41  81-0.08007 0.81186-0.79957 0.87478-0.47486 0.21697
  13  -7  -1  147.13   11.77  80-0.08285 0.81462-0.79996 0.76064-0.47651 0.41136
  -9  -4  -5    1.77   11.87  82-0.06922-0.77609-0.79802 0.14480-0.46838 0.14524
  -8  -1  -7  107.33   11.00  81-0.07151-0.58154-0.79837 0.41480-0.46975 0.01637
  -7  -1  -3  167.13   11.41  82-0.06686-0.51021-0.79766 0.45268-0.46696 0.27220
  -7   0  -7   -1.66   10.12  82-0.06745-0.47170-0.79775 0.52878-0.46732 0.01505
  -6  -5   2  137.64   11.80  82-0.06774-0.58700-0.79779 0.18246-0.46749 0.59599
  -6   0  -3   10.30   11.74  82-0.06997-0.38989-0.79814 0.56724-0.46883 0.27517
  -5  -5   3   82.51   13.56  82-0.06337-0.51456-0.79710 0.22041-0.46486 0.65782
  -4   0  -1   -8.72   13.06  82-0.06604-0.24231-0.79753 0.64420-0.46647 0.40288
  -4   1 -11   57.63   11.04  82-0.06724-0.20146-0.79772 0.72157-0.46719-0.24393
  -2   1 -12   93.84   11.32  82-0.06510-0.04865-0.79738 0.79844-0.46590-0.31036
   1  -4   5  304.55   16.48  82-0.06164-0.01578-0.79682 0.52711-0.46382 0.78678
   1  -2   3 1478.95   29.09  82-0.06390 0.06355-0.79719 0.68146-0.46518 0.65891
   1   0 -14  108.82   14.95  82-0.05666 0.13551-0.79599 0.83508-0.46079-0.44414
   3 -11   8  104.32   16.34  82-0.06076-0.13149-0.79668 0.06611-0.46328 0.97971
   6 -11   8  314.39   14.21  82-0.06697 0.10432-0.79767 0.18106-0.46703 0.98334
   7  -9   7   66.14   11.16  81-0.07151 0.26404-0.79837 0.37510-0.46976 0.92270
  10 -12   7   25.75   12.27  82-0.06897 0.37817-0.79798 0.25924-0.46823 0.92200
  10  -4  -1  126.53   11.11  82-0.06292 0.67870-0.79703 0.87187-0.46459 0.40081
  10  -3  -5   30.31   13.33  82-0.06022 0.71553-0.79659 0.95000-0.46295 0.14055
  -8  -2  -9    5.24   11.16  83-0.04894-0.64290-0.79479 0.33416-0.45615-0.12446
  -7  -4   0  460.56   12.60  82-0.05565-0.63695-0.79597 0.21930-0.46025 0.45940
  -7  -2  -2 1073.55   14.86  83-0.04759-0.56797-0.79455 0.37213-0.45532 0.32555
  -5   0  -2  257.08   13.41  82-0.05883-0.32523-0.79650 0.60524-0.46218 0.33256
  -5   1  -9   12.50    7.71  82-0.06100-0.28516-0.79686 0.68200-0.46349-0.11824
  -5   1  -6  125.60   12.37  82-0.05359-0.29202-0.79561 0.68096-0.45899 0.07144
  -4   0 -13    3.49   11.15  82-0.05391-0.25347-0.79567 0.64372-0.45919-0.38140
  -2   0 -14  331.08   14.16  83-0.05103-0.10143-0.79516 0.71900-0.45743-0.44782
   3  -7   7   17.98   13.07  83-0.04615 0.00791-0.79429 0.37097-0.45444 0.90618
   4 -10   8  378.73   13.86  83-0.05319-0.02454-0.79554 0.17912-0.45875 0.97519
   8 -12   8  210.45   13.91  83-0.05267 0.20557-0.79545 0.17917-0.45843 0.97460
   9 -10   7   83.18   11.98  83-0.04853 0.35527-0.79472 0.36940-0.45590 0.90806
  11  -9   5   39.14   11.44  83-0.05354 0.55421-0.79560 0.52517-0.45897 0.78127
  11  -8   4  140.90   11.17  82-0.05887 0.59703-0.79651 0.60210-0.46221 0.72127
  11  -7   3   84.32   11.05  82-0.05357 0.63023-0.79561 0.67843-0.45898 0.65296
  12  -6   0  162.72   11.34  83-0.05036 0.74350-0.79505 0.79344-0.45702 0.45771
  14  -7  -3   37.46   12.34  82-0.05887 0.86757-0.79651 0.79514-0.46221 0.26917
  -8  -6  -2   38.05   12.33  84-0.03654-0.80946-0.79260 0.02369-0.44840 0.31936
  -8  -2  -6  350.65   11.61  83-0.04251-0.64984-0.79374 0.33246-0.45209 0.06342
  -7  -3  -1    7.43   10.06  84-0.04079-0.61121-0.79342 0.29379-0.45103 0.38723
  -6  -8   2   43.61   14.92  84-0.03626-0.73268-0.79255-0.05284-0.44822 0.57763
  -6  -1  -2  646.88   14.30  84-0.03694-0.46330-0.79268 0.48544-0.44865 0.32013
  -6   0  -9   10.50   10.82  83-0.03891-0.42329-0.79306 0.56572-0.44987-0.13179
  -3  -1   1  165.21   15.04  84-0.03778-0.23051-0.79284 0.60138-0.44917 0.51434
   3  -1   1  517.74   21.16  84-0.03941 0.23129-0.79315 0.83122-0.45018 0.51474
   6  -5   5  146.79   12.81  84-0.03504 0.30458-0.79231 0.63795-0.44747 0.77026
   6  -1  -2 2647.64   22.38  83-0.04088 0.46488-0.79343 0.94680-0.45108 0.32221
   9  -4   1   81.72    8.08  83-0.04617 0.58514-0.79441 0.83197-0.45434 0.51923
   9  -2  -7   40.23   13.13  84-0.03277 0.64857-0.79186 0.98317-0.44605-0.00688
  11 -10   6  180.03   12.60  84-0.03748 0.49955-0.79279 0.44579-0.44898 0.83609
  11  -6   2  140.39   11.65  84-0.03480 0.65129-0.79227 0.75296-0.44732 0.57625
  11  -4  -3   78.90   10.88  83-0.04475 0.73796-0.79415 0.90782-0.45347 0.26028
  13  -6  -2  368.05   12.77  83-0.03950 0.80942-0.79317 0.82987-0.45023 0.32122
  -8  -5  -3    1.29   11.45  85-0.01986-0.78820-0.78899 0.09615-0.43814 0.24496
  -8  -3  -5  217.13   11.28  85-0.02445-0.70667-0.78996 0.25231-0.44103 0.11640
  -7  -7   0   86.48   15.23  85-0.01919-0.78913-0.78885-0.01841-0.43773 0.43584
  -7  -2 -11    8.72   11.55  84-0.02768-0.58857-0.79063 0.36705-0.44306-0.26853
  -7  -1  -9   22.43    7.68  84-0.03265-0.54410-0.79163 0.44616-0.44616-0.13471
  -7  -1  -6  635.96   12.39  85-0.02365-0.55342-0.78979 0.44436-0.44053 0.05142
  -6  -4   1  125.42   11.08  84-0.02651-0.58903-0.79039 0.25169-0.44233 0.50710
  -6   0  -6 1191.67   14.84  85-0.02382-0.43758-0.78983 0.55967-0.44064 0.05197
  -5  -1 -13    7.34   11.73  84-0.02910-0.39502-0.79091 0.52126-0.44395-0.39559
  -5   0 -11   -1.54   10.56  85-0.02732-0.35720-0.79055 0.59715-0.44284-0.26767
  -4   1  -8 1102.75   15.23  85-0.01995-0.24819-0.78901 0.71281-0.43820-0.07965
  -4   1  -5  300.00   13.25  84-0.02752-0.24181-0.79059 0.71384-0.44296 0.12042
  -3   1 -10  227.55   11.52  85-0.02452-0.16678-0.78998 0.75232-0.44108-0.20600
  -2   1  -3 1497.40   22.94  85-0.02144-0.09294-0.78933 0.78997-0.43914 0.24572
  -1   1 -11    9.18   10.85  84-0.02696-0.01105-0.79048 0.82951-0.44261-0.26677
   2   0 -13   -3.71   13.41  85-0.01867 0.17264-0.78874 0.86498-0.43740-0.40257
   6  -6   6  338.78   12.24  84-0.02554 0.25698-0.79019 0.55858-0.44172 0.82940
   6  -4   4  203.89   12.82  84-0.02683 0.33529-0.79045 0.71338-0.44253 0.70079
   7 -10   8  203.98   12.13  85-0.02332 0.17636-0.78972 0.28817-0.44032 0.95699
   7  -1 -10   73.59   24.03  87 0.01282 0.48601-0.78138 0.97276-0.41719-0.23125
   7  -1  -4  330.27   12.94  84-0.02599 0.52721-0.79028 0.98217-0.44200 0.18359
   8  -6   5  288.13   11.67  84-0.02554 0.41088-0.79019 0.63547-0.44172 0.76483
   8  -2  -2  735.40   14.09  84-0.02604 0.56570-0.79029 0.94366-0.44203 0.31277
  14  -9   2  137.46    9.69  84-0.03194 0.76382-0.79149 0.63659-0.44572 0.57437
  -8  -4  -4   64.48   11.47  85-0.01506-0.75362-0.78811 0.17331-0.43500 0.17511
  -8  -3  -8  108.18    9.23  85-0.01990-0.71067-0.78916 0.25122-0.43806-0.08080
  -6  -3   0  853.12   14.35  86-0.01043-0.56694-0.78708 0.32518-0.43206 0.43232
  -6  -2  -1  236.86   12.21  85-0.01473-0.52412-0.78803 0.40394-0.43479 0.36922
  -6  -1 -11   22.25    7.81  85-0.01847-0.48173-0.78885 0.48062-0.43716-0.27542
  -5  -8   3    4.68   14.27  86-0.00138-0.69081-0.78500-0.02170-0.42627 0.61984
  -5  -4   2  501.44   16.67  86-0.00647-0.53176-0.78618 0.28596-0.42954 0.55964
  -5  -1  -1  492.60   13.54  85-0.01341-0.40966-0.78775 0.51902-0.43396 0.36885
  -4  -4   3   77.29   14.58  86-0.00745-0.45347-0.78641 0.32510-0.43016 0.62473
  -4  -1   0 3414.82   26.20  86-0.00571-0.34016-0.78600 0.55554-0.42905 0.42973
  -3  -3   3   58.25   17.44  86-0.00003-0.34527-0.78468 0.43885-0.42540 0.61992
  -3   1  -4  252.36   14.01  85-0.01192-0.17954-0.78741 0.74960-0.43301 0.17499
   1  -5   6  118.28   16.56  86 0.00228-0.11561-0.78413 0.43826-0.42392 0.81234
   4  -4   5   15.63   11.38  85-0.01072 0.16382-0.78715 0.63164-0.43225 0.75586
   4   0 -11   -0.81   16.74  86 0.00142 0.30690-0.78433 0.93947-0.42447-0.28667
   5  -9   8  256.32   12.72  85-0.01551 0.05343-0.78821 0.28728-0.43528 0.95245
   5   0  -4 1831.97   25.06  86-0.01098 0.39635-0.78720 0.97912-0.43241 0.17410
   7  -2   0  753.64   14.59  86-0.01037 0.47275-0.78707 0.90188-0.43202 0.43182
   8  -7   6  134.95    8.51  85-0.01847 0.36438-0.78885 0.55621-0.43716 0.82535
   8  -5   4  779.34   11.48  85-0.01919 0.44231-0.78900 0.71041-0.43761 0.69693
   9 -11   8  142.76   12.47  86-0.00671 0.27861-0.78623 0.28696-0.42968 0.94528
  11 -11   7   -2.53   11.69  86-0.01136 0.43584-0.78729 0.36336-0.43265 0.88433
  12  -5  -1  175.48   11.53  86-0.00534 0.73716-0.78592 0.86235-0.42881 0.36230
  13  -5  -6  376.81   15.14  85-0.01303 0.82231-0.78766 0.90170-0.43372 0.04712
  14  -8   1   18.01   11.43  86-0.01299 0.78428-0.78765 0.71047-0.43369 0.49962
  -8  -4  -7    5.97   11.11  87 0.00291-0.76947-0.78401 0.16911-0.42357-0.02797
  -3  -2   2  974.11   22.45  87 0.00543-0.31231-0.78340 0.51430-0.42194 0.55274
  -3  -1 -14  296.37   14.27  86-0.00349-0.26828-0.78552 0.59126-0.42769-0.47669
  -3   0 -12   94.00   10.95  87 0.00330-0.23650-0.78391 0.66676-0.42332-0.35149
  -1   0 -13   11.29   10.31  87 0.00262-0.07987-0.78408 0.74454-0.42375-0.41680
   0   1 -10    6.30   13.19  87 0.01060 0.02715-0.78212 0.85704-0.41859-0.22711
   3   0 -12  591.16   18.48  87 0.00765 0.22041-0.78285 0.89642-0.42051-0.35678
   4  -5   6 3266.19   22.50  86 0.00173 0.11564-0.78429 0.55390-0.42433 0.81226
   4  -3   4 1767.98   18.78  86 0.00233 0.19129-0.78415 0.70773-0.42394 0.68210
   4   0  -2  653.56   17.22  87 0.00336 0.30431-0.78390 0.93750-0.42328 0.29342
   5  -1   0 3546.37   25.20  87 0.00550 0.34125-0.78338 0.89910-0.42190 0.42074
   6  -7   7  110.29   10.94  86-0.00007 0.19422-0.78472 0.47767-0.42549 0.87751
   6  -3   3   69.79   12.16  86 0.00084 0.34590-0.78450 0.78463-0.42491 0.61845
   8  -8   7   -0.37   10.94  87 0.00256 0.30587-0.78409 0.47631-0.42380 0.87612
   8  -4   3   82.34   11.17  86 0.00318 0.45871-0.78394 0.78359-0.42339 0.61698
   9  -3   0  867.20   14.35  87 0.00859 0.56982-0.78262 0.89843-0.41990 0.41681
   9  -2  -4   10.66   10.71  86 0.00291 0.61259-0.78401 0.97559-0.42357 0.16548
  10  -8   6  591.17   12.76  87 0.00718 0.45863-0.78297 0.55405-0.42081 0.80587
  10  -7   5   22.30   10.84  86 0.00246 0.49921-0.78411 0.63049-0.42386 0.74682
  10  -6   4  748.76   13.35  87 0.00787 0.53388-0.78280 0.70724-0.42036 0.67592
  11  -5   1   -0.45   10.63  86-0.00278 0.65719-0.78536 0.82379-0.42723 0.49115
  12  -4  -8  155.05   16.35  87 0.00817 0.75935-0.78272 0.93607-0.42017-0.09920
  12  -4  -5   14.05   11.21  87 0.00860 0.76075-0.78262 0.93609-0.41989 0.09470
  13 -10   5   14.87   11.74  86-0.00043 0.61805-0.78480 0.51522-0.42572 0.74926
  13  -9   4  295.95   10.23  86-0.00491 0.66119-0.78585 0.59467-0.42860 0.68548
  13  -8   3   21.35   11.34  86 0.00107 0.69287-0.78445 0.66891-0.42475 0.61748
  14  -6  -4    5.47   12.39  86 0.00007 0.84690-0.78469 0.86050-0.42540 0.16588
  -8  -5  -6   -1.77    8.74  87 0.00998-0.81803-0.78219 0.08937-0.41887 0.03161
  -7  -6  -1  133.20   12.01  88 0.01709-0.78556-0.78039 0.04897-0.41423 0.35232
  -7  -3 -10   56.45   11.86  87 0.01417-0.66891-0.78114 0.27897-0.41614-0.22817
  -7  -2  -8  524.32   10.36  87 0.00927-0.62745-0.78237 0.35641-0.41933-0.09520
  -7  -2  -5   -2.84    7.57  87 0.00927-0.62418-0.78237 0.36036-0.41933 0.09644
  -5  -3   1  132.37   12.33  87 0.01617-0.51559-0.78063 0.35729-0.41483 0.48137
  -5  -2   0  777.62   14.99  87 0.01285-0.47422-0.78147 0.43450-0.41700 0.41926
  -5   0  -8  225.34   11.51  87 0.01666-0.40371-0.78050 0.58634-0.41451-0.10098
  -5   0  -5    1.52   12.19  87 0.01709-0.40221-0.78039 0.58876-0.41423 0.09085
  -4  -8   4   43.06   14.92  88 0.02826-0.64160-0.77744 0.00892-0.40687 0.66672
  -3  -8   5  178.63   19.46  89 0.03544-0.57274-0.77546 0.04461-0.40210 0.72596
  -3   1  -7  177.40   12.16  87 0.01709-0.21125-0.78039 0.74087-0.41423-0.03784
  -2   1  -9  223.49   11.78  87 0.01709-0.13453-0.78039 0.77904-0.41423-0.16721
   2  -9   8  520.05   18.38  88 0.02853-0.21717-0.77737 0.16330-0.40670 0.92471
   2   1  -8 1350.11   26.13  88 0.02922 0.16220-0.77718 0.93046-0.40623-0.11126
  10  -3  -2  501.31   12.47  87 0.01070 0.64427-0.78201 0.93645-0.41840 0.28609
  13  -7   2  342.50   12.54  88 0.01750 0.71527-0.78029 0.74235-0.41396 0.53963
  13  -5  -3    9.32   11.70  88 0.02207 0.78656-0.77909 0.89467-0.41096 0.21422
  14  -7   0   67.61   12.47  87 0.01425 0.79513-0.78112 0.78176-0.41609 0.41341
  -7  -5  -2   28.87   11.10  89 0.03558-0.76601-0.77531 0.12199-0.40211 0.27328
  -7  -3  -4  279.34   11.89  88 0.03132-0.68590-0.77649 0.27527-0.40495 0.14744
  -6  -7   1  148.50   12.40  88 0.03096-0.76095-0.77659 0.00733-0.40519 0.47060
  -6  -2 -10  142.85   11.76  89 0.03477-0.57412-0.77554 0.39077-0.40265-0.24361
  -6  -1  -8  486.27   10.01  88 0.02351-0.52556-0.77859 0.46922-0.41013-0.10547
  -6  -1  -5  304.95   12.33  88 0.02649-0.52746-0.77780 0.46919-0.40816 0.08660
  -5  -2 -12    7.96   11.53  89 0.03621-0.49837-0.77514 0.42872-0.40169-0.37446
  -4  -3   2 1164.06   18.92  88 0.02988-0.45202-0.77688 0.39247-0.40591 0.53607
  -4  -2   1   93.78   12.22  88 0.02706-0.41085-0.77765 0.47019-0.40778 0.47378
  -4  -1 -12  327.03   12.38  89 0.03231-0.37993-0.77622 0.54439-0.40429-0.37132
  -4   0 -10 1561.97   16.19  88 0.02575-0.33572-0.77800 0.62238-0.40865-0.23688
   1   1  -9  216.09   12.68  88 0.03132 0.08348-0.77649 0.89138-0.40495-0.17690
   3  -8   8   13.19   13.31  89 0.03871-0.11433-0.77443 0.27534-0.40002 0.91664
   3  -1 -14  141.15   16.05  89 0.03821 0.15354-0.77458 0.81215-0.40035-0.50529
   4  -6   7   30.34   11.17  88 0.03166 0.04635-0.77640 0.46842-0.40472 0.85701
   6  -8   8  195.09   13.90  89 0.03789 0.11738-0.77467 0.38995-0.40057 0.91683
   8  -9   8  298.79   12.16  89 0.03440 0.23668-0.77564 0.39123-0.40290 0.91936
   9  -2 -10  116.28   19.28  90 0.05296 0.56312-0.77029 0.96171-0.39041-0.25595
  10  -9   7   81.88    8.76  88 0.02422 0.40193-0.77841 0.47219-0.40966 0.86073
  10  -5   3   96.40   10.79  88 0.02777 0.55105-0.77746 0.77872-0.40731 0.59933
  11  -3  -7   36.99   11.73  89 0.03258 0.69782-0.77615 0.96744-0.40411-0.04917
  -7  -4  -9   17.69   11.66  89 0.04341-0.73648-0.77316 0.19618-0.39663-0.18492
  -7  -4  -3   22.29   10.79  90 0.04273-0.73421-0.77335 0.19523-0.39708 0.20222
  -7  -3  -7   17.67   10.71  89 0.04262-0.69627-0.77338 0.27248-0.39716-0.05676
  -5  -1 -10  299.10   12.03  89 0.04145-0.46528-0.77372 0.50380-0.39795-0.24854
  -2   1  -6  927.49   15.77  90 0.05191-0.16760-0.77067 0.77062-0.39088 0.00357
   0  -1 -14   84.86   15.27  90 0.05213-0.09133-0.77060 0.69319-0.39073-0.51395
   1  -1   2 1242.34   30.79  89 0.04271-0.00409-0.77336 0.73506-0.39710 0.52638
   2   1  -5  543.14   35.89  93 0.09094 0.10211-0.75811 0.91225-0.36390 0.04124
   4  -2   3   11.55   13.30  89 0.04057 0.18894-0.77397 0.77429-0.39853 0.59100
   6  -2   2  290.61   13.09  90 0.05044 0.33505-0.77110 0.84798-0.39188 0.52084
   7 -11   9   36.09   12.02  89 0.04282 0.07306-0.77333 0.19617-0.39702 0.98031
   8  -3   2 1691.98   16.67  89 0.04348 0.45762-0.77314 0.84999-0.39658 0.52604
   8  -1  -6  127.00   13.38  90 0.05682 0.52101-0.76919 0.99968-0.38754-0.00050
  10 -10   8  240.76   13.53  90 0.05122 0.33472-0.77087 0.38682-0.39135 0.90782
  11  -4   0  445.69   12.40  89 0.04448 0.64908-0.77285 0.88752-0.39590 0.39528
  11  -3  -4  153.17   12.22  90 0.04887 0.68277-0.77157 0.96332-0.39294 0.13376
  12  -9   6  201.25   12.25  89 0.04437 0.53416-0.77288 0.54248-0.39598 0.78351
  12  -8   5   45.19   11.13  89 0.04189 0.57593-0.77360 0.62044-0.39765 0.72198
  12  -7   4   73.23   11.20  90 0.04592 0.60885-0.77243 0.69471-0.39494 0.65309
  13  -6   1  133.32   11.90  90 0.04754 0.72315-0.77196 0.80967-0.39384 0.45761
  -7  -7  -3   21.62   12.14  91 0.06166-0.87011-0.76771-0.03991-0.38431 0.18938
  -7  -4  -6  228.15   11.73  91 0.06327-0.75554-0.76721 0.19058-0.38321-0.00670
  -6  -2  -4  267.19   12.20  91 0.06404-0.60268-0.76697 0.38256-0.38268 0.12267
  -4   0  -4 1255.16   16.17  91 0.06027-0.36774-0.76814 0.61488-0.38526 0.12657
  -2  -1 -13   28.80   10.89  90 0.05931-0.25165-0.76843 0.61438-0.38592-0.45489
  -2   0 -11   -8.92    9.79  91 0.05979-0.21432-0.76829 0.69082-0.38559-0.32567
  -1   1  -8  320.90   13.24  90 0.05717-0.09597-0.76909 0.80722-0.38738-0.12971
   0   0 -12   28.74   11.05  90 0.05736-0.05741-0.76903 0.76802-0.38725-0.38851
   4 -11   9   12.45   12.19  90 0.05989-0.17418-0.76826 0.07612-0.38552 0.96667
   5 -10   9   22.24   11.60  91 0.06184-0.06173-0.76765 0.19059-0.38419 0.96502
  10  -4   2  732.79   13.44  91 0.06080 0.55523-0.76798 0.84354-0.38490 0.51491
  12 -10   7    9.33   12.06  90 0.05767 0.48142-0.76894 0.46074-0.38704 0.83909
  12  -6   3   14.12   10.87  91 0.06412 0.62936-0.76695 0.76637-0.38263 0.57637
  12  -4  -2  358.53   12.47  90 0.05815 0.71235-0.76879 0.92162-0.38671 0.25721
  14  -6  -1   28.40   11.87  91 0.05821 0.79028-0.76877 0.84615-0.38667 0.32266
  -7  -6  -4   17.01   11.83  92 0.07439-0.84370-0.76385 0.03313-0.37540 0.11708
  -7  -5  -8  148.22    9.95  91 0.06608-0.79597-0.76652 0.11355-0.38114-0.13797
  -7  -5  -5  160.13   11.69  92 0.07434-0.80560-0.76387 0.10953-0.37544 0.05209
  -6  -6   0  186.86   12.11  91 0.07220-0.76504-0.76456 0.07195-0.37692 0.37543
  -6  -3  -9  147.79   11.57  92 0.07867-0.65700-0.76245 0.29979-0.37243-0.20894
  -6  -2  -7   56.21   10.74  91 0.07099-0.60907-0.76495 0.38022-0.37775-0.07605
  -5  -7   2   46.63   13.33  92 0.08152-0.73475-0.76150 0.03049-0.37044 0.50049
  -5  -1  -4  527.93   13.85  92 0.07740-0.50117-0.76287 0.49323-0.37331 0.11571
  -4   0  -7   -3.15   11.55  92 0.07174-0.37955-0.76471 0.60968-0.37723-0.07522
  -1   1  -5   -0.83   16.67  93 0.08801-0.12641-0.75931 0.79583-0.36590 0.04294
   1 -10   8  255.95   22.83  93 0.09384-0.40131-0.75730 0.02640-0.36179 0.87800
   4  -7   8  177.02   14.24  92 0.08047-0.04019-0.76185 0.37771-0.37117 0.88798
   6   0  -6  358.63   18.23  92 0.08465 0.37770-0.76045 0.99069-0.36825-0.01994
   7  -5   6  971.42   14.37  92 0.07794 0.26990-0.76269 0.64747-0.37293 0.76025
   8 -10   9   88.00   12.35  92 0.07819 0.15433-0.76261 0.30163-0.37276 0.95370
   9  -6   6  192.39   11.17  92 0.07849 0.38483-0.76251 0.64706-0.37255 0.75967
  10  -2  -6  587.50   16.48  92 0.08336 0.60984-0.76089 0.99088-0.36915-0.01958
  -6  -5  -1   10.32   10.24  92 0.09058-0.74572-0.75839 0.14415-0.36402 0.29871
  -6  -3  -3  403.52   12.27  93 0.08800-0.66540-0.75928 0.29788-0.36583 0.17075
  -5  -3 -11   48.53   11.46  93 0.09104-0.59063-0.75823 0.33568-0.36369-0.34918
  -5  -1  -7   59.39    8.01  92 0.08165-0.50432-0.76142 0.49333-0.37028-0.08205
  -4  -3 -13   14.15    8.38  92 0.08023-0.50436-0.76189 0.37622-0.37127-0.46954
  -3  -2 -13   55.00    8.77  92 0.08094-0.38951-0.76166 0.49202-0.37078-0.46978
  -3   0  -9    1.02   10.22  93 0.08800-0.31737-0.75928 0.64188-0.36583-0.21557
   0  -7   7    4.95   18.41  95 0.12211-0.39068-0.74693 0.20948-0.34148 0.79369
   0   1  -7    9.41   14.17  93 0.09184-0.05320-0.75796 0.83549-0.36313-0.08771
   0   1  -4 2602.23   32.03  92 0.08701-0.04799-0.75962 0.83663-0.36653 0.10878
   1  -6   7   54.28   15.90  93 0.09922-0.25413-0.75538 0.33168-0.35791 0.80996
   2  -3   5  559.44   17.14  93 0.09654-0.05897-0.75632 0.60167-0.35981 0.68334
   4  -1 -13   27.45   14.32  93 0.09143 0.17895-0.75810 0.83489-0.36342-0.47659
   6  -9   9   25.12   11.21  93 0.09072 0.02436-0.75835 0.29567-0.36392 0.94491
   7  -6   7  106.35   11.24  92 0.08518 0.22452-0.76024 0.56892-0.36781 0.82001
   7  -4   5  191.70   11.78  92 0.08740 0.29853-0.75949 0.72116-0.36626 0.68975
   7  -1  -1  708.53   13.64  92 0.08800 0.41308-0.75928 0.95096-0.36583 0.30187
   9  -7   7   42.38   10.84  92 0.08476 0.33941-0.76038 0.56885-0.36811 0.82040
   9  -5   5   15.74   10.44  92 0.08590 0.41570-0.75999 0.72141-0.36731 0.69010
   9  -2  -1   59.53   11.30  92 0.08738 0.52902-0.75949 0.95165-0.36627 0.30151
  13  -5   0   70.71   11.74  93 0.09041 0.71785-0.75845 0.87157-0.36414 0.36638
  14  -8   4  -10.67   12.07  93 0.09048 0.67834-0.75843 0.67872-0.36409 0.62157
  -6  -8  -1   18.00   11.87  93 0.10217-0.87174-0.75442-0.09241-0.35589 0.29023
  -6  -4  -2  702.88   13.46  93 0.09869-0.71437-0.75566 0.21761-0.35836 0.22686
  -6  -3  -6  622.95   12.77  94 0.10563-0.68357-0.75317 0.29095-0.35342-0.03391
  -5  -2  -9   83.76   11.03  93 0.10108-0.56213-0.75481 0.40876-0.35666-0.22693
  -4  -2 -11   18.69   10.59  94 0.10395-0.48851-0.75378 0.44612-0.35462-0.35707
  -4  -1  -9   14.93   10.58  94 0.10431-0.44995-0.75365 0.52411-0.35437-0.22654
  -3  -1 -11   63.39   11.14  93 0.09727-0.36471-0.75616 0.56484-0.35937-0.35236
  -3   0  -3    6.24   14.80  93 0.10146-0.33051-0.75467 0.64078-0.35639 0.16444
  -1  -2 -14  164.76   12.46  94 0.10188-0.25517-0.75453 0.56226-0.35610-0.54884
   2  -4   6  294.46   13.71  94 0.10477-0.10425-0.75349 0.52270-0.35404 0.74182
   7  -7   8  874.55   14.19  94 0.10372 0.16611-0.75387 0.48384-0.35479 0.87121
   8  -2   1  243.38   12.49  94 0.10254 0.43675-0.75429 0.90732-0.35562 0.42066
   8  -1  -3  194.31   11.94  93 0.09794 0.48094-0.75593 0.98596-0.35890 0.16721
   9  -8   8  298.55   12.39  93 0.10099 0.28225-0.75484 0.48366-0.35673 0.87428
   9  -4   4  388.12   12.13  94 0.10699 0.43275-0.75268 0.79105-0.35245 0.61067
  10  -2  -3  136.08   13.93  94 0.10992 0.58372-0.75161 0.98192-0.35036 0.15577
  11  -8   7   30.34   11.27  93 0.10227 0.43543-0.75438 0.56083-0.35581 0.80850
  11  -7   6  421.43   12.68  93 0.09864 0.47724-0.75568 0.63820-0.35840 0.74806
  11  -6   5   33.62   10.78  94 0.10569 0.51121-0.75315 0.71460-0.35338 0.67675
  12  -5   2   45.24    8.01  93 0.09441 0.63675-0.75717 0.83238-0.36139 0.49216
  13  -4  -4  361.53   13.85  94 0.10356 0.74330-0.75392 0.94450-0.35490 0.09687
  -6  -4  -8  393.69   12.60  94 0.11272-0.72892-0.75039 0.21130-0.34828-0.16849
  -5  -9   1   16.94   15.11  95 0.12486-0.85307-0.74580-0.13785-0.33951 0.40295
  -5  -2  -3  501.51   13.62  95 0.12172-0.58339-0.74701 0.40099-0.34179 0.14892
  -2  -3 -14   93.25   13.43  95 0.11781-0.38730-0.74849 0.44091-0.34462-0.56050
  -1   0 -10    1.10   10.16  94 0.11620-0.19339-0.74909 0.71251-0.34577-0.30167
   1  -1 -13    6.74   11.10  94 0.11682-0.07804-0.74886 0.71071-0.34533-0.49534
   1   0 -11    4.74   10.28  94 0.11417-0.03641-0.74986 0.78851-0.34724-0.36338
   1   1  -6  945.81   21.97  95 0.12264-0.00723-0.74665 0.86209-0.34112-0.04611
   2  -2   4 4645.50   31.72  95 0.12128-0.04372-0.74718 0.67057-0.34211 0.60017
   3   0   0 1501.76   24.15  94 0.11573 0.11509-0.74927 0.86441-0.34612 0.34630
   4  -1   2  823.02   17.30  94 0.11136 0.15829-0.75090 0.82769-0.34926 0.47840
   5  -5   7   18.92   11.26  94 0.11651 0.07558-0.74898 0.55734-0.34555 0.79694
   5  -4   6 3346.21   19.87  94 0.10917 0.12266-0.75170 0.63600-0.35083 0.73849
   5  -3   5  232.61   12.71  95 0.12084 0.14931-0.74734 0.70868-0.34242 0.66523
   7  -3   4  385.12   12.87  94 0.11128 0.31279-0.75093 0.78891-0.34932 0.60757
  10  -3   1    3.17   10.77  95 0.11620 0.54064-0.74909 0.90568-0.34577 0.41150
  11  -9   8  147.13   12.00  94 0.11688 0.38390-0.74884 0.47898-0.34529 0.86175
  11  -3  -1  145.57   11.27  94 0.11128 0.62096-0.75093 0.94283-0.34932 0.28447
  14  -7   3   29.05    8.89  94 0.10987 0.69903-0.75144 0.75060-0.35033 0.54434
  14  -5  -2  138.81   13.01  94 0.11440 0.77155-0.74977 0.90308-0.34707 0.21736
  -6  -7  -2  384.44   13.16  95 0.12967-0.86055-0.74397-0.02582-0.33587 0.20675
  -6  -4  -5    1.30   10.74  96 0.13012-0.74534-0.74380 0.20579-0.33554 0.01251
  -5  -6   1    6.42   10.75  95 0.13012-0.74441-0.74380 0.09193-0.33554 0.40034
  -5  -2  -6  855.23   14.07  96 0.13502-0.59700-0.74186 0.39565-0.33195-0.05608
  -4  -7   3   13.72   13.41  96 0.13613-0.71301-0.74141 0.04791-0.33113 0.52440
  -4  -1  -3   49.28   12.36  96 0.13182-0.47791-0.74313 0.51311-0.33430 0.14029
  -3   0  -6 1822.15   18.02  95 0.12669-0.35749-0.74513 0.62985-0.33804-0.04918
  -1  -1 -12   72.14   11.46  95 0.12661-0.24251-0.74516 0.62930-0.33810-0.43732
   5  -2 -14    0.02   14.54  97 0.14412 0.16467-0.73818 0.77420-0.32524-0.57860
   5  -1 -12  182.41   19.20  97 0.14922 0.19896-0.73607 0.85181-0.32145-0.45389
   6  -1   1  504.65   13.65  95 0.12733 0.29635-0.74488 0.89874-0.33757 0.40224
   6   0  -3    3.11   11.28  95 0.13080 0.33136-0.74353 0.97372-0.33504 0.14218
   9  -9   9   -3.78   12.05  96 0.12977 0.21782-0.74393 0.39745-0.33580 0.91749
  11  -5   4  108.20    8.39  95 0.12310 0.53204-0.74652 0.78460-0.34065 0.59865
  12  -3  -6  220.07   13.45  95 0.13034 0.67793-0.74371 0.97371-0.33537-0.05211
  13  -8   6  404.36   13.57  95 0.13034 0.56291-0.74371 0.62817-0.33538 0.72299
  -6  -8  -4   35.46   12.39  97 0.14420-0.91342-0.73824-0.10748-0.32523 0.06579
  -6  -6  -6  300.09   12.80  97 0.14966-0.84157-0.73598 0.04436-0.32118-0.06970
  -6  -6  -3   22.52   10.99  96 0.14323-0.83543-0.73863 0.04583-0.32595 0.13156
  -6  -5  -7   29.05    7.43  96 0.13650-0.79040-0.74135 0.12579-0.33091-0.12271
  -6  -5  -4  131.85   11.37  96 0.14302-0.79705-0.73872 0.12262-0.32610 0.06708
  -5  -4 -10   11.27    8.00  96 0.13650-0.67532-0.74135 0.24080-0.33091-0.31521
  -5  -3  -8   28.53   10.64  97 0.14909-0.64837-0.73622 0.31380-0.32160-0.19697
  -5  -3  -2 1680.61   17.17  97 0.14974-0.64980-0.73595 0.31382-0.32112 0.19007
  -4  -4 -12   23.28    8.51  96 0.13650-0.59780-0.74135 0.27946-0.33091-0.44490
  -4  -1  -6  124.36   12.08  97 0.14595-0.49093-0.73752 0.50803-0.32394-0.06483
  -3 -10   4   24.25   17.16  98 0.15996-0.77491-0.73163-0.15209-0.31348 0.57152
  -2   0  -8  296.34   12.01  97 0.14462-0.29713-0.73806 0.66219-0.32492-0.19271
  -2   0  -2 9102.24   47.06  96 0.14240-0.29548-0.73897 0.66276-0.32656 0.19781
   2  -5   7  489.97   14.85  96 0.14369-0.18209-0.73844 0.43036-0.32560 0.77835
   3  -9   9  139.76   14.91  97 0.14493-0.26136-0.73793 0.15984-0.32469 0.90554
   4  -8   9   24.89   13.50  97 0.14949-0.14981-0.73605 0.27411-0.32130 0.90335
   5  -6   8  923.78   14.41  96 0.14000 0.01455-0.73994 0.47026-0.32833 0.84555
   5   0  -1    7.43   11.87  97 0.14386 0.24110-0.73837 0.93047-0.32548 0.26127
   7  -8   9   31.13   11.00  96 0.13977 0.09123-0.74004 0.39459-0.32850 0.91098
   8  -1  -9   12.28   18.58  98 0.17098 0.40734-0.72682 0.95750-0.30516-0.27631
   9  -3   3  389.22   12.54  96 0.14215 0.43578-0.73907 0.85379-0.32675 0.52089
  10  -2  -9   76.76   17.35  98 0.16002 0.53382-0.73160 0.96136-0.31343-0.26768
  12  -4   1    6.09   10.81  96 0.13860 0.63077-0.74051 0.89378-0.32936 0.39482
  12  -3  -3   42.89   11.19  96 0.14318 0.66589-0.73865 0.96851-0.32599 0.13274
  13  -7   5   48.82    8.59  96 0.13650 0.59462-0.74135 0.70217-0.33091 0.65401
  13  -4  -1   22.41   11.57  97 0.14665 0.69946-0.73723 0.92657-0.32341 0.25826
  14  -6   2   39.45    8.59  96 0.13790 0.70917-0.74079 0.81698-0.32988 0.46003
  -6  -7  -5   40.88   12.19  97 0.15257-0.88269-0.73493-0.03286-0.31893-0.00591
[truncated: 91,713 more chars]
