# Supplementary material for: Crystal structure of tris­(hydroxyl­ammonium) orthophosphate
Source: Acta Crystallogr E Crystallogr Commun. 2015 Oct 10;71(Pt 11):i10–1. doi: 10.1107/S2056989015018642 (PMC4645030; doi:10.1107/S2056989015018642)
Supplement: Supplementary file 2 [file e-71-00i10-Isup2.hkl]

data_I                                                                          
_shelx_title ' Hydroxylammoniumphosphat at RT in R3c (Jan6)'                    
_shelx_refln_list_code          4                                               
_shelx_F_calc_maximum      181.17                                               
_exptl_crystal_F_000       624.00                                               
_reflns_d_resolution_high  0.7335                                               
                                                                                
loop_                                                                           
 _space_group_symop_operation_xyz                                               
 'x, y, z'                                                                      
 '-y, x-y, z'                                                                   
 '-x+y, -x, z'                                                                  
 '-y, -x, z+1/2'                                                                
 '-x+y, y, z+1/2'                                                               
 'x, x-y, z+1/2'                                                                
 'x+2/3, y+1/3, z+1/3'                                                          
 '-y+2/3, x-y+1/3, z+1/3'                                                       
 '-x+y+2/3, -x+1/3, z+1/3'                                                      
 '-y+2/3, -x+1/3, z+5/6'                                                        
 '-x+y+2/3, y+1/3, z+5/6'                                                       
 'x+2/3, x-y+1/3, z+5/6'                                                        
 'x+1/3, y+2/3, z+2/3'                                                          
 '-y+1/3, x-y+2/3, z+2/3'                                                       
 '-x+y+1/3, -x+2/3, z+2/3'                                                      
 '-y+1/3, -x+2/3, z+7/6'                                                        
 '-x+y+1/3, y+2/3, z+7/6'                                                       
 'x+1/3, x-y+2/3, z+7/6'                                                        
                                                                                
_cell_length_a    10.7072                                                       
_cell_length_b    10.7072                                                       
_cell_length_c    11.0283                                                       
_cell_angle_alpha  90.000                                                       
_cell_angle_beta   90.000                                                       
_cell_angle_gamma 120.000                                                       
                                                                                
_shelx_F_squared_multiplier     1.000                                           
                                                                                
loop_                                                                           
 _refln_index_h                                                                 
 _refln_index_k                                                                 
 _refln_index_l                                                                 
 _refln_F_squared_calc                                                          
 _refln_F_squared_meas                                                          
 _refln_F_squared_sigma                                                         
 _refln_observed_status                                                         
  -1   1 -14        345.11        314.30        16.84 o                         
   0   2 -14       1172.74       1145.43        53.75 o                         
  -2   3 -14        515.16        462.65        20.52 o                         
  -4   4 -14        518.84        455.25        25.30 o                         
  -1   4 -14       1316.29       1123.93        63.19 o                         
  -3   5 -14        400.77        318.18        19.12 o                         
  -1   3 -13         98.18         83.61        10.29 o                         
  -3   4 -13         81.22         83.04        10.24 o                         
  -2   5 -13        237.44        204.33        10.20 o                         
  -4   6 -13         17.33         22.54        10.64 o                         
  -1   6 -13         57.61         47.20        10.66 o                         
  -3   7 -13         37.18         40.53        10.97 o                         
   0   0 -12         16.96         94.35        23.94 o                         
  -1   2 -12        248.39        257.80        10.48 o                         
  -3   3 -12       1731.50       1958.11        39.67 o                         
   0   3 -12        290.76        305.14        13.56 o                         
  -2   4 -12       1493.43       1574.52        24.41 o                         
  -4   5 -12        608.99        606.56        11.20 o                         
  -1   5 -12        960.01       1055.91        17.00 o                         
  -6   6 -12        157.34        140.52        16.12 o                         
  -3   6 -12        743.88        749.96        16.28 o                         
   0   6 -12       1347.15       1290.26        31.07 o                         
  -5   7 -12        581.57        535.46        19.74 o                         
  -2   7 -12         63.37         39.97        11.00 o                         
  -7   8 -12        696.51        589.68        35.58 o                         
  -4   8 -12         93.24        102.25        10.79 o                         
  -1   8 -12        303.73        263.63        22.66 o                         
  -2   3 -11        345.71        340.60         9.70 o                         
  -1   4 -11        159.78        162.49         9.93 o                         
  -3   5 -11        125.20        135.79        10.26 o                         
  -5   6 -11         18.86         33.09        10.02 o                         
  -2   6 -11         48.53         56.95        10.10 o                         
  -4   7 -11        114.01        118.13        10.02 o                         
  -1   7 -11         45.14         49.69         9.88 o                         
  -6   8 -11        181.56        165.37        12.41 o                         
  -3   8 -11        149.16        143.52        10.60 o                         
  -8   9 -11         12.16         -1.82        13.20 o                         
  -5   9 -11          7.98         27.55        10.78 o                         
  -2   9 -11         50.37         42.70        11.89 o                         
   0   1 -10          2.03          6.70        13.43 o                         
  -2   2 -10        234.33        238.50        12.93 o                         
  -1   3 -10        822.78        783.63        10.22 o                         
  -3   4 -10       1749.10       1695.31        22.03 o                         
   0   4 -10       5042.29       5054.10        51.52 o                         
  -5   5 -10       3806.31       3893.84        64.89 o                         
  -2   5 -10         35.42         42.99         9.49 o                         
  -4   6 -10        131.68        144.60        10.12 o                         
  -1   6 -10        980.28        994.44        20.94 o                         
  -6   7 -10        274.87        256.48        10.75 o                         
  -3   7 -10        648.20        663.40        13.55 o                         
   0   7 -10        377.58        375.95        14.59 o                         
  -8   8 -10        558.56        541.93        67.31 o                         
  -5   8 -10        392.70        390.77        10.61 o                         
  -2   8 -10        457.95        480.25        11.13 o                         
  -7   9 -10        406.30        371.03        12.60 o                         
  -4   9 -10         22.73         41.34         9.77 o                         
  -1   9 -10        499.54        456.16        22.70 o                         
  -6  10 -10        188.48        163.35        11.91 o                         
  -3  10 -10        257.51        216.48        11.94 o                         
  -1   2  -9        734.88        719.07        11.77 o                         
  -2   4  -9         38.06         48.16        10.06 o                         
  -4   5  -9        265.43        273.52         9.62 o                         
  -1   5  -9         55.58         56.88         9.01 o                         
  -3   6  -9         25.88         41.03        10.31 o                         
  -5   7  -9        321.93        332.20        10.97 o                         
  -2   7  -9        253.84        260.72         9.78 o                         
  -7   8  -9         41.02         52.50        10.31 o                         
  -4   8  -9         35.13         38.54        10.82 o                         
  -1   8  -9        103.91        119.15         9.85 o                         
  -6   9  -9         55.50         59.91        10.52 o                         
  -3   9  -9        451.88        488.20        17.91 o                         
  -8  10  -9        253.56        255.52        11.93 o                         
  -5  10  -9         74.46         81.79        10.84 o                         
  -2  10  -9          7.80         11.17         9.97 o                         
  -7  11  -9         77.48         66.49        12.37 o                         
  -4  11  -9         37.62         38.65        11.87 o                         
  -1   1  -8       1021.12       1023.45        16.42 o                         
   0   2  -8        947.61        935.26        16.24 o                         
  -2   3  -8       4587.48       4322.93        38.54 o                         
  -4   4  -8       1995.31       1984.27        33.14 o                         
  -1   4  -8       3857.92       3816.66        44.11 o                         
  -3   5  -8       7332.25       7270.77        59.92 o                         
   0   5  -8        658.72        687.27        15.66 o                         
  -5   6  -8       3029.53       3038.54        40.99 o                         
  -2   6  -8       2954.59       3045.89        34.25 o                         
  -7   7  -8       2735.85       2924.44        73.43 o                         
  -4   7  -8        494.92        512.65        11.26 o                         
  -1   7  -8       1618.42       1671.67        39.23 o                         
  -6   8  -8        631.33        640.01        13.02 o                         
  -3   8  -8         41.67         37.01        10.68 o                         
   0   8  -8       2672.86       2996.27        95.96 o                         
  -8   9  -8        923.18       1015.27        24.13 o                         
  -5   9  -8        824.52        845.90        14.87 o                         
  -2   9  -8       1668.99       1772.18        45.95 o                         
 -10  10  -8        983.98       1107.80        62.16 o                         
  -7  10  -8        600.46        647.94        11.92 o                         
  -4  10  -8       1165.52       1269.26        26.69 o                         
  -1  10  -8        903.58        881.92        31.12 o                         
  -9  11  -8        473.13        460.64        31.75 o                         
  -6  11  -8        962.45        940.47        39.00 o                         
  -3  11  -8        489.50        468.17        24.37 o                         
  -8  12  -8        727.72        680.64        52.50 o                         
  -5  12  -8        627.83        557.98        30.42 o                         
  -1   3  -7        594.29        540.57        10.41 o                         
  -3   4  -7        458.42        420.38        10.83 o                         
  -2   5  -7       1610.99       1591.71        20.42 o                         
  -4   6  -7         93.96        103.29         9.79 o                         
  -1   6  -7        160.61        177.10        10.75 o                         
  -6   7  -7        355.05        353.20        10.83 o                         
  -3   7  -7          9.77         26.53        10.59 o                         
  -5   8  -7         63.18         59.61        10.31 o                         
  -2   8  -7        108.38        131.78        10.45 o                         
  -7   9  -7        115.08        120.32        10.57 o                         
  -4   9  -7         48.16         43.30        10.37 o                         
  -1   9  -7        357.57        382.23        11.79 o                         
  -9  10  -7        304.62        312.58        13.63 o                         
  -6  10  -7        369.48        401.16        10.34 o                         
  -3  10  -7         29.76         44.04        10.13 o                         
  -8  11  -7        125.03        131.28        10.26 o                         
  -5  11  -7         99.18         99.09         9.96 o                         
  -2  11  -7        266.90        241.48        14.95 o                         
 -10  12  -7         46.57         35.32        12.54 o                         
  -7  12  -7        236.52        219.48        15.06 o                         
  -4  12  -7         53.52         60.30        12.41 o                         
   0   0  -6      24905.33      24145.89       574.31 o                         
  -1   2  -6       3169.17       3050.32        25.09 o                         
  -3   3  -6      11402.40      10757.31       150.48 o                         
   0   3  -6       6023.98       5873.60        66.89 o                         
  -2   4  -6       1000.28        973.26        12.29 o                         
  -4   5  -6      11059.48      10621.40       136.40 o                         
  -1   5  -6        434.79        409.37        11.01 o                         
  -6   6  -6       1110.20       1109.74        18.13 o                         
  -3   6  -6        598.32        610.05        13.70 o                         
   0   6  -6       3890.12       3894.07        61.61 o                         
  -5   7  -6       3115.89       3155.17        48.12 o                         
  -2   7  -6       2811.91       2899.29        43.70 o                         
  -7   8  -6        438.74        453.57        16.93 o                         
  -4   8  -6       4765.42       4696.49        66.86 o                         
  -1   8  -6       1898.11       2075.67        29.88 o                         
  -9   9  -6        126.53        175.78        18.18 o                         
  -6   9  -6        548.53        624.04        10.81 o                         
  -3   9  -6       1857.20       1968.99        36.43 o                         
   0   9  -6       3194.14       3402.84       159.15 o                         
  -8  10  -6       1770.47       1921.41        34.66 o                         
  -5  10  -6        306.32        321.60        10.27 o                         
  -2  10  -6       1037.69       1176.38        28.04 o                         
 -10  11  -6        470.54        540.64        13.13 o                         
  -7  11  -6       1196.08       1349.23        24.12 o                         
  -4  11  -6        735.65        779.68        22.88 o                         
  -1  11  -6        768.17        750.02        30.36 o                         
  -9  12  -6        658.82        712.61        23.77 o                         
  -6  12  -6        968.83        983.36        34.71 o                         
  -3  12  -6        166.64        164.72        12.34 o                         
  -8  13  -6       1319.97       1126.95        66.81 o                         
  -5  13  -6        180.94        128.89        12.26 o                         
  -2   3  -5       1961.63       1815.62        17.80 o                         
  -1   4  -5       1072.35       1022.52        12.75 o                         
  -3   5  -5        790.62        723.61        15.32 o                         
  -5   6  -5        462.24        478.33        12.26 o                         
  -2   6  -5        116.13        122.18        10.04 o                         
  -4   7  -5        588.84        582.59        10.99 o                         
  -1   7  -5       1031.17       1000.71        22.61 o                         
  -6   8  -5        891.40        911.74        18.86 o                         
  -3   8  -5        202.77        206.68         9.74 o                         
  -8   9  -5        317.92        310.21        11.91 o                         
  -5   9  -5         56.16         54.58         9.82 o                         
  -2   9  -5          3.07         -7.11        10.27 o                         
  -7  10  -5         50.04         74.39         9.57 o                         
  -4  10  -5          6.17          8.90        11.03 o                         
  -1  10  -5         29.28         50.22        10.07 o                         
  -9  11  -5        126.15        142.53        11.89 o                         
  -6  11  -5        103.99        100.70        10.38 o                         
  -3  11  -5        562.57        615.82        27.30 o                         
 -11  12  -5        287.97        247.87        13.93 o                         
  -8  12  -5        131.76        139.65        13.46 o                         
  -5  12  -5        488.12        504.35        14.48 o                         
  -2  12  -5        218.09        199.70        11.64 o                         
 -10  13  -5         18.15         30.64        13.09 o                         
  -7  13  -5        241.52        209.24        15.55 o                         
  -4  13  -5         47.95         31.38        12.38 o                         
   0   1  -4       9142.47       8568.78       103.89 o                         
  -2   2  -4      16282.32      14838.54       142.18 o                         
  -1   3  -4        691.57        847.74        14.59 o                         
  -3   4  -4       6337.71       5838.19        72.10 o                         
   0   4  -4       4439.55       4090.13        55.71 o                         
  -5   5  -4       6056.96       5999.08       110.62 o                         
  -2   5  -4       3301.88       3054.86        42.62 o                         
  -4   6  -4        742.65        674.89        11.42 o                         
  -1   6  -4       1785.34       1750.17        26.86 o                         
  -6   7  -4       1111.15       1046.27        14.23 o                         
  -3   7  -4       1220.34       1211.99        12.83 o                         
   0   7  -4       3363.46       3283.23        96.71 o                         
  -8   8  -4        726.67        774.25        22.52 o                         
  -5   8  -4       2531.93       2516.36        35.93 o                         
  -2   8  -4        929.68        928.41        11.71 o                         
  -7   9  -4         55.37         50.55         9.70 o                         
  -4   9  -4       1204.75       1310.87        12.41 o                         
  -1   9  -4       1817.21       1900.32        33.80 o                         
  -9  10  -4        159.87        165.13        10.62 o                         
  -6  10  -4       2465.11       2504.35        48.99 o                         
  -3  10  -4        824.18        873.65        11.14 o                         
   0  10  -4        138.36        144.74        16.42 o                         
 -11  11  -4        337.33        401.75        21.68 o                         
  -8  11  -4        450.04        511.28        11.50 o                         
  -5  11  -4        354.49        381.78        10.77 o                         
  -2  11  -4        315.76        308.60        10.91 o                         
 -10  12  -4        727.32        837.12        29.41 o                         
  -7  12  -4        189.75        216.49        11.28 o                         
  -4  12  -4        186.66        200.00        11.14 o                         
  -1  12  -4        624.34        606.41        17.94 o                         
  -9  13  -4       1093.03       1006.18        75.57 o                         
  -6  13  -4         73.44         65.25        12.47 o                         
  -3  13  -4         80.88         90.46        11.38 o                         
  -8  14  -4         72.63         57.66        13.12 o                         
  -1   2  -3       5121.44       4913.98        47.80 o                         
  -2   4  -3         28.59         32.73        12.35 o                         
  -4   5  -3        769.29        795.56        11.74 o                         
  -1   5  -3        149.67        151.83        11.43 o                         
  -3   6  -3        213.48        217.27        11.27 o                         
  -5   7  -3       1617.87       1489.87        20.17 o                         
  -2   7  -3       1644.29       1683.53        28.83 o                         
  -7   8  -3        651.72        651.39        10.65 o                         
  -4   8  -3        265.46        257.29        11.37 o                         
  -1   8  -3        573.07        560.14        14.92 o                         
  -6   9  -3        449.82        448.45        10.79 o                         
  -3   9  -3       1228.15       1205.90        21.14 o                         
  -8  10  -3        434.08        481.75        12.50 o                         
  -5  10  -3        272.61        274.38        11.29 o                         
  -2  10  -3         72.15         81.78        10.22 o                         
 -10  11  -3         13.44         12.26        10.77 o                         
  -7  11  -3        219.74        262.85        11.36 o                         
  -4  11  -3         40.16         49.01         9.91 o                         
  -1  11  -3        227.16        244.31        10.56 o                         
  -9  12  -3        119.55        137.67        10.45 o                         
  -6  12  -3         22.12         26.36        10.66 o                         
  -3  12  -3          1.36         19.25        10.38 o                         
 -11  13  -3        151.50        158.92        12.14 o                         
  -8  13  -3         50.43         50.44        10.70 o                         
  -5  13  -3          3.26          3.25        11.08 o                         
  -2  13  -3        169.36        142.16        11.13 o                         
  -7  14  -3        118.83         83.94        13.79 o                         
  -1   1  -2       3686.87       4100.52        61.60 o                         
   0   2  -2      32664.55      29459.86       376.64 o                         
  -2   3  -2      32051.41      29183.59       385.99 o                         
  -4   4  -2       1798.21       2074.11        21.15 o                         
  -1   4  -2       2496.46       2613.53        32.67 o                         
  -3   5  -2       3377.15       3363.43        39.07 o                         
   0   5  -2        895.33        838.82        24.93 o                         
  -5   6  -2       8991.13       8640.80        70.05 o                         
  -2   6  -2       1162.58        968.35        13.85 o                         
  -7   7  -2        452.46        463.97        16.11 o                         
  -4   7  -2       3971.69       3854.56        34.71 o                         
  -1   7  -2       2265.99       2142.33        33.86 o                         
  -6   8  -2       2420.06       2392.71        30.84 o                         
  -3   8  -2       5465.96       5350.31        77.56 o                         
   0   8  -2        831.90        858.58        16.01 o                         
  -8   9  -2        191.27        184.23        10.07 o                         
  -5   9  -2       1579.51       1599.03        25.93 o                         
  -2   9  -2       3424.50       3417.46        43.22 o                         
 -10  10  -2       1842.32       2058.80        16.77 o                         
  -7  10  -2       1686.56       1705.97        23.38 o                         
  -4  10  -2       2218.76       2259.92        34.32 o                         
  -1  10  -2       2143.54       2210.46        32.80 o                         
  -9  11  -2        548.60        648.75        10.95 o                         
  -6  11  -2        431.42        466.50        13.29 o                         
  -3  11  -2        369.19        357.29        10.91 o                         
   0  11  -2        496.79        512.54        17.29 o                         
 -11  12  -2        557.08        603.04        13.29 o                         
  -8  12  -2        962.20       1108.90        17.06 o                         
  -5  12  -2        120.37        108.91        10.28 o                         
  -2  12  -2          7.08          9.54         9.97 o                         
 -10  13  -2        563.41        605.51        20.78 o                         
  -7  13  -2       1077.40       1147.23        20.78 o                         
  -4  13  -2        327.62        297.29        10.75 o                         
  -1  13  -2        582.65        451.32        25.63 o                         
  -9  14  -2        559.12        491.54        20.08 o                         
  -6  14  -2        170.75        135.18        15.86 o                         
  -1   3  -1       1838.49       1721.44        24.27 o                         
  -3   4  -1        486.16        548.96        15.17 o                         
  -2   5  -1       5031.34       4595.74        55.77 o                         
  -4   6  -1        335.84        333.51        10.92 o                         
  -1   6  -1       1707.11       1578.17        19.31 o                         
  -6   7  -1       2300.91       2249.43        14.53 o                         
  -3   7  -1        690.60        677.65        11.82 o                         
  -5   8  -1        478.80        481.34        10.44 o                         
  -2   8  -1        790.91        737.14        13.25 o                         
  -7   9  -1        221.26        232.30        10.70 o                         
  -4   9  -1        266.22        264.13        11.41 o                         
  -1   9  -1        880.94        866.54        12.65 o                         
  -9  10  -1        128.94        147.00        10.14 o                         
  -6  10  -1        370.42        405.64        11.43 o                         
  -3  10  -1          1.60         -0.26        10.61 o                         
  -8  11  -1        459.19        483.45        10.79 o                         
  -5  11  -1          3.02         37.60        12.20 o                         
  -2  11  -1        140.99        150.60        10.96 o                         
 -10  12  -1        126.99        135.43        10.34 o                         
  -7  12  -1        496.99        543.42        14.90 o                         
  -4  12  -1         26.12         18.52        10.47 o                         
  -1  12  -1         11.36         36.51        10.32 o                         
 -12  13  -1         10.41         28.81        11.27 o                         
  -9  13  -1         32.93         40.55        12.20 o                         
  -6  13  -1        450.69        470.69        13.35 o                         
  -3  13  -1         79.64         68.50        11.49 o                         
  -8  14  -1         36.83         35.37        13.38 o                         
  -5  14  -1         19.22         14.72        12.52 o                         
  -1   2   0       9082.25       9717.74        96.68 o                         
  -3   3   0       5365.88       4848.95        81.61 o                         
   0   3   0       5422.57       4729.74        49.35 o                         
  -2   4   0       6250.18       5307.52        55.77 o                         
  -4   5   0      12237.09      11594.20        84.34 o                         
  -1   5   0      12071.99      10899.59       136.61 o                         
  -6   6   0        459.47        539.73        16.93 o                         
  -3   6   0       7520.04       7053.00        76.24 o                         
   0   6   0        460.89        474.59        17.63 o                         
  -5   7   0       2573.33       2544.53        26.51 o                         
  -2   7   0       2586.81       2483.76        36.36 o                         
  -7   8   0       5159.76       5164.70        35.18 o                         
  -4   8   0      13834.34      13262.66       156.93 o                         
  -1   8   0       5175.33       4901.52        36.08 o                         
  -9   9   0       2028.57       2067.39        18.76 o                         
  -6   9   0       2734.12       2785.99        29.94 o                         
  -3   9   0       2763.73       2698.95        43.17 o                         
   0   9   0       2083.23       1949.05        45.53 o                         
  -8  10   0        684.57        725.02        11.35 o                         
  -5  10   0       4704.15       4785.44        68.98 o                         
  -2  10   0        659.08        653.28        13.09 o                         
 -10  11   0        874.51       1005.95        15.37 o                         
  -7  11   0       1316.75       1452.98        21.90 o                         
  -4  11   0       1308.94       1389.79        21.42 o                         
  -1  11   0        886.62        856.59        22.48 o                         
 -12  12   0       1299.28       1315.85        58.68 o                         
  -9  12   0       1204.17       1334.85        15.62 o                         
  -6  12   0        550.42        561.46        12.62 o                         
  -3  12   0       1197.89       1243.84        31.10 o                         
   0  12   0       1285.51       1063.48        32.56 o                         
 -11  13   0       1302.95       1196.54        44.05 o                         
  -8  13   0        211.45        246.02        11.81 o                         
  -5  13   0        204.88        211.81        12.83 o                         
  -2  13   0       1290.53       1182.76        52.67 o                         
 -10  14   0        232.56        199.91        11.42 o                         
  -7  14   0        317.26        290.75        19.54 o                         
  -4  14   0        232.66        179.99        12.53 o                         
  -2   3   1       1838.62       1760.25        22.11 o                         
  -1   4   1        486.22        541.12        15.07 o                         
  -3   5   1       5028.89       4604.03        60.75 o                         
  -5   6   1       1707.78       1632.57        14.10 o                         
  -2   6   1        335.27        337.58        11.46 o                         
  -4   7   1        691.44        707.85        13.43 o                         
  -1   7   1       2301.10       2142.73        22.22 o                         
  -6   8   1        791.85        766.38        11.80 o                         
  -3   8   1        479.01        466.74        12.96 o                         
  -8   9   1        880.66        909.45        11.93 o                         
  -5   9   1        266.27        261.14        10.38 o                         
  -2   9   1        221.22        223.40        11.64 o                         
  -7  10   1          1.61          2.52        10.65 o                         
  -4  10   1        369.86        385.31        11.73 o                         
  -1  10   1        128.56        139.37        11.50 o                         
  -9  11   1        140.99        159.45        10.19 o                         
  -6  11   1          2.99          2.06         9.80 o                         
  -3  11   1        459.39        440.38        12.94 o                         
 -11  12   1         11.40         22.26        10.09 o                         
  -8  12   1         26.18         36.96        10.87 o                         
  -5  12   1        497.22        530.52        13.47 o                         
  -2  12   1        127.11        132.11        12.77 o                         
 -10  13   1         79.50         64.29        10.73 o                         
  -7  13   1        450.91        443.04        12.16 o                         
  -4  13   1         32.75         26.44        11.89 o                         
  -1  13   1         10.53         -6.39        15.20 o                         
  -9  14   1         19.20         30.02        12.50 o                         
  -6  14   1         36.73         32.95        13.09 o                         
   0   1   2       3712.77       4185.47        66.33 o                         
  -2   2   2      32823.56      30035.91       426.41 o                         
  -1   3   2      31771.35      29047.59       355.50 o                         
  -3   4   2       2542.03       2708.89        24.40 o                         
   0   4   2       1736.19       1984.31        61.79 o                         
  -5   5   2        863.04        821.35        17.30 o                         
  -2   5   2       3279.41       3230.13        47.19 o                         
  -4   6   2       1118.27        951.24        14.86 o                         
  -1   6   2       8895.95       8279.03       113.64 o                         
  -6   7   2       2242.63       2200.58        17.42 o                         
  -3   7   2       3959.20       3797.32        47.42 o                         
   0   7   2        448.78        443.44        16.51 o                         
  -8   8   2        789.45        815.12        14.27 o                         
  -5   8   2       5515.16       5455.69        63.61 o                         
  -2   8   2       2403.42       2276.78        31.57 o                         
  -7   9   2       3361.98       3466.15        35.53 o                         
  -4   9   2       1566.13       1587.15        16.44 o                         
  -1   9   2        206.61        197.99        13.20 o                         
  -9  10   2       2123.70       2271.42        33.34 o                         
  -6  10   2       2220.96       2272.97        25.50 o                         
  -3  10   2       1691.16       1627.82        26.04 o                         
   0  10   2       1796.33       1854.35        23.45 o                         
 -11  11   2        500.17        512.51        15.69 o                         
  -8  11   2        350.67        361.54        10.36 o                         
  -5  11   2        415.34        460.78        11.95 o                         
  -2  11   2        543.25        605.35        13.60 o                         
 -10  12   2          6.89         29.42        10.31 o                         
  -7  12   2        124.43        141.27        10.60 o                         
  -4  12   2        934.64       1036.95        16.19 o                         
  -1  12   2        563.30        580.03        33.23 o                         
 -12  13   2        577.11        385.63        14.10 o                         
  -9  13   2        338.73        348.37        10.51 o                         
  -6  13   2       1060.19       1077.63        21.92 o                         
  -3  13   2        541.65        474.91        34.60 o                         
  -8  14   2        160.17        125.78        12.06 o                         
  -5  14   2        546.50        428.96        24.78 o                         
  -1   2   3       5118.77       5003.32        62.81 o                         
  -2   4   3         28.46         30.09        13.15 o                         
  -4   5   3        149.84        141.57        10.76 o                         
  -1   5   3        768.66        779.78        12.60 o                         
  -3   6   3        213.62        216.38        11.72 o                         
  -5   7   3       1644.46       1681.68        19.11 o                         
  -2   7   3       1619.20       1463.49        20.13 o                         
  -7   8   3        573.99        588.11        10.04 o                         
  -4   8   3        265.44        270.57        11.50 o                         
  -1   8   3        651.75        618.72        13.67 o                         
  -6   9   3       1227.76       1214.56        15.04 o                         
  -3   9   3        450.28        446.28        11.67 o                         
  -8  10   3         72.22         64.73         9.61 o                         
  -5  10   3        272.32        276.50        11.67 o                         
  -2  10   3        433.61        451.63        13.85 o                         
 -10  11   3        226.81        245.03         9.76 o                         
  -7  11   3         40.28         50.69        10.16 o                         
  -4  11   3        219.74        247.73        12.32 o                         
  -1  11   3         13.56         29.03        14.13 o                         
  -9  12   3          1.34          2.43         9.18 o                         
  -6  12   3         21.97         32.20        11.03 o                         
  -3  12   3        119.25        123.40        13.46 o                         
 -11  13   3        169.07        160.08        10.67 o                         
  -8  13   3          3.26         -1.83        10.74 o                         
  -5  13   3         50.43         73.55        12.81 o                         
  -2  13   3        151.21        122.64        14.71 o                         
  -7  14   3        118.68        107.80        11.30 o                         
  -1   1   4       9206.16       8874.19        61.29 o                         
   0   2   4      16518.15      15303.90       265.30 o                         
  -2   3   4        700.00        861.49        16.94 o                         
  -4   4   4       4345.46       3925.85        67.79 o                         
  -1   4   4       6243.52       5797.11        95.28 o                         
  -3   5   4       3322.19       3099.88        44.74 o                         
   0   5   4       5941.51       5809.82       131.98 o                         
  -5   6   4       1845.04       1840.23        15.38 o                         
  -2   6   4        769.98        692.24        12.60 o                         
  -7   7   4       3323.88       3376.99        30.67 o                         
  -4   7   4       1227.79       1225.00        13.42 o                         
  -1   7   4       1133.79       1044.25        15.59 o                         
  -6   8   4        927.23        903.54        11.41 o                         
  -3   8   4       2595.24       2570.20        52.60 o                         
   0   8   4        700.46        693.96        17.00 o                         
  -8   9   4       1805.99       1956.01        16.75 o                         
  -5   9   4       1233.58       1335.22        17.78 o                         
  -2   9   4         57.00         56.83        11.92 o                         
 -10  10   4        125.42        132.59        14.88 o                         
  -7  10   4        855.95        909.07        11.91 o                         
  -4  10   4       2487.47       2486.78        32.43 o                         
  -1  10   4        174.67        178.10        13.09 o                         
  -9  11   4        313.95        310.57        10.02 o                         
  -6  11   4        352.88        382.95        11.06 o                         
  -3  11   4        427.81        456.28        11.83 o                         
   0  11   4        346.15        367.72        23.21 o                         
 -11  12   4        631.19        610.04        19.72 o                         
  -8  12   4        171.84        191.05        10.31 o                         
  -5  12   4        186.06        199.77        13.66 o                         
  -2  12   4        722.31        683.02        26.75 o                         
 -10  13   4         86.90         73.80        11.14 o                         
  -7  13   4         70.67         83.20        11.66 o                         
  -4  13   4       1097.12        986.59        25.36 o                         
  -6  14   4         70.56         40.09        16.26 o                         
  -1   3   5       1960.49       1844.88        23.00 o                         
  -3   4   5       1072.15       1041.09        14.62 o                         
  -2   5   5        790.78        730.88        12.37 o                         
  -4   6   5        116.28        120.57        14.05 o                         
  -1   6   5        462.49        479.53        12.87 o                         
  -6   7   5       1031.29       1011.58        13.24 o                         
  -3   7   5        588.83        598.19        11.70 o                         
  -5   8   5        203.19        204.52        11.49 o                         
  -2   8   5        891.16        902.03        13.44 o                         
  -7   9   5          3.09         19.79        11.43 o                         
  -4   9   5         56.41         48.92        11.42 o                         
  -1   9   5        318.55        281.97        11.30 o                         
  -9  10   5         29.08         34.32         9.94 o                         
  -6  10   5          6.26        -10.88        10.88 o                         
  -3  10   5         49.93         57.81        12.06 o                         
  -8  11   5        562.58        597.28        11.78 o                         
  -5  11   5        103.91        105.74        13.59 o                         
  -2  11   5        125.88        132.07        12.84 o                         
 -10  12   5        218.15        229.73        11.75 o                         
  -7  12   5        487.96        503.80        13.43 o                         
  -4  12   5        131.63        137.31        12.98 o                         
  -1  12   5        287.34        217.05        16.38 o                         
  -9  13   5         47.73         49.97        12.63 o                         
  -6  13   5        241.75        179.40        13.45 o                         
  -3  13   5         18.23         21.84        13.65 o                         
   0   0   6      25190.85      24972.01       526.07 o                         
  -1   2   6       3206.04       3231.54        30.08 o                         
  -3   3   6       6096.24       6068.25       102.44 o                         
   0   3   6      11399.37      11121.75       233.74 o                         
  -2   4   6        982.22        982.97        14.00 o                         
  -4   5   6        410.45        406.55        13.53 o                         
  -1   5   6      11098.56      10830.74       213.43 o                         
  -6   6   6       3832.21       3799.48        71.55 o                         
  -3   6   6        616.86        640.27        13.05 o                         
   0   6   6       1126.46       1158.56        56.42 o                         
  -5   7   6       2860.08       3012.27        47.72 o                         
  -2   7   6       3098.95       3105.39        69.41 o                         
  -7   8   6       1931.47       2115.56        23.56 o                         
  -4   8   6       4836.64       4820.73       103.30 o                         
  -1   8   6        451.34        464.64        12.48 o                         
  -9   9   6       3188.40       3528.70        49.23 o                         
  -6   9   6       1868.23       1985.11        36.31 o                         
  -3   9   6        567.36        604.66        13.33 o                         
   0   9   6        113.88        148.91        15.28 o                         
  -8  10   6       1025.09       1134.80        16.13 o                         
  -5  10   6        326.93        340.94        12.93 o                         
  -2  10   6       1773.98       1861.23        61.12 o                         
 -10  11   6        777.97        765.27        12.60 o                         
  -7  11   6        739.61        799.69        13.36 o                         
  -4  11   6       1209.12       1331.24        42.53 o                         
  -1  11   6        467.36        473.94        23.19 o                         
  -9  12   6        170.78        173.76        13.03 o                         
  -6  12   6        969.41        944.80        19.55 o                         
  -3  12   6        664.51        623.24        18.41 o                         
  -8  13   6        184.88        174.80        14.54 o                         
  -5  13   6       1306.36       1097.69        78.06 o                         
  -2   3   7        593.99        545.65        12.68 o                         
  -1   4   7        458.58        430.14        12.25 o                         
  -3   5   7       1610.90       1649.15        16.33 o                         
  -5   6   7        160.77        168.21        13.87 o                         
  -2   6   7         93.95         83.71        12.86 o                         
  -4   7   7          9.70         32.06        10.49 o                         
  -1   7   7        355.59        373.22        13.60 o                         
  -6   8   7        108.41        133.00        12.50 o                         
  -3   8   7         63.19         66.12        12.06 o                         
  -8   9   7        357.94        366.30        12.63 o                         
  -5   9   7         48.22         46.31        13.42 o                         
  -2   9   7        115.34        136.10        13.70 o                         
  -7  10   7         29.59         51.24        12.06 o                         
  -4  10   7        369.34        403.92        15.68 o                         
  -1  10   7        304.20        303.97        25.21 o                         
  -9  11   7        266.51        258.81        12.56 o                         
  -6  11   7         99.14        108.61        12.22 o                         
  -3  11   7        125.06        105.78        14.33 o                         
  -8  12   7         53.41         60.15        12.56 o                         
  -5  12   7        236.48        210.39        17.79 o                         
  -2  12   7         46.67         53.45        15.08 o                         
   0   1   8       1039.33       1115.49        20.29 o                         
  -2   2   8        924.32        913.59        17.55 o                         
  -1   3   8       4609.32       4591.03        62.40 o                         
  -3   4   8       3778.45       3870.68        41.92 o                         
   0   4   8       1968.09       2060.17        58.91 o                         
  -5   5   8        660.90        701.63        17.57 o                         
  -2   5   8       7325.32       7498.30       124.24 o                         
  -4   6   8       2917.45       3092.78        41.36 o                         
  -1   6   8       3025.28       3085.16        75.16 o                         
  -6   7   8       1609.08       1706.46        16.00 o                         
  -3   7   8        520.19        556.58        13.34 o                         
   0   7   8       2697.62       2902.54       114.99 o                         
  -8   8   8       2659.81       2931.40        58.84 o                         
  -5   8   8         34.71         36.71        12.15 o                         
  -2   8   8        645.12        665.33        12.54 o                         
  -7   9   8       1675.49       1768.48        40.50 o                         
  -4   9   8        823.90        886.60        31.39 o                         
  -1   9   8        899.44       1005.15        42.44 o                         
  -9  10   8        907.34        888.55        15.78 o                         
  -6  10   8       1183.29       1248.50        28.12 o                         
  -3  10   8        585.51        643.68        19.16 o                         
   0  10   8        979.79        837.86        75.51 o                         
  -8  11   8        478.66        452.58        13.46 o                         
  -5  11   8        956.69        900.92        20.38 o                         
  -2  11   8        470.75        464.68        23.17 o                         
  -7  12   8        605.33        484.37        23.37 o                         
  -4  12   8        730.19        539.50        36.66 o                         
  -1   2   9        735.04        747.72        12.17 o                         
  -2   4   9         38.10         46.19        10.37 o                         
  -4   5   9         55.61         63.92        10.75 o                         
  -1   5   9        265.54        276.37        12.23 o                         
  -3   6   9         25.83         34.65        10.66 o                         
  -5   7   9        253.97        255.59        12.46 o                         
  -2   7   9        321.76        342.06        14.26 o                         
  -7   8   9        103.75        130.27        14.68 o                         
  -4   8   9         35.15         34.54        11.77 o                         
  -1   8   9         41.18         70.05        13.61 o                         
  -6   9   9        452.11        480.72        14.49 o                         
  -3   9   9         55.46         76.75        11.45 o                         
  -8  10   9          7.81         20.82        13.57 o                         
  -5  10   9         74.50         44.65        13.38 o                         
  -2  10   9        253.74        243.19        13.07 o                         
  -7  11   9         37.54         25.94        12.82 o                         
  -4  11   9         77.66         64.48        16.53 o                         
  -1   1  10          1.31         10.95        15.67 o                         
   0   2  10        221.85        246.65        16.11 o                         
  -2   3  10        811.47        837.31        12.10 o                         
  -4   4  10       4985.51       5208.60        97.88 o                         
  -1   4  10       1751.27       1790.80        24.99 o                         
  -3   5  10         33.08         36.81        11.33 o                         
   0   5  10       3847.11       4112.49        31.61 o                         
  -5   6  10        948.11        982.81        16.37 o                         
  -2   6  10        124.34        143.55        13.25 o                         
  -7   7  10        383.55        391.81        18.89 o                         
  -4   7  10        652.48        693.22        18.98 o                         
  -1   7  10        267.04        251.79        13.11 o                         
  -6   8  10        469.43        507.85        14.63 o                         
  -3   8  10        373.62        407.61        18.66 o                         
   0   8  10        543.88        528.81        47.82 o                         
  -8   9  10        505.35        445.03        24.08 o                         
  -5   9  10         20.48         33.36        12.55 o                         
  -2   9  10        393.46        386.72        25.21 o                         
  -7  10  10        244.80        250.87        16.13 o                         
  -4  10  10        203.21        208.09        18.07 o                         
  -1   3  11        345.88        374.52        12.10 o                         
  -3   4  11        159.80        187.87        13.28 o                         
  -2   5  11        125.13        145.57        11.08 o                         
  -4   6  11         48.43         65.12        10.97 o                         
  -1   6  11         18.86         26.30        12.59 o                         
  -6   7  11         45.34         29.01        13.77 o                         
  -3   7  11        114.22        115.75        14.46 o                         
  -5   8  11        149.07        152.87        12.50 o                         
  -2   8  11        181.74        163.42        12.18 o                         
  -7   9  11         50.27         50.76        15.07 o                         
  -4   9  11          7.94         13.10        14.54 o                         
  -1   9  11         12.11         20.96        13.97 o                         
   0   0  12         21.31         57.95        32.60 o                         
  -1   2  12        247.19        290.81        12.42 o                         
  -3   3  12        286.49        344.99        21.40 o                         
   0   3  12       1781.04       2185.33        48.97 o                         
  -2   4  12       1494.62       1717.88        15.52 o                         
  -4   5  12        965.80       1052.18        22.73 o                         
  -1   5  12        630.40        694.10        19.85 o                         
  -6   6  12       1357.81       1229.44        41.23 o                         
  -3   6  12        741.37        738.03        15.80 o                         
   0   6  12        153.25        145.41        20.86 o                         
  -5   7  12         55.36         69.36        13.59 o                         
  -2   7  12        601.23        608.28        22.79 o                         
  -7   8  12        313.62        299.26        21.63 o                         
  -4   8  12        100.42        116.14        15.40 o                         
  -1   8  12        697.22        489.56        21.70 o                         
  -2   3  13         98.26        120.63        13.16 o                         
  -1   4  13         81.21         74.56        12.23 o                         
  -3   5  13        237.67        212.21        13.71 o                         
  -5   6  13         57.48         64.12        13.07 o                         
  -2   6  13         17.32          5.61        14.45 o                         
  -4   7  13         37.17         41.85        14.18 o                         
   0   1  14        331.06        354.15        22.01 o                         
  -2   2  14       1180.49       1185.50        59.73 o                         
  -1   3  14        516.10        487.62        19.49 o                         
  -3   4  14       1317.13       1261.24        71.17 o                         
   0   4  14        521.96        415.84        51.26 o                         
  -2   5  14        420.58        343.46        15.34 o                         
                                                                                
